# Supplementary material for: Direct-to-biology, automated, nano-scale synthesis, and phenotypic screening-enabled E3 ligase modulator discovery
Source: Nat Commun. 2023 Dec 19;14:8437. doi: 10.1038/s41467-023-43614-3 (PMC10730884; doi:10.1038/s41467-023-43614-3)
Supplement: Supplementary file 3 — Source Data [file 41467_2023_43614_MOESM3_ESM.zip]

Archive with 3,843 entries (3,458 files):
- Source Data/Mass of the destination plate.zip
- Source Data/source data in manuscript.xlsx
- Source Data/source data in supplementary file.xlsx
- Source Data/
- Source Data/Source data of Figure 4A, SFC Mass of the destination plate/ZF-ISOR-1P-2C-A1.raw/
- Source Data/Source data of Figure 4A, SFC Mass of the destination plate/ZF-ISOR-1P-2C-A1.raw/_extern.inf
- Source Data/Source data of Figure 4A, SFC Mass of the destination plate/ZF-ISOR-1P-2C-A1.raw/_FUNC001.DAT
- Source Data/Source data of Figure 4A, SFC Mass of the destination plate/ZF-ISOR-1P-2C-A1.raw/_FUNC001.IDX
- Source Data/Source data of Figure 4A, SFC Mass of the destination plate/ZF-ISOR-1P-2C-A1.raw/_FUNC001.STS
- Source Data/Source data of Figure 4A, SFC Mass of the destination plate/ZF-ISOR-1P-2C-A1.raw/_FUNC002.DAT
- Source Data/Source data of Figure 4A, SFC Mass of the destination plate/ZF-ISOR-1P-2C-A1.raw/_FUNC002.IDX
- Source Data/Source data of Figure 4A, SFC Mass of the destination plate/ZF-ISOR-1P-2C-A1.raw/_FUNCTNS.INF
- Source Data/Source data of Figure 4A, SFC Mass of the destination plate/ZF-ISOR-1P-2C-A1.raw/_HEADER.TXT
- Source Data/Source data of Figure 4A, SFC Mass of the destination plate/ZF-ISOR-1P-2C-A1.raw/_INLET.INF
- Source Data/Source data of Figure 4A, SFC Mass of the destination plate/ZF-ISOR-1P-2C-A10.raw/
- Source Data/Source data of Figure 4A, SFC Mass of the destination plate/ZF-ISOR-1P-2C-A10.raw/_extern.inf
- Source Data/Source data of Figure 4A, SFC Mass of the destination plate/ZF-ISOR-1P-2C-A10.raw/_FUNC001.DAT
- Source Data/Source data of Figure 4A, SFC Mass of the destination plate/ZF-ISOR-1P-2C-A10.raw/_FUNC001.IDX
- Source Data/Source data of Figure 4A, SFC Mass of the destination plate/ZF-ISOR-1P-2C-A10.raw/_FUNC001.STS
- Source Data/Source data of Figure 4A, SFC Mass of the destination plate/ZF-ISOR-1P-2C-A10.raw/_FUNC002.DAT
- Source Data/Source data of Figure 4A, SFC Mass of the destination plate/ZF-ISOR-1P-2C-A10.raw/_FUNC002.IDX
- Source Data/Source data of Figure 4A, SFC Mass of the destination plate/ZF-ISOR-1P-2C-A10.raw/_FUNCTNS.INF
- Source Data/Source data of Figure 4A, SFC Mass of the destination plate/ZF-ISOR-1P-2C-A10.raw/_HEADER.TXT
- Source Data/Source data of Figure 4A, SFC Mass of the destination plate/ZF-ISOR-1P-2C-A10.raw/_INLET.INF
- Source Data/Source data of Figure 4A, SFC Mass of the destination plate/ZF-ISOR-1P-2C-A11.raw/
- Source Data/Source data of Figure 4A, SFC Mass of the destination plate/ZF-ISOR-1P-2C-A11.raw/_extern.inf
- Source Data/Source data of Figure 4A, SFC Mass of the destination plate/ZF-ISOR-1P-2C-A11.raw/_FUNC001.DAT
- Source Data/Source data of Figure 4A, SFC Mass of the destination plate/ZF-ISOR-1P-2C-A11.raw/_FUNC001.IDX
- Source Data/Source data of Figure 4A, SFC Mass of the destination plate/ZF-ISOR-1P-2C-A11.raw/_FUNC001.STS
- Source Data/Source data of Figure 4A, SFC Mass of the destination plate/ZF-ISOR-1P-2C-A11.raw/_FUNC002.DAT
- Source Data/Source data of Figure 4A, SFC Mass of the destination plate/ZF-ISOR-1P-2C-A11.raw/_FUNC002.IDX
- Source Data/Source data of Figure 4A, SFC Mass of the destination plate/ZF-ISOR-1P-2C-A11.raw/_FUNCTNS.INF
- Source Data/Source data of Figure 4A, SFC Mass of the destination plate/ZF-ISOR-1P-2C-A11.raw/_HEADER.TXT
- Source Data/Source data of Figure 4A, SFC Mass of the destination plate/ZF-ISOR-1P-2C-A11.raw/_INLET.INF
- Source Data/Source data of Figure 4A, SFC Mass of the destination plate/ZF-ISOR-1P-2C-A12.raw/
- Source Data/Source data of Figure 4A, SFC Mass of the destination plate/ZF-ISOR-1P-2C-A12.raw/_extern.inf
- Source Data/Source data of Figure 4A, SFC Mass of the destination plate/ZF-ISOR-1P-2C-A12.raw/_FUNC001.DAT
- Source Data/Source data of Figure 4A, SFC Mass of the destination plate/ZF-ISOR-1P-2C-A12.raw/_FUNC001.IDX
- Source Data/Source data of Figure 4A, SFC Mass of the destination plate/ZF-ISOR-1P-2C-A12.raw/_FUNC001.STS
- Source Data/Source data of Figure 4A, SFC Mass of the destination plate/ZF-ISOR-1P-2C-A12.raw/_FUNC002.DAT
- Source Data/Source data of Figure 4A, SFC Mass of the destination plate/ZF-ISOR-1P-2C-A12.raw/_FUNC002.IDX
- Source Data/Source data of Figure 4A, SFC Mass of the destination plate/ZF-ISOR-1P-2C-A12.raw/_FUNCTNS.INF
- Source Data/Source data of Figure 4A, SFC Mass of the destination plate/ZF-ISOR-1P-2C-A12.raw/_HEADER.TXT
- Source Data/Source data of Figure 4A, SFC Mass of the destination plate/ZF-ISOR-1P-2C-A12.raw/_INLET.INF
- Source Data/Source data of Figure 4A, SFC Mass of the destination plate/ZF-ISOR-1P-2C-A13.raw/
- Source Data/Source data of Figure 4A, SFC Mass of the destination plate/ZF-ISOR-1P-2C-A13.raw/_extern.inf
- Source Data/Source data of Figure 4A, SFC Mass of the destination plate/ZF-ISOR-1P-2C-A13.raw/_FUNC001.DAT
- Source Data/Source data of Figure 4A, SFC Mass of the destination plate/ZF-ISOR-1P-2C-A13.raw/_FUNC001.IDX
- Source Data/Source data of Figure 4A, SFC Mass of the destination plate/ZF-ISOR-1P-2C-A13.raw/_FUNC001.STS
- Source Data/Source data of Figure 4A, SFC Mass of the destination plate/ZF-ISOR-1P-2C-A13.raw/_FUNC002.DAT
- Source Data/Source data of Figure 4A, SFC Mass of the destination plate/ZF-ISOR-1P-2C-A13.raw/_FUNC002.IDX
- Source Data/Source data of Figure 4A, SFC Mass of the destination plate/ZF-ISOR-1P-2C-A13.raw/_FUNCTNS.INF
- Source Data/Source data of Figure 4A, SFC Mass of the destination plate/ZF-ISOR-1P-2C-A13.raw/_HEADER.TXT
- Source Data/Source data of Figure 4A, SFC Mass of the destination plate/ZF-ISOR-1P-2C-A13.raw/_INLET.INF
- Source Data/Source data of Figure 4A, SFC Mass of the destination plate/ZF-ISOR-1P-2C-A14.raw/
- Source Data/Source data of Figure 4A, SFC Mass of the destination plate/ZF-ISOR-1P-2C-A14.raw/_extern.inf
- Source Data/Source data of Figure 4A, SFC Mass of the destination plate/ZF-ISOR-1P-2C-A14.raw/_FUNC001.DAT
- Source Data/Source data of Figure 4A, SFC Mass of the destination plate/ZF-ISOR-1P-2C-A14.raw/_FUNC001.IDX
- Source Data/Source data of Figure 4A, SFC Mass of the destination plate/ZF-ISOR-1P-2C-A14.raw/_FUNC001.STS
- Source Data/Source data of Figure 4A, SFC Mass of the destination plate/ZF-ISOR-1P-2C-A14.raw/_FUNC002.DAT
- Source Data/Source data of Figure 4A, SFC Mass of the destination plate/ZF-ISOR-1P-2C-A14.raw/_FUNC002.IDX
- Source Data/Source data of Figure 4A, SFC Mass of the destination plate/ZF-ISOR-1P-2C-A14.raw/_FUNCTNS.INF
- Source Data/Source data of Figure 4A, SFC Mass of the destination plate/ZF-ISOR-1P-2C-A14.raw/_HEADER.TXT
- Source Data/Source data of Figure 4A, SFC Mass of the destination plate/ZF-ISOR-1P-2C-A14.raw/_INLET.INF
- Source Data/Source data of Figure 4A, SFC Mass of the destination plate/ZF-ISOR-1P-2C-A15.raw/
- Source Data/Source data of Figure 4A, SFC Mass of the destination plate/ZF-ISOR-1P-2C-A15.raw/_extern.inf
- Source Data/Source data of Figure 4A, SFC Mass of the destination plate/ZF-ISOR-1P-2C-A15.raw/_FUNC001.DAT
- Source Data/Source data of Figure 4A, SFC Mass of the destination plate/ZF-ISOR-1P-2C-A15.raw/_FUNC001.IDX
- Source Data/Source data of Figure 4A, SFC Mass of the destination plate/ZF-ISOR-1P-2C-A15.raw/_FUNC001.STS
- Source Data/Source data of Figure 4A, SFC Mass of the destination plate/ZF-ISOR-1P-2C-A15.raw/_FUNC002.DAT
- Source Data/Source data of Figure 4A, SFC Mass of the destination plate/ZF-ISOR-1P-2C-A15.raw/_FUNC002.IDX
- Source Data/Source data of Figure 4A, SFC Mass of the destination plate/ZF-ISOR-1P-2C-A15.raw/_FUNCTNS.INF
- Source Data/Source data of Figure 4A, SFC Mass of the destination plate/ZF-ISOR-1P-2C-A15.raw/_HEADER.TXT
- Source Data/Source data of Figure 4A, SFC Mass of the destination plate/ZF-ISOR-1P-2C-A15.raw/_INLET.INF
- Source Data/Source data of Figure 4A, SFC Mass of the destination plate/ZF-ISOR-1P-2C-A16.raw/
- Source Data/Source data of Figure 4A, SFC Mass of the destination plate/ZF-ISOR-1P-2C-A16.raw/_extern.inf
- Source Data/Source data of Figure 4A, SFC Mass of the destination plate/ZF-ISOR-1P-2C-A16.raw/_FUNC001.DAT
- Source Data/Source data of Figure 4A, SFC Mass of the destination plate/ZF-ISOR-1P-2C-A16.raw/_FUNC001.IDX
- Source Data/Source data of Figure 4A, SFC Mass of the destination plate/ZF-ISOR-1P-2C-A16.raw/_FUNC001.STS
- Source Data/Source data of Figure 4A, SFC Mass of the destination plate/ZF-ISOR-1P-2C-A16.raw/_FUNC002.DAT
- Source Data/Source data of Figure 4A, SFC Mass of the destination plate/ZF-ISOR-1P-2C-A16.raw/_FUNC002.IDX
- Source Data/Source data of Figure 4A, SFC Mass of the destination plate/ZF-ISOR-1P-2C-A16.raw/_FUNCTNS.INF
- Source Data/Source data of Figure 4A, SFC Mass of the destination plate/ZF-ISOR-1P-2C-A16.raw/_HEADER.TXT
- Source Data/Source data of Figure 4A, SFC Mass of the destination plate/ZF-ISOR-1P-2C-A16.raw/_INLET.INF
- Source Data/Source data of Figure 4A, SFC Mass of the destination plate/ZF-ISOR-1P-2C-A17.raw/
- Source Data/Source data of Figure 4A, SFC Mass of the destination plate/ZF-ISOR-1P-2C-A17.raw/_extern.inf
- Source Data/Source data of Figure 4A, SFC Mass of the destination plate/ZF-ISOR-1P-2C-A17.raw/_FUNC001.DAT
- Source Data/Source data of Figure 4A, SFC Mass of the destination plate/ZF-ISOR-1P-2C-A17.raw/_FUNC001.IDX
- Source Data/Source data of Figure 4A, SFC Mass of the destination plate/ZF-ISOR-1P-2C-A17.raw/_FUNC001.STS
- Source Data/Source data of Figure 4A, SFC Mass of the destination plate/ZF-ISOR-1P-2C-A17.raw/_FUNC002.DAT
- Source Data/Source data of Figure 4A, SFC Mass of the destination plate/ZF-ISOR-1P-2C-A17.raw/_FUNC002.IDX
- Source Data/Source data of Figure 4A, SFC Mass of the destination plate/ZF-ISOR-1P-2C-A17.raw/_FUNCTNS.INF
- Source Data/Source data of Figure 4A, SFC Mass of the destination plate/ZF-ISOR-1P-2C-A17.raw/_HEADER.TXT
- Source Data/Source data of Figure 4A, SFC Mass of the destination plate/ZF-ISOR-1P-2C-A17.raw/_INLET.INF
- Source Data/Source data of Figure 4A, SFC Mass of the destination plate/ZF-ISOR-1P-2C-A18.raw/
- Source Data/Source data of Figure 4A, SFC Mass of the destination plate/ZF-ISOR-1P-2C-A18.raw/_extern.inf
- Source Data/Source data of Figure 4A, SFC Mass of the destination plate/ZF-ISOR-1P-2C-A18.raw/_FUNC001.DAT
- Source Data/Source data of Figure 4A, SFC Mass of the destination plate/ZF-ISOR-1P-2C-A18.raw/_FUNC001.IDX
- Source Data/Source data of Figure 4A, SFC Mass of the destination plate/ZF-ISOR-1P-2C-A18.raw/_FUNC001.STS
- Source Data/Source data of Figure 4A, SFC Mass of the destination plate/ZF-ISOR-1P-2C-A18.raw/_FUNC002.DAT
- Source Data/Source data of Figure 4A, SFC Mass of the destination plate/ZF-ISOR-1P-2C-A18.raw/_FUNC002.IDX
- Source Data/Source data of Figure 4A, SFC Mass of the destination plate/ZF-ISOR-1P-2C-A18.raw/_FUNCTNS.INF
- Source Data/Source data of Figure 4A, SFC Mass of the destination plate/ZF-ISOR-1P-2C-A18.raw/_HEADER.TXT
- Source Data/Source data of Figure 4A, SFC Mass of the destination plate/ZF-ISOR-1P-2C-A18.raw/_INLET.INF
- Source Data/Source data of Figure 4A, SFC Mass of the destination plate/ZF-ISOR-1P-2C-A19.raw/
- Source Data/Source data of Figure 4A, SFC Mass of the destination plate/ZF-ISOR-1P-2C-A19.raw/_extern.inf
- Source Data/Source data of Figure 4A, SFC Mass of the destination plate/ZF-ISOR-1P-2C-A19.raw/_FUNC001.DAT
- Source Data/Source data of Figure 4A, SFC Mass of the destination plate/ZF-ISOR-1P-2C-A19.raw/_FUNC001.IDX
- Source Data/Source data of Figure 4A, SFC Mass of the destination plate/ZF-ISOR-1P-2C-A19.raw/_FUNC001.STS
- Source Data/Source data of Figure 4A, SFC Mass of the destination plate/ZF-ISOR-1P-2C-A19.raw/_FUNC002.DAT
- Source Data/Source data of Figure 4A, SFC Mass of the destination plate/ZF-ISOR-1P-2C-A19.raw/_FUNC002.IDX
- Source Data/Source data of Figure 4A, SFC Mass of the destination plate/ZF-ISOR-1P-2C-A19.raw/_FUNCTNS.INF
- Source Data/Source data of Figure 4A, SFC Mass of the destination plate/ZF-ISOR-1P-2C-A19.raw/_HEADER.TXT
- Source Data/Source data of Figure 4A, SFC Mass of the destination plate/ZF-ISOR-1P-2C-A19.raw/_INLET.INF
- Source Data/Source data of Figure 4A, SFC Mass of the destination plate/ZF-ISOR-1P-2C-A2.raw/
- Source Data/Source data of Figure 4A, SFC Mass of the destination plate/ZF-ISOR-1P-2C-A2.raw/_extern.inf
- Source Data/Source data of Figure 4A, SFC Mass of the destination plate/ZF-ISOR-1P-2C-A2.raw/_FUNC001.DAT
- Source Data/Source data of Figure 4A, SFC Mass of the destination plate/ZF-ISOR-1P-2C-A2.raw/_FUNC001.IDX
- Source Data/Source data of Figure 4A, SFC Mass of the destination plate/ZF-ISOR-1P-2C-A2.raw/_FUNC001.STS
- Source Data/Source data of Figure 4A, SFC Mass of the destination plate/ZF-ISOR-1P-2C-A2.raw/_FUNC002.DAT
- Source Data/Source data of Figure 4A, SFC Mass of the destination plate/ZF-ISOR-1P-2C-A2.raw/_FUNC002.IDX
- Source Data/Source data of Figure 4A, SFC Mass of the destination plate/ZF-ISOR-1P-2C-A2.raw/_FUNCTNS.INF
- Source Data/Source data of Figure 4A, SFC Mass of the destination plate/ZF-ISOR-1P-2C-A2.raw/_HEADER.TXT
- Source Data/Source data of Figure 4A, SFC Mass of the destination plate/ZF-ISOR-1P-2C-A2.raw/_INLET.INF
- Source Data/Source data of Figure 4A, SFC Mass of the destination plate/ZF-ISOR-1P-2C-A20.raw/
- Source Data/Source data of Figure 4A, SFC Mass of the destination plate/ZF-ISOR-1P-2C-A20.raw/_extern.inf
- Source Data/Source data of Figure 4A, SFC Mass of the destination plate/ZF-ISOR-1P-2C-A20.raw/_FUNC001.DAT
- Source Data/Source data of Figure 4A, SFC Mass of the destination plate/ZF-ISOR-1P-2C-A20.raw/_FUNC001.IDX
- Source Data/Source data of Figure 4A, SFC Mass of the destination plate/ZF-ISOR-1P-2C-A20.raw/_FUNC001.STS
- Source Data/Source data of Figure 4A, SFC Mass of the destination plate/ZF-ISOR-1P-2C-A20.raw/_FUNC002.DAT
- Source Data/Source data of Figure 4A, SFC Mass of the destination plate/ZF-ISOR-1P-2C-A20.raw/_FUNC002.IDX
- Source Data/Source data of Figure 4A, SFC Mass of the destination plate/ZF-ISOR-1P-2C-A20.raw/_FUNCTNS.INF
- Source Data/Source data of Figure 4A, SFC Mass of the destination plate/ZF-ISOR-1P-2C-A20.raw/_HEADER.TXT
- Source Data/Source data of Figure 4A, SFC Mass of the destination plate/ZF-ISOR-1P-2C-A20.raw/_INLET.INF
- Source Data/Source data of Figure 4A, SFC Mass of the destination plate/ZF-ISOR-1P-2C-A21.raw/
- Source Data/Source data of Figure 4A, SFC Mass of the destination plate/ZF-ISOR-1P-2C-A21.raw/_extern.inf
- Source Data/Source data of Figure 4A, SFC Mass of the destination plate/ZF-ISOR-1P-2C-A21.raw/_FUNC001.DAT
- Source Data/Source data of Figure 4A, SFC Mass of the destination plate/ZF-ISOR-1P-2C-A21.raw/_FUNC001.IDX
- Source Data/Source data of Figure 4A, SFC Mass of the destination plate/ZF-ISOR-1P-2C-A21.raw/_FUNC001.STS
- Source Data/Source data of Figure 4A, SFC Mass of the destination plate/ZF-ISOR-1P-2C-A21.raw/_FUNC002.DAT
- Source Data/Source data of Figure 4A, SFC Mass of the destination plate/ZF-ISOR-1P-2C-A21.raw/_FUNC002.IDX
- Source Data/Source data of Figure 4A, SFC Mass of the destination plate/ZF-ISOR-1P-2C-A21.raw/_FUNCTNS.INF
- Source Data/Source data of Figure 4A, SFC Mass of the destination plate/ZF-ISOR-1P-2C-A21.raw/_HEADER.TXT
- Source Data/Source data of Figure 4A, SFC Mass of the destination plate/ZF-ISOR-1P-2C-A21.raw/_INLET.INF
- Source Data/Source data of Figure 4A, SFC Mass of the destination plate/ZF-ISOR-1P-2C-A22.raw/
- Source Data/Source data of Figure 4A, SFC Mass of the destination plate/ZF-ISOR-1P-2C-A22.raw/_extern.inf
- Source Data/Source data of Figure 4A, SFC Mass of the destination plate/ZF-ISOR-1P-2C-A22.raw/_FUNC001.DAT
- Source Data/Source data of Figure 4A, SFC Mass of the destination plate/ZF-ISOR-1P-2C-A22.raw/_FUNC001.IDX
- Source Data/Source data of Figure 4A, SFC Mass of the destination plate/ZF-ISOR-1P-2C-A22.raw/_FUNC001.STS
- Source Data/Source data of Figure 4A, SFC Mass of the destination plate/ZF-ISOR-1P-2C-A22.raw/_FUNC002.DAT
- Source Data/Source data of Figure 4A, SFC Mass of the destination plate/ZF-ISOR-1P-2C-A22.raw/_FUNC002.IDX
- Source Data/Source data of Figure 4A, SFC Mass of the destination plate/ZF-ISOR-1P-2C-A22.raw/_FUNCTNS.INF
- Source Data/Source data of Figure 4A, SFC Mass of the destination plate/ZF-ISOR-1P-2C-A22.raw/_HEADER.TXT
- Source Data/Source data of Figure 4A, SFC Mass of the destination plate/ZF-ISOR-1P-2C-A22.raw/_INLET.INF
- Source Data/Source data of Figure 4A, SFC Mass of the destination plate/ZF-ISOR-1P-2C-A23.raw/
- Source Data/Source data of Figure 4A, SFC Mass of the destination plate/ZF-ISOR-1P-2C-A23.raw/_extern.inf
- Source Data/Source data of Figure 4A, SFC Mass of the destination plate/ZF-ISOR-1P-2C-A23.raw/_FUNC001.DAT
- Source Data/Source data of Figure 4A, SFC Mass of the destination plate/ZF-ISOR-1P-2C-A23.raw/_FUNC001.IDX
- Source Data/Source data of Figure 4A, SFC Mass of the destination plate/ZF-ISOR-1P-2C-A23.raw/_FUNC001.STS
- Source Data/Source data of Figure 4A, SFC Mass of the destination plate/ZF-ISOR-1P-2C-A23.raw/_FUNC002.DAT
- Source Data/Source data of Figure 4A, SFC Mass of the destination plate/ZF-ISOR-1P-2C-A23.raw/_FUNC002.IDX
- Source Data/Source data of Figure 4A, SFC Mass of the destination plate/ZF-ISOR-1P-2C-A23.raw/_FUNCTNS.INF
- Source Data/Source data of Figure 4A, SFC Mass of the destination plate/ZF-ISOR-1P-2C-A23.raw/_HEADER.TXT
- Source Data/Source data of Figure 4A, SFC Mass of the destination plate/ZF-ISOR-1P-2C-A23.raw/_INLET.INF
- Source Data/Source data of Figure 4A, SFC Mass of the destination plate/ZF-ISOR-1P-2C-A24.raw/
- Source Data/Source data of Figure 4A, SFC Mass of the destination plate/ZF-ISOR-1P-2C-A24.raw/_extern.inf
- Source Data/Source data of Figure 4A, SFC Mass of the destination plate/ZF-ISOR-1P-2C-A24.raw/_FUNC001.DAT
- Source Data/Source data of Figure 4A, SFC Mass of the destination plate/ZF-ISOR-1P-2C-A24.raw/_FUNC001.IDX
- Source Data/Source data of Figure 4A, SFC Mass of the destination plate/ZF-ISOR-1P-2C-A24.raw/_FUNC001.STS
- Source Data/Source data of Figure 4A, SFC Mass of the destination plate/ZF-ISOR-1P-2C-A24.raw/_FUNC002.DAT
- Source Data/Source data of Figure 4A, SFC Mass of the destination plate/ZF-ISOR-1P-2C-A24.raw/_FUNC002.IDX
- Source Data/Source data of Figure 4A, SFC Mass of the destination plate/ZF-ISOR-1P-2C-A24.raw/_FUNCTNS.INF
- Source Data/Source data of Figure 4A, SFC Mass of the destination plate/ZF-ISOR-1P-2C-A24.raw/_HEADER.TXT
- Source Data/Source data of Figure 4A, SFC Mass of the destination plate/ZF-ISOR-1P-2C-A24.raw/_INLET.INF
- Source Data/Source data of Figure 4A, SFC Mass of the destination plate/ZF-ISOR-1P-2C-A3.raw/
- Source Data/Source data of Figure 4A, SFC Mass of the destination plate/ZF-ISOR-1P-2C-A3.raw/_extern.inf
- Source Data/Source data of Figure 4A, SFC Mass of the destination plate/ZF-ISOR-1P-2C-A3.raw/_FUNC001.DAT
- Source Data/Source data of Figure 4A, SFC Mass of the destination plate/ZF-ISOR-1P-2C-A3.raw/_FUNC001.IDX
- Source Data/Source data of Figure 4A, SFC Mass of the destination plate/ZF-ISOR-1P-2C-A3.raw/_FUNC001.STS
- Source Data/Source data of Figure 4A, SFC Mass of the destination plate/ZF-ISOR-1P-2C-A3.raw/_FUNC002.DAT
- Source Data/Source data of Figure 4A, SFC Mass of the destination plate/ZF-ISOR-1P-2C-A3.raw/_FUNC002.IDX
- Source Data/Source data of Figure 4A, SFC Mass of the destination plate/ZF-ISOR-1P-2C-A3.raw/_FUNCTNS.INF
- Source Data/Source data of Figure 4A, SFC Mass of the destination plate/ZF-ISOR-1P-2C-A3.raw/_HEADER.TXT
- Source Data/Source data of Figure 4A, SFC Mass of the destination plate/ZF-ISOR-1P-2C-A3.raw/_INLET.INF
- Source Data/Source data of Figure 4A, SFC Mass of the destination plate/ZF-ISOR-1P-2C-A4.raw/
- Source Data/Source data of Figure 4A, SFC Mass of the destination plate/ZF-ISOR-1P-2C-A4.raw/_extern.inf
- Source Data/Source data of Figure 4A, SFC Mass of the destination plate/ZF-ISOR-1P-2C-A4.raw/_FUNC001.DAT
- Source Data/Source data of Figure 4A, SFC Mass of the destination plate/ZF-ISOR-1P-2C-A4.raw/_FUNC001.IDX
- Source Data/Source data of Figure 4A, SFC Mass of the destination plate/ZF-ISOR-1P-2C-A4.raw/_FUNC001.STS
- Source Data/Source data of Figure 4A, SFC Mass of the destination plate/ZF-ISOR-1P-2C-A4.raw/_FUNC002.DAT
- Source Data/Source data of Figure 4A, SFC Mass of the destination plate/ZF-ISOR-1P-2C-A4.raw/_FUNC002.IDX
- Source Data/Source data of Figure 4A, SFC Mass of the destination plate/ZF-ISOR-1P-2C-A4.raw/_FUNCTNS.INF
- Source Data/Source data of Figure 4A, SFC Mass of the destination plate/ZF-ISOR-1P-2C-A4.raw/_HEADER.TXT
- Source Data/Source data of Figure 4A, SFC Mass of the destination plate/ZF-ISOR-1P-2C-A4.raw/_INLET.INF
- Source Data/Source data of Figure 4A, SFC Mass of the destination plate/ZF-ISOR-1P-2C-A5.raw/
- Source Data/Source data of Figure 4A, SFC Mass of the destination plate/ZF-ISOR-1P-2C-A5.raw/_extern.inf
- Source Data/Source data of Figure 4A, SFC Mass of the destination plate/ZF-ISOR-1P-2C-A5.raw/_FUNC001.DAT
- Source Data/Source data of Figure 4A, SFC Mass of the destination plate/ZF-ISOR-1P-2C-A5.raw/_FUNC001.IDX
- Source Data/Source data of Figure 4A, SFC Mass of the destination plate/ZF-ISOR-1P-2C-A5.raw/_FUNC001.STS
- Source Data/Source data of Figure 4A, SFC Mass of the destination plate/ZF-ISOR-1P-2C-A5.raw/_FUNC002.DAT
- Source Data/Source data of Figure 4A, SFC Mass of the destination plate/ZF-ISOR-1P-2C-A5.raw/_FUNC002.IDX
- Source Data/Source data of Figure 4A, SFC Mass of the destination plate/ZF-ISOR-1P-2C-A5.raw/_FUNCTNS.INF
- Source Data/Source data of Figure 4A, SFC Mass of the destination plate/ZF-ISOR-1P-2C-A5.raw/_HEADER.TXT
- Source Data/Source data of Figure 4A, SFC Mass of the destination plate/ZF-ISOR-1P-2C-A5.raw/_INLET.INF
- Source Data/Source data of Figure 4A, SFC Mass of the destination plate/ZF-ISOR-1P-2C-A6.raw/
- Source Data/Source data of Figure 4A, SFC Mass of the destination plate/ZF-ISOR-1P-2C-A6.raw/_extern.inf
- Source Data/Source data of Figure 4A, SFC Mass of the destination plate/ZF-ISOR-1P-2C-A6.raw/_FUNC001.DAT
- Source Data/Source data of Figure 4A, SFC Mass of the destination plate/ZF-ISOR-1P-2C-A6.raw/_FUNC001.IDX
- Source Data/Source data of Figure 4A, SFC Mass of the destination plate/ZF-ISOR-1P-2C-A6.raw/_FUNC001.STS
- Source Data/Source data of Figure 4A, SFC Mass of the destination plate/ZF-ISOR-1P-2C-A6.raw/_FUNC002.DAT
- Source Data/Source data of Figure 4A, SFC Mass of the destination plate/ZF-ISOR-1P-2C-A6.raw/_FUNC002.IDX
- Source Data/Source data of Figure 4A, SFC Mass of the destination plate/ZF-ISOR-1P-2C-A6.raw/_FUNCTNS.INF
- Source Data/Source data of Figure 4A, SFC Mass of the destination plate/ZF-ISOR-1P-2C-A6.raw/_HEADER.TXT
- Source Data/Source data of Figure 4A, SFC Mass of the destination plate/ZF-ISOR-1P-2C-A6.raw/_INLET.INF
- Source Data/Source data of Figure 4A, SFC Mass of the destination plate/ZF-ISOR-1P-2C-A7.raw/
- Source Data/Source data of Figure 4A, SFC Mass of the destination plate/ZF-ISOR-1P-2C-A7.raw/_extern.inf
- Source Data/Source data of Figure 4A, SFC Mass of the destination plate/ZF-ISOR-1P-2C-A7.raw/_FUNC001.DAT
- Source Data/Source data of Figure 4A, SFC Mass of the destination plate/ZF-ISOR-1P-2C-A7.raw/_FUNC001.IDX
- Source Data/Source data of Figure 4A, SFC Mass of the destination plate/ZF-ISOR-1P-2C-A7.raw/_FUNC001.STS
- Source Data/Source data of Figure 4A, SFC Mass of the destination plate/ZF-ISOR-1P-2C-A7.raw/_FUNC002.DAT
- Source Data/Source data of Figure 4A, SFC Mass of the destination plate/ZF-ISOR-1P-2C-A7.raw/_FUNC002.IDX
- Source Data/Source data of Figure 4A, SFC Mass of the destination plate/ZF-ISOR-1P-2C-A7.raw/_FUNCTNS.INF
- Source Data/Source data of Figure 4A, SFC Mass of the destination plate/ZF-ISOR-1P-2C-A7.raw/_HEADER.TXT
- Source Data/Source data of Figure 4A, SFC Mass of the destination plate/ZF-ISOR-1P-2C-A7.raw/_INLET.INF
- Source Data/Source data of Figure 4A, SFC Mass of the destination plate/ZF-ISOR-1P-2C-A8.raw/
- Source Data/Source data of Figure 4A, SFC Mass of the destination plate/ZF-ISOR-1P-2C-A8.raw/_extern.inf
- Source Data/Source data of Figure 4A, SFC Mass of the destination plate/ZF-ISOR-1P-2C-A8.raw/_FUNC001.DAT
- Source Data/Source data of Figure 4A, SFC Mass of the destination plate/ZF-ISOR-1P-2C-A8.raw/_FUNC001.IDX
- Source Data/Source data of Figure 4A, SFC Mass of the destination plate/ZF-ISOR-1P-2C-A8.raw/_FUNC001.STS
- Source Data/Source data of Figure 4A, SFC Mass of the destination plate/ZF-ISOR-1P-2C-A8.raw/_FUNC002.DAT
- Source Data/Source data of Figure 4A, SFC Mass of the destination plate/ZF-ISOR-1P-2C-A8.raw/_FUNC002.IDX
- Source Data/Source data of Figure 4A, SFC Mass of the destination plate/ZF-ISOR-1P-2C-A8.raw/_FUNCTNS.INF
- Source Data/Source data of Figure 4A, SFC Mass of the destination plate/ZF-ISOR-1P-2C-A8.raw/_HEADER.TXT
- Source Data/Source data of Figure 4A, SFC Mass of the destination plate/ZF-ISOR-1P-2C-A8.raw/_INLET.INF
- Source Data/Source data of Figure 4A, SFC Mass of the destination plate/ZF-ISOR-1P-2C-A9.raw/
- Source Data/Source data of Figure 4A, SFC Mass of the destination plate/ZF-ISOR-1P-2C-A9.raw/_extern.inf
- Source Data/Source data of Figure 4A, SFC Mass of the destination plate/ZF-ISOR-1P-2C-A9.raw/_FUNC001.DAT
- Source Data/Source data of Figure 4A, SFC Mass of the destination plate/ZF-ISOR-1P-2C-A9.raw/_FUNC001.IDX
- Source Data/Source data of Figure 4A, SFC Mass of the destination plate/ZF-ISOR-1P-2C-A9.raw/_FUNC001.STS
- Source Data/Source data of Figure 4A, SFC Mass of the destination plate/ZF-ISOR-1P-2C-A9.raw/_FUNC002.DAT
- Source Data/Source data of Figure 4A, SFC Mass of the destination plate/ZF-ISOR-1P-2C-A9.raw/_FUNC002.IDX
- Source Data/Source data of Figure 4A, SFC Mass of the destination plate/ZF-ISOR-1P-2C-A9.raw/_FUNCTNS.INF
- Source Data/Source data of Figure 4A, SFC Mass of the destination plate/ZF-ISOR-1P-2C-A9.raw/_HEADER.TXT
- Source Data/Source data of Figure 4A, SFC Mass of the destination plate/ZF-ISOR-1P-2C-A9.raw/_INLET.INF
- Source Data/Source data of Figure 4A, SFC Mass of the destination plate/ZF-ISOR-1P-2C-B1.raw/
- Source Data/Source data of Figure 4A, SFC Mass of the destination plate/ZF-ISOR-1P-2C-B1.raw/_extern.inf
- Source Data/Source data of Figure 4A, SFC Mass of the destination plate/ZF-ISOR-1P-2C-B1.raw/_FUNC001.DAT
- Source Data/Source data of Figure 4A, SFC Mass of the destination plate/ZF-ISOR-1P-2C-B1.raw/_FUNC001.IDX
- Source Data/Source data of Figure 4A, SFC Mass of the destination plate/ZF-ISOR-1P-2C-B1.raw/_FUNC001.STS
- Source Data/Source data of Figure 4A, SFC Mass of the destination plate/ZF-ISOR-1P-2C-B1.raw/_FUNC002.DAT
- Source Data/Source data of Figure 4A, SFC Mass of the destination plate/ZF-ISOR-1P-2C-B1.raw/_FUNC002.IDX
- Source Data/Source data of Figure 4A, SFC Mass of the destination plate/ZF-ISOR-1P-2C-B1.raw/_FUNCTNS.INF
- Source Data/Source data of Figure 4A, SFC Mass of the destination plate/ZF-ISOR-1P-2C-B1.raw/_HEADER.TXT
- Source Data/Source data of Figure 4A, SFC Mass of the destination plate/ZF-ISOR-1P-2C-B1.raw/_INLET.INF
- Source Data/Source data of Figure 4A, SFC Mass of the destination plate/ZF-ISOR-1P-2C-B10.raw/
- Source Data/Source data of Figure 4A, SFC Mass of the destination plate/ZF-ISOR-1P-2C-B10.raw/_extern.inf
- Source Data/Source data of Figure 4A, SFC Mass of the destination plate/ZF-ISOR-1P-2C-B10.raw/_FUNC001.DAT
- Source Data/Source data of Figure 4A, SFC Mass of the destination plate/ZF-ISOR-1P-2C-B10.raw/_FUNC001.IDX
- Source Data/Source data of Figure 4A, SFC Mass of the destination plate/ZF-ISOR-1P-2C-B10.raw/_FUNC001.STS
- Source Data/Source data of Figure 4A, SFC Mass of the destination plate/ZF-ISOR-1P-2C-B10.raw/_FUNC002.DAT
- Source Data/Source data of Figure 4A, SFC Mass of the destination plate/ZF-ISOR-1P-2C-B10.raw/_FUNC002.IDX
- Source Data/Source data of Figure 4A, SFC Mass of the destination plate/ZF-ISOR-1P-2C-B10.raw/_FUNCTNS.INF
- Source Data/Source data of Figure 4A, SFC Mass of the destination plate/ZF-ISOR-1P-2C-B10.raw/_HEADER.TXT
- Source Data/Source data of Figure 4A, SFC Mass of the destination plate/ZF-ISOR-1P-2C-B10.raw/_INLET.INF
- Source Data/Source data of Figure 4A, SFC Mass of the destination plate/ZF-ISOR-1P-2C-B11.raw/
- Source Data/Source data of Figure 4A, SFC Mass of the destination plate/ZF-ISOR-1P-2C-B11.raw/_extern.inf
- Source Data/Source data of Figure 4A, SFC Mass of the destination plate/ZF-ISOR-1P-2C-B11.raw/_FUNC001.DAT
- Source Data/Source data of Figure 4A, SFC Mass of the destination plate/ZF-ISOR-1P-2C-B11.raw/_FUNC001.IDX
- Source Data/Source data of Figure 4A, SFC Mass of the destination plate/ZF-ISOR-1P-2C-B11.raw/_FUNC001.STS
- Source Data/Source data of Figure 4A, SFC Mass of the destination plate/ZF-ISOR-1P-2C-B11.raw/_FUNC002.DAT
- Source Data/Source data of Figure 4A, SFC Mass of the destination plate/ZF-ISOR-1P-2C-B11.raw/_FUNC002.IDX
- Source Data/Source data of Figure 4A, SFC Mass of the destination plate/ZF-ISOR-1P-2C-B11.raw/_FUNCTNS.INF
- Source Data/Source data of Figure 4A, SFC Mass of the destination plate/ZF-ISOR-1P-2C-B11.raw/_HEADER.TXT
- Source Data/Source data of Figure 4A, SFC Mass of the destination plate/ZF-ISOR-1P-2C-B11.raw/_INLET.INF
- Source Data/Source data of Figure 4A, SFC Mass of the destination plate/ZF-ISOR-1P-2C-B12.raw/
- Source Data/Source data of Figure 4A, SFC Mass of the destination plate/ZF-ISOR-1P-2C-B12.raw/_extern.inf
- Source Data/Source data of Figure 4A, SFC Mass of the destination plate/ZF-ISOR-1P-2C-B12.raw/_FUNC001.DAT
- Source Data/Source data of Figure 4A, SFC Mass of the destination plate/ZF-ISOR-1P-2C-B12.raw/_FUNC001.IDX
- Source Data/Source data of Figure 4A, SFC Mass of the destination plate/ZF-ISOR-1P-2C-B12.raw/_FUNC001.STS
- Source Data/Source data of Figure 4A, SFC Mass of the destination plate/ZF-ISOR-1P-2C-B12.raw/_FUNC002.DAT
- Source Data/Source data of Figure 4A, SFC Mass of the destination plate/ZF-ISOR-1P-2C-B12.raw/_FUNC002.IDX
- Source Data/Source data of Figure 4A, SFC Mass of the destination plate/ZF-ISOR-1P-2C-B12.raw/_FUNCTNS.INF
- Source Data/Source data of Figure 4A, SFC Mass of the destination plate/ZF-ISOR-1P-2C-B12.raw/_HEADER.TXT
- Source Data/Source data of Figure 4A, SFC Mass of the destination plate/ZF-ISOR-1P-2C-B12.raw/_INLET.INF
- Source Data/Source data of Figure 4A, SFC Mass of the destination plate/ZF-ISOR-1P-2C-B13.raw/
- Source Data/Source data of Figure 4A, SFC Mass of the destination plate/ZF-ISOR-1P-2C-B13.raw/_extern.inf
- Source Data/Source data of Figure 4A, SFC Mass of the destination plate/ZF-ISOR-1P-2C-B13.raw/_FUNC001.DAT
- Source Data/Source data of Figure 4A, SFC Mass of the destination plate/ZF-ISOR-1P-2C-B13.raw/_FUNC001.IDX
- Source Data/Source data of Figure 4A, SFC Mass of the destination plate/ZF-ISOR-1P-2C-B13.raw/_FUNC001.STS
- Source Data/Source data of Figure 4A, SFC Mass of the destination plate/ZF-ISOR-1P-2C-B13.raw/_FUNC002.DAT
- Source Data/Source data of Figure 4A, SFC Mass of the destination plate/ZF-ISOR-1P-2C-B13.raw/_FUNC002.IDX
- Source Data/Source data of Figure 4A, SFC Mass of the destination plate/ZF-ISOR-1P-2C-B13.raw/_FUNCTNS.INF
- Source Data/Source data of Figure 4A, SFC Mass of the destination plate/ZF-ISOR-1P-2C-B13.raw/_HEADER.TXT
- Source Data/Source data of Figure 4A, SFC Mass of the destination plate/ZF-ISOR-1P-2C-B13.raw/_INLET.INF
- Source Data/Source data of Figure 4A, SFC Mass of the destination plate/ZF-ISOR-1P-2C-B14.raw/
- Source Data/Source data of Figure 4A, SFC Mass of the destination plate/ZF-ISOR-1P-2C-B14.raw/_extern.inf
- Source Data/Source data of Figure 4A, SFC Mass of the destination plate/ZF-ISOR-1P-2C-B14.raw/_FUNC001.DAT
- Source Data/Source data of Figure 4A, SFC Mass of the destination plate/ZF-ISOR-1P-2C-B14.raw/_FUNC001.IDX
- Source Data/Source data of Figure 4A, SFC Mass of the destination plate/ZF-ISOR-1P-2C-B14.raw/_FUNC001.STS
- Source Data/Source data of Figure 4A, SFC Mass of the destination plate/ZF-ISOR-1P-2C-B14.raw/_FUNC002.DAT
[truncated: 3,543 more entries]
