# Supplementary material for: Direct-to-biology, automated, nano-scale synthesis, and phenotypic screening-enabled E3 ligase modulator discovery
Source: Nat Commun. 2023 Dec 19;14:8437. doi: 10.1038/s41467-023-43614-3 (PMC10730884; doi:10.1038/s41467-023-43614-3)
Supplement: Supplementary file 3 — Source Data [file 41467_2023_43614_MOESM3_ESM.zip › Source Data/source data in manuscript.xlsx]

## Sheet: Figure 5A
			DMSO	396000	423577	432133
		Lenalidomide	1µM	288926	316134	310004
		Pomalidomide	1µM	164101	172043	162714
	1	G7	1µM	12007	12354	10557
	2	H7	1µM	29921	26495	26949
	3	J7	1µM	171721	168279	174958
	4	K7	1µM	264437	299922	287828
	5	C9	1µM	40327	35209	40019
	6	F9	1µM	12618	11846	11781
	7	N9	1µM	168283	192727	205052
	8	O9	1µM	269198	234421	213942
	9	F11	1µM	149955	155362	178318
	10	K11	1µM	77065	73215	72123
	11	M11	1µM	183512	199090	225822
	12	H12	1µM	228912	228249	228209
	13	G13	1µM	267083	278412	310372
	14	L13	1µM	194888	187686	172751
			DMSO	394613	379750	403326
		Lenalidomide	1µM	255755	266278	286714
		Pomalidomide	1µM	167275	166849	173181
	15	E14	1µM	265	189	325
	16	L18	1µM	171756	165619	172521
	17	I19	1µM	423512	425955	411644
	18	H23	1µM	225563	219794	223751
	19	P24	1µM	190123	201064	188930

## Sheet: Figure 5B
	MM.1S Cell line						NCI-H929 Cell line
	len						DMSO		309712	343025	332486
	DMSO	729673	676912	934819
	0,001µM	696887	731121	850376			Len	0.001µM	164645	172690	177278
	0,01µM	863919	777086	726970				0.01µM	291402	295724	322753
	0,1µM	633670	490588	594773				0.1µM	291829	291134	299429
	1µM	491527	530757	602271				1µM	61790	65482	65292
	10µM	409709	359407	352609				10µM	37141	43295	33866
	50µM	218852	231904	277559				50µM	4929	4102	4343
							Pom	0.001µM	329402	345563	289407
	pom							0.01µM	218229	218110	217287
	DMSO	692563	507253	658513				0.1µM	43183	52991	44486
	0,001µM	608833	623580	492850				1µM	10959	11479	17542
	0,01µM	533112	422417	443162				10µM	10271	10781	8934
	0,1µM	366061	356446	442803				50µM	1671	2554	1472
	1µM	236312	235905	242492
	10µM	183527	201991	183328
	50µM	162040	183765	175356			DMSO		297101	298407	301886
							G7	0.001µM	318420	318379	344862
	G7							0.01µM	298542	300720	317692
	DMSO	947891	952635	992785				0.1µM	107668	100148	99618
	0,001µM	708690	845176	796316				1µM	1384	677	1134
	0,01µM	881948	677254	854187				10µM	183	185	222
	0,1µM	476894	453961	407813				50µM	168	152	160
	1µM	2388	2407	2144
	10µM	1430	1309	1287			H7	0.001µM	311566	307178	298147
	50µM	717	731	655				0.01µM	311837	309758	285892
								0.1µM	148889	131067	156356
								1µM	3400	3284	3900
	H7							10µM	236	587	444
	DMSO	831907	746726	670152				50µM	188	223	169
	0,001µM	801511	717425	693126
	0,01µM	538050	670806	668784
	0,1µM	484364	396225	445845			DMSO		330399	343560	350036
	1µM	7658	5010	6533
	10µM	971	787	880			C9	0.001µM	349151	334195	340563
	50µM	749	586	601				0.01µM	279816	249211	256640
								0.1µM	106177	81953	68440
								1µM	12714	9858	10354
	C9							10µM	2614	3000	2193
	DMSO	889897	892749	854471				50µM	208	186	159
	0,001µM	879098	858880	896420
	0,01µM	848588	774486	760371			F9	0.001µM	308782	319254	337659
	0,1µM	384539	362383	425304				0.01µM	291533	275729	284574
	1µM	10876	11632	10048				0.1µM	75926	90566	85705
	10µM	4743	5586	4426				1µM	308	306	295
	50µM	9025	10601	8540				10µM	393	399	228
								50µM	199	224	180
	F9
	DMSO	778396	758675	731570			DMSO		281720	318032	319485
	0,001µM	627093	647938	641416
	0,01µM	667529	664604	807849			K11	0.001µM	255051	248293	263591
	0,1µM	348484	384328	352918				0.01µM	128620	89524	113072
	1µM	1208	1044	907				0.1µM	16731	14507	17151
	10µM	543	641	816				1µM	10258	9215	8364
	50µM	1004	484	604				10µM	4143	5751	5636
								50µM	325	475	546
	K11						E14	0.001µM	229943	283062	231237
	DMSO	686236	705406	654659				0.01µM	73729	61672	61929
	0,001µM	500777	628104	654568				0.1µM	88	114	280
	0,01µM	536244	613644	525262				1µM	75	67	50
	0,1µM	250606	268997	229396				10µM	144	168	173
	1µM	113967	125643	119871				50µM	154	156	127
	10µM	63835	69602	66964
	50µM	44709	49904	54952
	E14
	DMSO	512324	575662	522974
	0,001µM	631380	546794	616149
	0,01µM	421163	443788	426461
	0,1µM	691	507	1021
	1µM	384	403	544
	10µM	239	319	562
	50µM	303	289	270

## Sheet: Figure 5C
	HEL cell line							K562 cell line
	DMSO		3595598	3696075	4501498			DMSO		33632904	36818488	37448944
	Len	1µM	4190791	4645738	5024017			Len	1µM	39252684	43690800	42491952
		10µM	3980136	3891099	3152438				10µM	34946444	40121652	40541104
	Pom	1µM	3383771	4349040	3611823			Pom	1µM	37812808	40417216	37738292
		10µM	3325705	3191220	3034096				10µM	34978188	35249000	27286482
	G7	1µM	37095	43585	33408			G7	1µM	31730482	36895396	34950560
		10µM	22761	17426	12766				10µM	5603707	6689313	7406411
	H7	1µM	3809816	4365245	4340660			H7	1µM	35295256	34685456	35694336
		10µM	246024	319887	107257				10µM	26559904	31528182	27297180
	C9	1µM	194029	156940	174078			C9	1µM	26215748	30366624	36373004
		10µM	17334	14104	12716				10µM	14052382	18536810	18051100
	F9	1µM	22682	28739	29173			F9	1µM	24028746	27721980	31591934
		10µM	25402	19299	17515				10µM	5778494	9323441	8460205
	K11	1µM	1776655	1683106	1832368			K11	1µM	32005736	34452112	33935624
		10µM	112674	134873	149156				10µM	3690341	5359567	4578521
	E14	1µM	8934	18813	12192			E14	1µM	968836	1196347	1118149
		10µM	22832	17874	16255				10µM	846644	784213	702513

## Sheet: Figure 7A
	MM1S
			luc-1			luc-2			CRBN ko #1			CRBN ko #3
	Len	DMSO	130674	134873	140573	144789	131522	127198	19517	19842	20097	24946	25715	23842
		1µM	94209	90801	18347	104916	111375	103097	16705	14573	18591	17405	18691	19236
		10µM	62005	48465	55968	83110	83902	71814	15711	18639	16462	10541	16639	17455
	Pom	DMSO	130674	134873	140573	144789	131522	127198	19517	19842	20097	24946	25715	23842
		1µM	33048	30731	24105	39866	38105	31944	20269	14816	21707	13087	15154	12866
		10µM	24510	23868	23982	28784	33749	25595	17595	14477	17596	17320	24452	24103
	G7	DMSO	130674	134873	140573	144789	131522	127198	19517	19842	20097	24946	25715	23842
		1µM	1683	1228	1273	1360	1628	673	23477	22300	21924	20959	22521	21272
		10µM	1575	1832	1627	1750	1858	1743	13480	13652	16439	13340	14961	15886
	H7	DMSO	130674	134873	140573	144789	131522	127198	19517	19842	20097	24946	25715	23842
		1µM	8494	5319	3865	7757	6284	4643	19925	27446	31168	25086	23983	26745
		10µM	1132	1423	1718	1210	1648	1478	19668	16752	15364	13592	20333	20764
	C9	DMSO	65528	60697	78889	173011	152262	151010	25474	25825	28093	38187	37949	32930
		1µM	9144	7690	4744	13375	16564	12332	12077	27197	25326	27980	34420	37734
		10µM	2497	2137	1553	3123	2838	2792	23724	23309	23392	30101	21807	25039
	F9	DMSO	65528	60697	78889	173011	152262	151010	25474	25825	28093	38187	37949	32930
		1µM	732	302	255	1565	287	277	26841	27156	25524	27471	34035	29542
		10µM	618	812	697	995	1063	1007	16302	20744	22273	29387	26944	29614
	K11	DMSO	65528	60697	78889	173011	152262	151010	25474	25825	28093	38187	37949	32930
		1µM	36211	34183	32735	40469	32200	34328	26245	42531	31202	28729	27793	28017
		10µM	17321	17353	16182	15389	18586	14582	2258	4247	4494	23449	23774	16399
	E14	DMSO	65528	60697	78889	173011	152262	151010	25474	25825	28093	38187	37949	32930
		1µM	542	463	320	820	580	347	23309	18994	22401	39378	38949	33055
		10µM	385	320	338	513	620	573	18080	22513	17901	31520	30671	28483

## Sheet: Figure 8A
				MM1S			HEL			K562			Nalm-6
		E14	DMSO	64748	66354	76439	611763	736195	682292	535225	513625	458605	572858	644430	710965
			1µM	124	368	851	411094	399308	449397	54855	71672	59256	486412	438421	505793
			10µM	68	55	66	5688	8157	6052	1710	2171	2076	38639	43469	40832
		Pom	DMSO	64748	66354	76439	611763	736195	682292	535225	513625	458605	572858	644430	710965
			1µM	40551	54614	50770	979946	948499	879982	442852	477061	420334	616567	723972	718090
			10µM	21273	30983	26029	971945	899960	860555	436149	457573	411933	735759	691648	746247
		CC-885	DMSO	64748	66354	76439	611763	736195	682292	535225	513625	458605	572858	644430	710965
			1µM	165	192	177	2656	3904	4525	3293	2687	2713	97996	99894	91411
			10µM	66	66	66	2882	3031	2206	23805	23157	23125	36064	42395	45719

## Sheet: Figure 9-1
Genes	First.Protein.Description	Protein.Group	Protein.Ids	Protein.Names	logFC	P.Value	adj.P.Val
ALG13	N-acetylglucosaminyldiphosphodolichol N-acetylglucosaminyltransferase	A0A087WT15;A0A096LP10	A0A087WT15;A0A096LP10	A0A087WT15_HUMAN;A0A096LP10_HUMAN	-1.00245	0.138426	0.234497
LIME1	Lck-interacting transmembrane adapter 1	A0A087WT39	A0A0J9YYD9;A0A087WT39;A0A087WZP9;V9GYI1	A0A087WT39_HUMAN	-0.386394	0.279479	0.397547
HNRNPDL	Heterogeneous nuclear ribonucleoprotein D-like	A0A087WU03	A0A087WU03	A0A087WU03_HUMAN	0.540624	0.0195426	0.0525366
MYEF2	Myelin expression factor 2	A0A087WUT0;A0A0A0MQW0;A0A0A0MR39;A0A0C4DGV1;H0YN19	A0A087WUT0;A0A0A0MQW0;A0A0A0MR39;A0A0C4DGV1;H0YN19	A0A087WUT0_HUMAN;A0A0A0MQW0_HUMAN;A0A0A0MR39_HUMAN;A0A0C4DGV1_HUMAN;H0YN19_HUMAN	-0.52178	0.050759	0.109714
MTHFD1L	Formate--tetrahydrofolate ligase	A0A087WVM4;B7ZM99;H0Y327	B7ZM99;A0A087WVM4;H0Y327	A0A087WVM4_HUMAN;B7ZM99_HUMAN;H0Y327_HUMAN	-0.414764	0.341268	0.461519
ZMYND8	Protein kinase C-binding protein 1	A0A087WVZ6	A0A087WVZ6;H7C4X9	A0A087WVZ6_HUMAN	-0.127208	0.523984	0.634136
SLC4A1AP	Kanadaptin (Fragment)	A0A087WWF4;A0A087X0M4	A0A087WWF4;A0A087X0M4	A0A087WWF4_HUMAN;A0A087X0M4_HUMAN	0.129742	0.565394	0.671274
TPM3	Tropomyosin alpha-3 chain	A0A087WWU8	J3KN67;A0A087WWU8	A0A087WWU8_HUMAN	0.375137	0.00454064	0.0173048
SREK1	Splicing regulatory glutamine/lysine-rich protein 1	A0A087WY03;E5RFV3	A0A087WY03;E5RFV3	A0A087WY03_HUMAN;E5RFV3_HUMAN	0.405943	0.10624	0.192055
WASHC2A	WASH complex subunit 2A	A0A087WYF6	A0A087WYF6	A0A087WYF6_HUMAN	1.16588	0.056859	0.119224
UGP2	UTP--glucose-1-phosphate uridylyltransferase	A0A087WYS1;A0A7I2V2Q3;A0A7I2V4T0;A0A7I2V676;A0A7I2YQ74;C9J3M0;C9JNZ1;C9JTZ5;C9JUW1;C9JVG3;C9JWG0;F2Z3H1;F2Z3P4;F8WC70	A0A087WYS1;A0A7I2V2Q3;A0A7I2V4T0;A0A7I2V676;A0A7I2YQ74;C9JNZ1;C9JUW1;C9JVG3;C9JWG0;C9J3M0;C9JTZ5;F2Z3H1;F2Z3P4;F8WC70	A0A087WYS1_HUMAN;A0A7I2V2Q3_HUMAN;A0A7I2V4T0_HUMAN;A0A7I2V676_HUMAN;A0A7I2YQ74_HUMAN;C9J3M0_HUMAN;C9JNZ1_HUMAN;C9JTZ5_HUMAN;C9JUW1_HUMAN;C9JVG3_HUMAN;C9JWG0_HUMAN;F2Z3H1_HUMAN;F2Z3P4_HUMAN;F8WC70_HUMAN	-0.000880773	0.996563	0.99816
RAVER1	Ribonucleoprotein PTB-binding 1	A0A087WZ13;E9PAU2	A0A087WZ13;E9PAU2;K7EQG2	A0A087WZ13_HUMAN;E9PAU2_HUMAN	-0.177033	0.292396	0.41154
PEG10	Retrotransposon-derived protein PEG10	A0A087WZG9	A0A087WZG9	A0A087WZG9_HUMAN	-1.25348	4.14e-07	5.3e-05
RBM26	RNA-binding protein 26	A0A087X0H9	A0A087X0H9	A0A087X0H9_HUMAN	0.38904	0.245422	0.360447
EEF1D	Elongation factor 1-delta	A0A087X1X7;A0A8C8L741;E9PRY8	A0A087X1X7;E9PJV8;E9PN56;E9PN71;E9PPY1;E9PQR8;E9PRL0;E9PRY8;A0A8C8L741;E9PKH7;E9PNC8	A0A087X1X7_HUMAN;A0A8C8L741_HUMAN;E9PRY8_HUMAN	-0.0183046	0.953034	0.972496
AAK1	AP2-associated protein kinase 1	A0A096LP25	Q6ZSR9;A0A096LP25	A0A096LP25_HUMAN	-0.211438	0.107323	0.193226
USP19	Ubiquitin carboxyl-terminal hydrolase 19	A0A0A0MR08;A0A8I5KXK1	A0A0A0MR08;A0A8I5KT08;A0A8I5KXK1	A0A0A0MR08_HUMAN;A0A8I5KXK1_HUMAN	-0.216185	0.171869	0.274843
GSTZ1	Maleylacetoacetate isomerase	A0A0A0MR33;A0A0C4DFM0;G3V4T6;G3V5T0	A0A0C4DFM0;G3V267;G3V4T6;G3V5T0;A0A0A0MR33	A0A0A0MR33_HUMAN;A0A0C4DFM0_HUMAN;G3V4T6_HUMAN;G3V5T0_HUMAN	1.48758	0.000831405	0.00520069
MYO6	Unconventional myosin-VI	A0A0A0MRM8	A0A0A0MRM8;A0A1Y0BRN3	A0A0A0MRM8_HUMAN	-0.534685	0.00425275	0.0165551
NOLC1	Nucleolar and coiled-body phosphoprotein 1 (Fragment)	A0A0A0MRM9	A0A0A0MRM9	A0A0A0MRM9_HUMAN	0.152202	0.542795	0.652441
PPP6R2	Serine/threonine-protein phosphatase 6 regulatory subunit 2 (Fragment)	A0A0A0MSJ8;T1ECW5	A0A0A0MSJ8;T1ECW5	A0A0A0MSJ8_HUMAN;T1ECW5_HUMAN	-0.0525052	0.8916	0.928034
PPIAL4C;PPIAL4G	Peptidyl-prolyl cis-trans isomerase A-like 4C	A0A0B4J2A2;P0DN37	A0A0B4J2A2;P0DN37	PAL4C_HUMAN;PAL4G_HUMAN	-0.0188726	0.927355	0.953894
PPA2	Inorganic diphosphatase	A0A0C4DGB9	A0A0C4DGB9	A0A0C4DGB9_HUMAN	0.582426	0.000361441	0.00283743
DGLUCY	D-glutamate cyclase, mitochondrial (Fragment)	A0A0C4DGD4;E5RIU5;E5RJ62;H0YB09;H0YB62	A0A0C4DGD4;E5RIU5;E5RJ62;H0YB09;H0YB62	A0A0C4DGD4_HUMAN;E5RIU5_HUMAN;E5RJ62_HUMAN;H0YB09_HUMAN;H0YB62_HUMAN	0.000952984	0.998913	0.999149
PITPNC1	Cytoplasmic phosphatidylinositol transfer protein 1	A0A0C4DGP0	A0A0C4DGP0	A0A0C4DGP0_HUMAN	-0.323015	0.420833	0.540525
UBE3A	Ubiquitin-protein ligase E3A (Fragment)	A0A0D9SEJ2	A0A0D9SEJ2	A0A0D9SEJ2_HUMAN	0.219556	0.472639	0.589218
FHL1	Four and a half LIM domains protein 1 (Fragment)	A0A0D9SEY7	A0A0D9SEY7	A0A0D9SEY7_HUMAN	1.50914	0.0368478	0.0861404
MEF2C	MADS box transcription enhancer factor 2, polypeptide C (Myocyte enhancer factor 2C), isoform CRA_e	A0A0D9SFD0	A0A0D9SFD0;A0A0R4J2G5;A0A1B0GV32;A0A0D9SFV9	A0A0D9SFD0_HUMAN	0.0251876	0.908763	0.940233
SPTAN1	Spectrin alpha chain, non-erythrocytic 1	A0A0D9SGF6	A0A0D9SGF6	A0A0D9SGF6_HUMAN	0.0103743	0.943717	0.966651
EHMT2	Histone-lysine N-methyltransferase EHMT2	A0A0G2JIR1;A0A0G2JIS2;A0A0G2JRR0;A2ABF8	A0A0G2JIR1;A0A0G2JIS2;A0A0G2JRR0;A2ABF8	A0A0G2JIR1_HUMAN;A0A0G2JIS2_HUMAN;A0A0G2JRR0_HUMAN;A2ABF8_HUMAN	-0.456207	0.398558	0.518595
LILRB4	Leukocyte immunoglobulin-like receptor subfamily B member 4	A0A0G2JNE9;A0A0G2JPC7	A0A0A0MSZ8;A0A0G2JM57;A0A0G2JM84;A0A0G2JNA7;A0A0G2JNE9;A0A0G2JP84;A0A0G2JPC7;A0A0G2JQ20	A0A0G2JNE9_HUMAN;A0A0G2JPC7_HUMAN	-1.10142	0.0231872	0.0598807
TJP1	Tight junction protein ZO-1	A0A0G2JNH2;A0A7I2V5U5;G5E9E7	A0A087X0K9;G3V1L9;G5E9E7;A0A0G2JNH2;A0A7I2V5U5	A0A0G2JNH2_HUMAN;A0A7I2V5U5_HUMAN;G5E9E7_HUMAN	-1.40563	0.000495582	0.00358449
HLA-A	HLA class I histocompatibility antigen, A alpha chain	A0A0G2JPD3;A0A140T8W8;A0A140T8Y4;A0A1W2PPF8;A0A1W2PR61;Q5SPM2	Q5SPM2;A0A0G2JPD3;A0A140T8Y4;A0A1W2PQS8;A0A1W2PR61;B0UXQ0;Q5RJ27;Q9GJ45;A0A140T8W8;A0A140T941;A0A140T975;A0A140T9Z6;A0A1W2PPF8;A0A1W2PS39	A0A0G2JPD3_HUMAN;A0A140T8W8_HUMAN;A0A140T8Y4_HUMAN;A0A1W2PPF8_HUMAN;A0A1W2PR61_HUMAN;Q5SPM2_HUMAN	-0.660788	0.124172	0.216568
PSAP	Prosaposin (Fragment)	A0A0J9YXB8	A0A0J9YXB8	A0A0J9YXB8_HUMAN	0.942761	0.0363507	0.0853696
CELF2	CUGBP Elav-like family member 2	A0A0J9YXJ0;E9PC62	A0A0J9YXJ0;E9PC62	A0A0J9YXJ0_HUMAN;E9PC62_HUMAN	-0.174741	0.448013	0.56579
SEC24C	Protein transport protein Sec24C (Fragment)	A0A0U1RR49	A0A0U1RR49	A0A0U1RR49_HUMAN	0.486714	0.264281	0.380979
PHF14	PHD finger protein 14	A0A0U1RRH6	A0A0U1RRH6	A0A0U1RRH6_HUMAN	0.0849888	0.654277	0.742458
HLA-B	HLA class I histocompatibility antigen, B alpha chain (Fragment)	A0A140T951;A0A140T9D4;A0A140TA21;Q5SS57	A0A140T951;Q5SS57;A0A140T9D4;A0A140TA21	A0A140T951_HUMAN;A0A140T9D4_HUMAN;A0A140TA21_HUMAN;Q5SS57_HUMAN	-0.514038	0.413683	0.533666
RAB11FIP5	Rab11 family-interacting protein 5	A0A1B0GTL5	A0A1B0GTL5	A0A1B0GTL5_HUMAN	0.81221	0.211596	0.321802
FAM193A	Protein FAM193A	A0A1B0GVL4	A0A1B0GVL4	A0A1B0GVL4_HUMAN	-0.711059	0.0254335	0.0642735
CFAP92	Uncharacterized protein CFAP92 (Fragment)	A0A1B0GVL5;A0A2R8YFM9;A0A590UJZ5	A0A1B0GVL5;A0A2R8YFM9;A0A590UJZ5	A0A1B0GVL5_HUMAN;A0A2R8YFM9_HUMAN;A0A590UJZ5_HUMAN	0.387979	0.248548	0.363555
DPY19L1	Probable C-mannosyltransferase DPY19L1	A0A1B0GW05	A0A1B0GW05	A0A1B0GW05_HUMAN	-0.999775	0.0913301	0.170567
MIDEAS	Mitotic deacetylase-associated SANT domain protein	A0A1C7CYX1	A0A1C7CYX1	A0A1C7CYX1_HUMAN	-0.491103	0.121335	0.212666
IKZF1	DNA-binding protein Ikaros (Fragment)	A0A2R8Y4T7	A0A2R8Y4T7	A0A2R8Y4T7_HUMAN	-1.98668	0.0117608	0.0356773
CHD4	DNA helicase	A0A2R8Y521;A0A2R8Y5J0;A0A2R8Y5Z7;A0A2R8YDJ9;A0A2R8YFK9;A0A2U3TZM0	A0A2R8Y521;A0A2R8Y5J0;A0A2R8YFK9;A0A2U3TZM0;A0A2R8Y5Z7;A0A2R8YDJ9	A0A2R8Y521_HUMAN;A0A2R8Y5J0_HUMAN;A0A2R8Y5Z7_HUMAN;A0A2R8YDJ9_HUMAN;A0A2R8YFK9_HUMAN;A0A2U3TZM0_HUMAN	0.522052	0.34372	0.463629
AP3D1	AP-3 complex subunit delta-1 (Fragment)	A0A2R8Y611	A0A2R8Y611	A0A2R8Y611_HUMAN	0.763407	0.0616869	0.127089
H2BK1	Histone H2B type 2-K1	A0A2R8Y619	A0A2R8Y619	H2BK1_HUMAN	0.347915	0.307803	0.427903
BPTF	Nucleosome-remodeling factor subunit BPTF	A0A2R8Y7Q1;E9PE19;J3QQQ8	A0A2R8Y7Q1;E9PE19;J3QQQ8	A0A2R8Y7Q1_HUMAN;E9PE19_HUMAN;J3QQQ8_HUMAN	-0.199082	0.53645	0.646901
BRAF	Non-specific serine/threonine protein kinase	A0A2R8Y8E0	A0A2R8Y8E0;A0A2U3TZI2	A0A2R8Y8E0_HUMAN	-0.0613363	0.853636	0.899628
OPA1	Dynamin-like 120 kDa protein, mitochondrial	A0A2R8YE54;E5KLJ9	E5KLJ9;A0A2R8YE54	A0A2R8YE54_HUMAN;E5KLJ9_HUMAN	0.182144	0.51017	0.621367
ACTB	Actin, cytoplasmic 1 (Fragment)	A0A2R8YEA7	A0A2R8YEA7	A0A2R8YEA7_HUMAN	-0.153608	0.551015	0.658744
TRRAP	Transformation/transcription domain-associated protein (Fragment)	A0A2R8YFJ4	F2Z2U4;A0A2R8YFJ4;H0Y4W2	A0A2R8YFJ4_HUMAN	-0.342233	0.496411	0.61047
ADAR	Double-stranded RNA-specific adenosine deaminase (Fragment)	A0A3B3IRQ9	A0A3B3IRQ9	A0A3B3IRQ9_HUMAN	-0.548106	0.178748	0.282652
LARP1B	La-related protein 1B	A0A3B3ISF0;A0A3B3ISF8;A0A3B3IT29	A0A3B3ISF0;A0A3B3ISF8;A0A3B3IT29	A0A3B3ISF0_HUMAN;A0A3B3ISF8_HUMAN;A0A3B3IT29_HUMAN	0.0181532	0.948365	0.969371
HNRNPL	Heterogeneous nuclear ribonucleoprotein L (Fragment)	A0A3B3ITJ4	A0A3B3ITJ4	A0A3B3ITJ4_HUMAN	-0.690898	0.102624	0.186712
NEDD4	E3 ubiquitin-protein ligase NEDD4	A0A3B3IUC1	A0A3B3IUC1	A0A3B3IUC1_HUMAN	0.640957	0.0284911	0.0701497
MPRIP	Myosin phosphatase Rho-interacting protein	A0A494BZV2	A0A494BZV2;H0Y2S9	A0A494BZV2_HUMAN	-0.351644	0.060864	0.125613
CLUH	Clustered mitochondria protein homolog	A0A494C0R8;I3L2B0	A0A494C0R8;I3L2B0	A0A494C0R8_HUMAN;I3L2B0_HUMAN	-0.673498	0.00198069	0.00948295
FAM120A	Constitutive coactivator of PPAR-gamma-like protein 1 (Fragment)	A0A494C0Y9	A0A494C0Y9	A0A494C0Y9_HUMAN	0.122113	0.217501	0.329368
MACF1	Microtubule-actin cross-linking factor 1, isoforms 6/7	A0A590UJG2	A0A590UJG2	A0A590UJG2_HUMAN	0.108598	0.762738	0.829747
ASCC1	Activating signal cointegrator 1 complex subunit 1	A0A5F9ZH79;A0A5F9ZHP1	A0A5F9ZGP6;A0A5F9ZH79;A0A5F9ZHP1;A0A5F9ZI37;A0A5K1VW55;E9PKM6;E9PL92;E9PM82;E9PQZ6	A0A5F9ZH79_HUMAN;A0A5F9ZHP1_HUMAN	0.542439	0.0696454	0.13931
ACAT1	Acetyl-CoA acetyltransferase, mitochondrial	A0A5F9ZHJ0	A0A5F9ZHJ0	A0A5F9ZHJ0_HUMAN	1.31628	0.000132741	0.00138446
EED	Polycomb protein EED	A0A5F9ZI63	A0A5F9ZI63	A0A5F9ZI63_HUMAN	-0.14878	0.446593	0.564297
NELFB	Negative elongation factor B	A0A5H1ZRP4	A0A5H1ZRP4	A0A5H1ZRP4_HUMAN	0.069509	0.504051	0.617079
PCM1	Pericentriolar material 1 protein	A0A5H1ZRS1	A0A4W8VX11;A0A5H1ZRS1;E7EV93;E9PGW9	A0A5H1ZRS1_HUMAN	-0.304151	0.388951	0.508899
WIZ	Protein Wiz	A0A669KAV7;A0A669KBH9;M0QXA7	M0QXA7;A0A669KAV7;A0A669KBG4;A0A669KBH9;B9EGQ5	A0A669KAV7_HUMAN;A0A669KBH9_HUMAN;M0QXA7_HUMAN	-0.234692	0.0250018	0.0633585
DPH1	2-(3-amino-3-carboxypropyl)histidine synthase subunit 1	A0A6Q8JGF9;I3L1H5	I3L1H5;A0A6Q8JGF9	A0A6Q8JGF9_HUMAN;I3L1H5_HUMAN	-0.37493	0.0202028	0.0539111
LCOR	Ligand-dependent corepressor (Fragment)	A0A6Q8PGP3	A0A6Q8PGP3	A0A6Q8PGP3_HUMAN	-0.477464	0.178165	0.282171
DNMT1	DNA (cytosine-5)-methyltransferase 1	A0A7I2V311;K7ELB1;K7ER10	A0A7I2V311;K7ELB1;K7ER10	A0A7I2V311_HUMAN;K7ELB1_HUMAN;K7ER10_HUMAN	0.124929	0.729934	0.803461
STAT3	Signal transducer and activator of transcription	A0A7I2V395;A0A7I2YQD2	A0A7I2V2G1;A0A7I2V395;A0A7I2V552;A0A7I2YQD2;A0A7I2YQI1	A0A7I2V395_HUMAN;A0A7I2YQD2_HUMAN	-1.18555	0.00851571	0.0276569
WDR26	WD repeat-containing protein 26	A0A7I2V3I7	A0A7I2V3I7	A0A7I2V3I7_HUMAN	0.770112	0.00519616	0.0190052
ZC3H13	Zinc finger CCCH domain-containing protein 13	A0A7I2V4I5	A0A7I2V4I5	A0A7I2V4I5_HUMAN	-1.79043	0.0984655	0.180631
PPIA	Peptidyl-prolyl cis-trans isomerase	A0A7I2V4V1	A0A7I2V4V1	A0A7I2V4V1_HUMAN	0.187506	0.340601	0.461114
ACO2	Aconitate hydratase, mitochondrial	A0A7I2V586	A0A7I2V586	A0A7I2V586_HUMAN	1.32748	1.48e-05	0.00035477
PABPC4	Polyadenylate-binding protein	A0A7I2V598;H0Y5F5;H0Y6X6	A0A7I2V598;H0Y5F5;H0Y6X6	A0A7I2V598_HUMAN;H0Y5F5_HUMAN;H0Y6X6_HUMAN	-0.85675	0.00550768	0.0199284
IMPDH2	Inosine-5'-monophosphate dehydrogenase	A0A7I2YQK5;H0Y4R1	H0Y4R1;A0A7I2YQK5	A0A7I2YQK5_HUMAN;H0Y4R1_HUMAN	1.25418	0.0283641	0.0699325
MARK2	Non-specific serine/threonine protein kinase	A0A7I2YQR3	E7ETY4;E9PC69;A0A0A0MRU9;A0A7I2V3R3;A0A7I2YQR3	A0A7I2YQR3_HUMAN	-0.137248	0.369744	0.488918
SYNCRIP	Heterogeneous nuclear ribonucleoprotein Q	A0A7I2YQV8	A0A7I2YQV8	A0A7I2YQV8_HUMAN	-0.0927922	0.455616	0.573244
TENT4B	Terminal nucleotidyltransferase 4B	A0A7N4YH79	A0A7N4YH79	A0A7N4YH79_HUMAN	-0.14144	0.370882	0.490101
VCP	Transitional endoplasmic reticulum ATPase	A0A7P0T8A3	A0A7P0T8A3	A0A7P0T8A3_HUMAN	0.322897	0.0172141	0.047745
CIC	Protein capicua homolog	A0A7P0T9K5;I3L2J0	A0A7P0T9K5;I3L2J0	A0A7P0T9K5_HUMAN;I3L2J0_HUMAN	-0.301162	0.036025	0.0849177
SF1	Splicing factor 1	A0A7P0T9U7	A0A7P0T9U7	A0A7P0T9U7_HUMAN	0.329848	0.0468691	0.103261
PTPA	Serine/threonine-protein phosphatase 2A activator	A0A804CD06	A0A804CD06;A6PVN5;A6PVN6;A6PVN7;A6PVN8;F6WIT2	A0A804CD06_HUMAN	0.305867	0.158761	0.259342
PKM	Pyruvate kinase	A0A804F6T5;A0A804F729	A0A804F6T5;A0A804F729	A0A804F6T5_HUMAN;A0A804F729_HUMAN	0.421296	0.024116	0.061782
DOCK9	Dedicator of cytokinesis protein 9	A0A804HIE8	A0A804HIE8;H0Y572	A0A804HIE8_HUMAN	-0.212056	0.473219	0.589629
MYCBP2	RCR-type E3 ubiquitin transferase	A0A804HIR9;A0A804HKQ1	A0A804HIR9;A0A804HKQ1	A0A804HIR9_HUMAN;A0A804HKQ1_HUMAN	-0.62317	0.0291223	0.0713548
HECTD4	Probable E3 ubiquitin-protein ligase HECTD4	A0A804HJX8;J3KPF0	A0A804HJX8;F8VU57;J3KPF0	A0A804HJX8_HUMAN;J3KPF0_HUMAN	-0.0886307	0.82193	0.875596
MAP4	Microtubule-associated protein	A0A804HKE7	A0A804HKE7;E7EVA0	A0A804HKE7_HUMAN	0.341308	0.0163909	0.0461302
KRAS	GTPase KRas	A0A8I5KQ21;A0A8I5KUB5	A0A8I5KQ21;A0A8I5KUB5	A0A8I5KQ21_HUMAN;A0A8I5KUB5_HUMAN	0.406142	0.226412	0.33945
SBF1	Myotubularin-related protein 5	A0A8I5KR05;A0A8I5KTI7;A0A8I5KTN1;A0A8I5KUE4;A0A8I5KVF2;A0A8I5KW56;A0A8I5KY61;A0A8I5KYG9	A0A8I5KR05;A0A8I5KTI7;A0A8I5KTN1;A0A8I5KUE4;A0A8I5KVF2;A0A8I5KW56;A0A8I5KY61;A0A8I5KYG9	A0A8I5KR05_HUMAN;A0A8I5KTI7_HUMAN;A0A8I5KTN1_HUMAN;A0A8I5KUE4_HUMAN;A0A8I5KVF2_HUMAN;A0A8I5KW56_HUMAN;A0A8I5KY61_HUMAN;A0A8I5KYG9_HUMAN	-1.1616	0.051139	0.11032
FMR1	Synaptic functional regulator FMR1	A0A8I5KT56	A8MQB8;G3V0J0;A0A8I5KT56;A0A8I5KUC2;A0A8I5KWH0;A0A8I5KZ21	A0A8I5KT56_HUMAN	0.0289053	0.856219	0.901277
EIF4G3	Eukaryotic translation initiation factor 4 gamma 3	A0A8I5KT99	A0A0U1RQK7;A0A8I5KT99;A0A8I5KV92	A0A8I5KT99_HUMAN	-0.134562	0.354881	0.474402
MYO5A	Unconventional myosin-Va	A0A8I5KWE1;A0A8J8YWI7	G3V394;A0A8I5KWE1;A0A8I5KXW9;A0A8J8YWI7	A0A8I5KWE1_HUMAN;A0A8J8YWI7_HUMAN	0.181807	0.303044	0.422662
NKRF	NF-kappa-B-repressing factor	A0A8I5KX72	A0A8I5KX72	A0A8I5KX72_HUMAN	-0.323142	0.654238	0.742458
CDV3	Protein CDV3 homolog	A0A8I5KX85	A0A8I5KX85	A0A8I5KX85_HUMAN	0.695399	0.0787494	0.152899
RAPGEF2	Rap guanine nucleotide exchange factor 2	A0A8I5KZ40	A0A2R8YGD3;A0A8I5KZ40	A0A8I5KZ40_HUMAN	-1.1733	0.00914836	0.0292591
RBM47	RNA-binding protein 47	A0AV96	A0AV96;B7Z8Z7;D6R9D6;D6R9M7;D6RA49;D6RBP6;D6RBS9;D6REZ6;D6RFL5	RBM47_HUMAN	-0.466992	0.00168197	0.0084769
E2F8	Transcription factor E2F8	A0AVK6	A0AVK6	E2F8_HUMAN	-0.725463	0.00249884	0.0111355
UBA6	Ubiquitin-like modifier-activating enzyme 6	A0AVT1	A0AVT1	UBA6_HUMAN	-0.0400365	0.529287	0.639571
ESYT2	Extended synaptotagmin-2	A0FGR8	A0FGR8;A0A499FIX8;H7BXI1	ESYT2_HUMAN	0.00651608	0.96473	0.980366
MED19	Mediator of RNA polymerase II transcription subunit 19	A0JLT2	A0JLT2;J3KR33	MED19_HUMAN	0.228466	0.0966867	0.178059
UHRF1BP1L	UHRF1-binding protein 1-like	A0JNW5	A0JNW5	UH1BL_HUMAN	-0.325954	0.0140566	0.0408936
IGLC7	Immunoglobulin lambda constant 7	A0M8Q6	A0M8Q6;A0A5H1ZRQ7	IGLC7_HUMAN	-1.27963	0.000279813	0.00235876
SHTN1	Shootin-1	A0MZ66	A0MZ66	SHOT1_HUMAN	0.0226096	0.787511	0.848633
ARHGAP10	Rho GTPase-activating protein 10	A1A4S6	A1A4S6;H0Y8W5	RHG10_HUMAN	0.0635597	0.62762	0.721608
ILVBL	2-hydroxyacyl-CoA lyase 2	A1L0T0	A1L0T0;M0R026	HACL2_HUMAN	-0.469103	0.143635	0.241185
C1orf226	Uncharacterized protein C1orf226	A1L170	A1L170	CA226_HUMAN	-0.336173	0.50193	0.615108
NDUFAF8	NADH dehydrogenase [ubiquinone] 1 alpha subcomplex assembly factor 8	A1L188	A1L188	NDUF8_HUMAN	0.593711	0.00183274	0.00897367
BCLAF3	BCLAF1 and THRAP3 family member 3	A2AJT9	A2AJT9	BCLA3_HUMAN	0.700854	0.236144	0.350258
NBAS	NBAS subunit of NRZ tethering complex	A2RRP1	A2RRP1;H7BZU5	NBAS_HUMAN	-0.375993	0.0150851	0.0432634
TARS3	Threonine--tRNA ligase 2, cytoplasmic	A2RTX5	A2RTX5;B7ZLP8	SYTC2_HUMAN	0.0913367	0.414105	0.534113
TESPA1	Protein TESPA1	A2RU30	A2RU30	TESP1_HUMAN	-0.0470588	0.851652	0.898208
LINC02872	Uncharacterized protein encoded by LINC02872	A2RU37	A2RU37	CI170_HUMAN	-1.03594	0.129908	0.223761
HYKK	Hydroxylysine kinase	A2RU49	A2RU49;A0A0C4DGM4	HYKK_HUMAN	0.00355157	0.991169	0.995862
TYW5	tRNA wybutosine-synthesizing protein 5	A2RUC4	A2RUC4	TYW5_HUMAN	0.40533	0.045395	0.100766
DENND3	DENN domain-containing protein 3	A2RUS2	A2RUS2;E9PF32;H0YAY3	DEND3_HUMAN	-0.284985	0.0495698	0.107898
VWA8	von Willebrand factor A domain-containing protein 8	A3KMH1	A3KMH1	VWA8_HUMAN	-0.00162138	0.992577	0.996013
SBNO1	Protein strawberry notch homolog 1	A3KN83	A3KN83	SBNO1_HUMAN	-0.344401	0.00523851	0.019091
GTPBP10	GTP-binding protein 10	A4D1E9	A4D1E9;C9J8R7;C9JEQ8;F8WBB5;F8WBY0;F8WCN4	GTPBA_HUMAN	0.470227	0.0011403	0.00644228
WDR91	WD repeat-containing protein 91	A4D1P6	A4D1P6;A0A804HHS8;A0A804HKV2;C9J1X0	WDR91_HUMAN	-0.022862	0.827144	0.879827
DENND11	DENN domain-containing protein 11	A4D1U4	A4D1U4;C9J7X6	DEN11_HUMAN	0.092131	0.849183	0.896402
MBLAC1	Metallo-beta-lactamase domain-containing protein 1	A4D2B0	A4D2B0	MBLC1_HUMAN	0.37746	0.0587779	0.122558
XIRP2	Xin actin-binding repeat-containing protein 2	A4UGR9	A4UGR9;A0A5F9ZH43	XIRP2_HUMAN	-0.160094	0.45629	0.573989
VPS37C	Vacuolar protein sorting-associated protein 37C	A5D8V6	A5D8V6;F5H4Q5	VP37C_HUMAN	0.567392	0.0119739	0.0360183
TRAPPC13	Trafficking protein particle complex subunit 13	A5PLN9	A5PLN9;D6RB83	TPC13_HUMAN	0.22594	0.0301191	0.0733916
CNOT1	CCR4-NOT transcription complex subunit 1	A5YKK6	A5YKK6;H3BMZ2	CNOT1_HUMAN	-0.0743501	0.406421	0.526793
BDP1	Transcription factor TFIIIB component B'' homolog	A6H8Y1	A6H8Y1;A0A0A0MRX7;A0A0G2JN16;A0A0G2JNU3	BDP1_HUMAN	-0.435341	0.0908971	0.170141
C5orf63	Glutaredoxin-like protein C5orf63	A6NC05	A6NC05;A0A8C8V477;U3KPR6;U3KQ05;U3KQB8;U3KQR4	YD286_HUMAN	0.906368	0.0321426	0.0772842
CCDC88B	Coiled-coil domain-containing protein 88B	A6NC98	A6NC98	CC88B_HUMAN	-0.200211	0.0301836	0.0734467
MAP1LC3B;MAP1LC3B2	Microtubule-associated proteins 1A/1B light chain 3 beta 2	A6NCE7;Q9GZQ8	Q9GZQ8;Q9H492;A6NCE7;H3BTL1	MLP3B_HUMAN;MP3B2_HUMAN	-1.5618	0.000875337	0.00539167
FAM83G	Protein FAM83G	A6ND36	A6ND36	FA83G_HUMAN	-0.446098	0.00575237	0.0205928
PGP	Glycerol-3-phosphate phosphatase	A6NDG6	A6NDG6	PGP_HUMAN	0.337499	0.011192	0.0342927
RIMOC1	RAB7A-interacting MON1-CCZ1 complex subunit 1	A6NDU8	A6NDU8	RIMC1_HUMAN	-0.619776	6.4e-05	0.000881717
RCCD1	RCC1 domain-containing protein 1	A6NED2	A6NED2;G3V2I3	RCCD1_HUMAN	-0.138884	0.198953	0.306992
HCFC1	Host cell factor 1	A6NEM2	A6NEM2	A6NEM2_HUMAN	0.337071	0.00965686	0.0305678
ZNF316	Zinc finger protein 316	A6NFI3	A6NFI3	ZN316_HUMAN	0.0569413	0.842485	0.891325
TCAF2	TRPM8 channel-associated factor 2	A6NFQ2	A6NFQ2;A0A1B0GVM2	TCAF2_HUMAN	-0.629177	0.000286823	0.00241211
GGT1;GGT3P	Putative glutathione hydrolase 3 proenzyme	A6NGU5;P19440	A6NGU5;P19440;P36268;B5MCK8;Q14390;B5MD39;A0A494C1J8;B5MC34;B5MC36	GGT1_HUMAN;GGT3_HUMAN	1.15271	0.0237187	0.0609405
TUBAL3	Tubulin alpha chain-like 3	A6NHL2	A6NHL2	TBAL3_HUMAN	-0.810348	0.275537	0.393057
FBLL1	rRNA/tRNA 2'-O-methyltransferase fibrillarin-like protein 1	A6NHQ2	A6NHQ2	FBLL1_HUMAN	0.799598	0.273239	0.390791
SMCHD1	Structural maintenance of chromosomes flexible hinge domain-containing protein 1	A6NHR9	A6NHR9;A0A8I5KRS9;J3KTL8;J3QSH1	SMHD1_HUMAN	-0.54431	0.000132339	0.00138419
CASTOR2	Cytosolic arginine sensor for mTORC1 subunit 2	A6NHX0	A6NHX0	CAST2_HUMAN	-0.0591872	0.797232	0.856371
UNC119B	Protein unc-119 homolog B	A6NIH7	A6NIH7;Q13432;C9JSK0;K7EN86;K7EJU3	U119B_HUMAN	-0.0265762	0.768537	0.834536
METTL15	12S rRNA N4-methylcytidine (m4C) methyltransferase	A6NJ78	A6NJ78	MET15_HUMAN	-0.0600295	0.661367	0.748225
LIPT2	Putative lipoyltransferase 2, mitochondrial	A6NK58	A6NK58	LIPT2_HUMAN	1.01169	0.00335512	0.0137943
CCDC85C	Coiled-coil domain-containing protein 85C	A6NKD9	A6NKD9;G3V2D7;G3V5D5;H0YJE0;H0YJY5	CC85C_HUMAN	-0.525796	0.220682	0.33308
SAC3D1	SAC3 domain-containing protein 1	A6NKF1	A6NKF1;A0A6I8PRW4;F8WC89;H9KVA8	SAC31_HUMAN	-0.920095	0.000177783	0.00169697
GOLGA8J	Golgin subfamily A member 8J	A6NMD2	A6NMD2;D6RF30;H3BQL2;A0A1B0GVY7	GOG8J_HUMAN	0.891103	0.00190709	0.0092304
RTL8C	Retrotransposon Gag-like protein 8C	A6ZKI3	A6ZKI3;Q17RB0;Q9BWD3	RTL8C_HUMAN	-1.31722	0.024626	0.0626802
ZSWIM8	Zinc finger SWIM domain-containing protein 8	A7E2V4	A7E2V4;H7C453;S4R393;S4R3B3;S4R3H3;S4R3S6;S4R3U7;S4R410	ZSWM8_HUMAN	-0.265939	0.170483	0.272934
POM121C	Nuclear envelope pore membrane protein POM 121C	A8CG34	A8CG34	P121C_HUMAN	0.664892	0.00106811	0.00620962
GPS1	COP9 signalosome complex subunit 1	A8K070	A8K070;J3KRE8;J3KRJ4;J3KSY1;J3QL53;J3QLE8	A8K070_HUMAN	0.143247	0.329601	0.449433
HSPA8	Heat shock cognate 71 kDa protein	A8K7Q2	A8K7Q2	A8K7Q2_HUMAN	0.172391	0.0969931	0.178531
EFCAB7	EF-hand calcium-binding domain-containing protein 7	A8K855	A8K855	EFCB7_HUMAN	-0.398126	0.15653	0.256868
CENPX	Centromere protein X	A8MT69	A8MT69;J3QR01;J3QRS1	CENPX_HUMAN	0.208399	0.0874907	0.165116
PHF20L1	PHD finger protein 20-like protein 1	A8MW92	A8MW92;A0A0A0MQS0;F8W9L8	P20L1_HUMAN	-0.57664	0.0133778	0.0394209
SNRPG;SNRPGP15	Putative small nuclear ribonucleoprotein G-like protein 15	A8MWD9;P62308	P62308;A8MWD9;C9JVQ0;F5H013;Q49AN9	RUXGL_HUMAN;RUXG_HUMAN	0.216429	0.269137	0.386173
MATR3	Matrin-3	A8MXP9	A8MXP9	A8MXP9_HUMAN	0.522404	0.0202098	0.0539111
NUDT19	Acyl-coenzyme A diphosphatase NUDT19	A8MXV4	A8MXV4	NUD19_HUMAN	0.825728	3.51e-05	0.000598509
MIF4GD	MIF4G domain-containing protein	A9UHW6	A9UHW6;J3QLD1;J3QLJ5;J3QRZ6;A0A3B3IU65;J3KSB8;J3KSU6;J3QKW3	MI4GD_HUMAN	-0.272282	0.0391184	0.0901392
FER1L4	Fer-1-like protein 4	A9Z1Z3	A9Z1Z3	FR1L4_HUMAN	1.55109	0.318111	0.437897
CAPZB	F-actin-capping protein subunit beta	B1AK88	B1AK88	B1AK88_HUMAN	0.326567	0.0115669	0.035213
ARHGEF7	Rho guanine nucleotide exchange factor 7	B1ALK7	B1ALK7;E7EUY6;B1ANY6;C9JAD7;C9JDI6;E7EU80	B1ALK7_HUMAN	0.0800628	0.553132	0.660539
GUK1	Guanylate kinase	B1ANG9;B1ANH0	B1ANG9;B1ANH0	B1ANG9_HUMAN;B1ANH0_HUMAN	0.206101	0.266382	0.383463
MYO9A	Unconventional myosin-IXa	B2RTY4	B2RTY4;H3BRD5;H3BV44	MYO9A_HUMAN	0.156342	0.515928	0.626836
HNRNPC	Heterogeneous nuclear ribonucleoproteins C1/C2	B4DY08	B4DY08;G3V251;G3V2D6;G3V4C1;G3V4W0	B4DY08_HUMAN	-0.55422	0.046147	0.101987
EIF3CL	Eukaryotic translation initiation factor 3 subunit C-like protein	B5ME19	B5ME19	EIFCL_HUMAN	-0.119172	0.696055	0.775573
FGD4	FYVE, RhoGEF and PH domain-containing protein 4	B7Z493;E9PJX4;F8VWL3	E9PJX4;F8VWL3;B7Z493	B7Z493_HUMAN;E9PJX4_HUMAN;F8VWL3_HUMAN	0.696561	0.0784129	0.152623
RANBP3	Ran-binding protein 3	B7Z7F3	B7Z7F3	B7Z7F3_HUMAN	2.41103	0.00130312	0.00711438
ARHGAP25	Rho GTPase-activating protein 25	B7Z8K7	B7Z8K7	B7Z8K7_HUMAN	0.0552678	0.672626	0.756972
NAP1L1	Nucleosome assembly protein 1-like 1	B7Z9C2	B7Z9C2;H0YHC3	B7Z9C2_HUMAN	0.643788	0.0122356	0.0366189
RABGAP1L	Rab GTPase-activating protein 1-like, isoform 10	B7ZAP0	B7ZAP0;A0A804HKD7;E9PS63;F5H8L0	RBG10_HUMAN	-0.115999	0.399152	0.519271
GPR89A;GPR89B	Golgi pH regulator A	B7ZAQ6;P0CG08	B7ZAQ6;P0CG08	GPHRA_HUMAN;GPHRB_HUMAN	-0.586919	0.264211	0.380956
LOC402624	Uncharacterized protein	B7ZLF3	B7ZLF3	B7ZLF3_HUMAN	0.225308	0.210113	0.319753
GLS	Glutaminase	B8ZZC5	B8ZZA8;B8ZZC5	B8ZZC5_HUMAN	0.12678	0.549923	0.65766
NT5C3A	Cytosolic 5'-nucleotidase 3A	B9A035	B9A035	B9A035_HUMAN	0.11454	0.26897	0.38604
IGLL5	Immunoglobulin lambda-like polypeptide 5	B9A064	A0M8Q6;P0CF74;P0CG04;P0DOY2;P0DOY3;B9A064;A0A0B4J231;A0A5H1ZRQ4;A0A5H1ZRQ7	IGLL5_HUMAN	-1.21057	4.59e-05	0.000717111
SCRIB	SCRIB overlapping open reading frame protein	C0HLS1	C0HLS1	OSCRI_HUMAN	-1.86796	0.00132085	0.00717249
WASH2P;WASH3P	Putative WAS protein family homolog 3	C4AMC7;Q6VEQ5	A8K0Z3;C4AMC7;Q6VEQ5	WASH2_HUMAN;WASH3_HUMAN	-0.290535	0.00851357	0.0276569
PFN2	Profilin	C9J0J7;G5E9Q6	C9J0J7;G5E9Q6	C9J0J7_HUMAN;G5E9Q6_HUMAN	0.445694	0.0431928	0.0971308
IMMT	MICOS complex subunit MIC60	C9J406	C9J406	C9J406_HUMAN	1.09536	0.0494049	0.107675
ZC3HAV1	Zinc finger CCCH-type antiviral protein 1	C9J6P4	C9J6P4;H7C5K1	C9J6P4_HUMAN	-0.347317	0.220603	0.333068
UMAD1	UBAP1-MVB12-associated (UMA)-domain containing protein 1	C9J7I0	C9J7I0	UMAD1_HUMAN	-0.0580461	0.472637	0.589218
ATP6V1A	V-type proton ATPase catalytic subunit A (Fragment)	C9JA17	C9JA17	C9JA17_HUMAN	1.57915	0.0487462	0.106502
CASP8	Caspase-8 (Fragment)	C9JB29	C9JB29	C9JB29_HUMAN	-0.17162	0.179836	0.283612
SPATS2L	SPATS2-like protein (Fragment)	C9JGM8;C9JW67;F8VZ02;F8W6C2	C9JGM8;C9JW67;F8VZ02;F8W6C2	C9JGM8_HUMAN;C9JW67_HUMAN;F8VZ02_HUMAN;F8W6C2_HUMAN	-0.47555	0.247601	0.362405
MCRIP1	Mapk-regulated corepressor-interacting protein 1	C9JLW8	C9JLW8;I3L2L5;I3L4Q0	MCRI1_HUMAN	0.164919	0.346527	0.466139
FUBP1	Far upstream element-binding protein 1 (Fragment)	C9JSZ1	C9JSZ1	C9JSZ1_HUMAN	-0.170106	0.679708	0.763148
OXR1	Oxidation resistance protein 1	C9JY63;E5RFD1	C9JY63;E5RFD1	C9JY63_HUMAN;E5RFD1_HUMAN	-0.335526	0.358739	0.477576
HNRNPAB	Heterogeneous nuclear ribonucleoprotein A/B	D6R9P3;D6RBZ0;D6RD18	D6R9P3;D6RBZ0;D6RD18	D6R9P3_HUMAN;D6RBZ0_HUMAN;D6RD18_HUMAN	-0.114113	0.775929	0.839926
HNRNPD	Heterogeneous nuclear ribonucleoprotein D0 (Fragment)	D6RF44	D6RF44	D6RF44_HUMAN	1.8148	0.048075	0.105328
TPD52	Tumor protein D52	E5RFR7	E5RFR7	E5RFR7_HUMAN	0.451587	0.0105207	0.0327315
NPM1	Nucleophosmin (Fragment)	E5RGW4	E5RGW4	E5RGW4_HUMAN	0.953378	1.57e-05	0.000367087
PRRC2C	Protein PRRC2C	E7EPN9	E7EPN9	E7EPN9_HUMAN	-2.86091	0.00209121	0.00986833
DYNC1I2	Cytoplasmic dynein 1 intermediate chain 2 (Fragment)	E7EQL5;E7EQU2	E7EQL5;E7EQU2;E7ESD3;E7ET01;E7EUM4	E7EQL5_HUMAN;E7EQU2_HUMAN	0.814026	6.03e-05	0.000840281
ZC3H18	Zinc finger CCCH domain-containing protein 18	E7ERS3	E7ERS3	E7ERS3_HUMAN	0.000410617	0.99918	0.99918
CTBP1	C-terminal-binding protein 1 (Fragment)	E7ESU7	E7EPF8;E7ESU7;E7EUB3;E9PGB1	E7ESU7_HUMAN	0.862853	0.313994	0.434002
TCOF1	Treacle protein	E7ETY2	A0A6I8PRA0;E7ETY2;H0Y8Y7	E7ETY2_HUMAN	-0.10745	0.4461	0.563865
FXR1	Fragile X mental retardation syndrome-related protein 1	E7EU85;E9PFF5	E7EU85;E9PFF5	E7EU85_HUMAN;E9PFF5_HUMAN	-1.68941	0.00161791	0.00827176
CLASP2	CLIP-associating protein 2	E7EW49	E7ERI8;E7EW49;A0A804HJG7	E7EW49_HUMAN	-0.047747	0.502608	0.615525
EIF4G1	Eukaryotic translation initiation factor 4 gamma 1	E7EX73	E7EX73;C9J6B6;F8WCF2	E7EX73_HUMAN	-0.00430175	0.991826	0.995905
RPS6KA1	Ribosomal protein S6 kinase alpha-1	E9PAN7	E9PAN7	E9PAN7_HUMAN	-0.605816	0.0166535	0.0466101
NACA	Nascent polypeptide-associated complex subunit alpha, muscle-specific form	E9PAV3	Q13765;E9PAV3;A0A7I2V2K5;A0A7I2V473;F8VNW4;F8VZJ2;F8W0W4;H0YHX9	NACAM_HUMAN	-0.0369649	0.647961	0.737655
ANKHD1	Ankyrin repeat and KH domain-containing protein 1 (Fragment)	E9PDP5;H3BLS9	E9PDP5;H3BLS9	E9PDP5_HUMAN;H3BLS9_HUMAN	-0.521967	0.00125673	0.00691445
CYHR1	Cysteine and histidine-rich protein 1	E9PJD7	E9PJD7	E9PJD7_HUMAN	0.516627	0.00771947	0.0255667
PLEKHA7	Pleckstrin homology domain-containing family A member 7	E9PKC0	A0A1B0GTN9;E9PKC0;A0A1B0GUM1	E9PKC0_HUMAN	-0.513391	0.00392904	0.0155809
GANAB	Neutral alpha-glucosidase AB	E9PKU7;E9PNH1	E9PKU7;E9PNH1	E9PKU7_HUMAN;E9PNH1_HUMAN	0.625379	0.456793	0.574316
CARS1	Cysteine--tRNA ligase, cytoplasmic	E9PLP0	E9PLP0	E9PLP0_HUMAN	0.502627	0.00344481	0.0140673
LMO7	LIM domain only protein 7 (Fragment)	E9PMP7	F8WD26;E9PMP7	E9PMP7_HUMAN	-0.632191	0.0619162	0.127265
PLEC	Plectin	E9PMV1;H0YDN1	E9PMV1;H0YDN1	E9PMV1_HUMAN;H0YDN1_HUMAN	0.57588	0.00705525	0.0239263
NASP	Nuclear autoantigenic sperm protein (Fragment)	E9PPQ8	E9PI86;E9PRH9;Q5T624;E9PPQ8	E9PPQ8_HUMAN	2.46368	0.0337879	0.080529
PUF60	Poly(U)-binding-splicing factor PUF60 (Fragment)	E9PQ56	A0A0J9YVP6;A0A0J9YYL3;E9PQ56;A0A0J9YVR6;E9PMU7;E9PN18	E9PQ56_HUMAN	0.10568	0.432073	0.551561
PDE4DIP	Myomegalin	E9PQG4	E9PQG4	E9PQG4_HUMAN	-0.23886	0.409616	0.52977
C11orf98	Uncharacterized protein C11orf98	E9PRG8	A0A494BXY3;E9PLD3;E9PRG8	CK098_HUMAN	-0.0964506	0.335659	0.455849
CAST	Calpastatin (Fragment)	E9PSG1;F8W7E0	A0A0C4DGB5;A0A6Q8PH20;F8W7E0;H0Y944;H0YA91;D6RBR1;D6RGF7;E7EN75;E9PSG1	E9PSG1_HUMAN;F8W7E0_HUMAN	0.702954	0.0205917	0.0547335
PDXK	Pyridoxal kinase	F2Z2Y4	F2Z2Y4	F2Z2Y4_HUMAN	0.503746	0.141988	0.238987
ACTN4	Actinin, alpha 4, isoform CRA_a	F5GXS2;H7C144	F5GXS2;H7C144	F5GXS2_HUMAN;H7C144_HUMAN	0.794708	0.0828154	0.158834
LDHA	L-lactate dehydrogenase A chain (Fragment)	F5GZQ4	F5GZQ4	F5GZQ4_HUMAN	1.46612	0.150867	0.250009
USP5	Ubiquitin carboxyl-terminal hydrolase 5 (Fragment)	F5H571	F5H571	F5H571_HUMAN	1.60736	0.0288485	0.0708555
METAP2	Methionine aminopeptidase 2	F8VQZ7	F8VQZ7	F8VQZ7_HUMAN	-0.223908	0.574883	0.679477
PCBP2	Poly(rC)-binding protein 2 (Fragment)	F8VRH0	F8VRH0	F8VRH0_HUMAN	-0.438289	0.0742301	0.14625
SMARCC2	SWI/SNF complex subunit SMARCC2	F8VXC8	F8VXC8	F8VXC8_HUMAN	0.480488	0.0104058	0.0324453
ATP5F1B	ATP synthase subunit beta, mitochondrial (Fragment)	F8W0P7	F8W0P7	F8W0P7_HUMAN	2.14501	0.0063281	0.0219869
PPHLN1	Periphilin-1	F8W0Q9	F8W0Q9	F8W0Q9_HUMAN	0.17292	0.417596	0.537147
KLC1	Kinesin light chain	G3V5R9	G3V3H3;G3V5R9	G3V5R9_HUMAN	-0.0450964	0.874041	0.915139
NCOR1	Nuclear receptor corepressor 1 (Fragment)	H0Y459	H0Y459	H0Y459_HUMAN	-0.0120113	0.978455	0.988224
SP100	Nuclear autoantigen Sp-100 (Fragment)	H0Y4R8	H0Y4R8	H0Y4R8_HUMAN	-1.25994	0.00982995	0.0309772
LARP4B	La-related protein 4B (Fragment)	H0Y4V9	H0Y4V9;H0Y641	H0Y4V9_HUMAN	-0.31762	0.236134	0.350258
CC2D1B	Coiled-coil and C2 domain-containing protein 1B (Fragment)	H0Y517;H7C1U3	H0Y517;H7C1U3	H0Y517_HUMAN;H7C1U3_HUMAN	0.563	0.148824	0.247608
ARFGAP3	ADP-ribosylation factor GTPase-activating protein 3 (Fragment)	H0Y6A0	H0Y6A0	H0Y6A0_HUMAN	-0.102884	0.441832	0.560187
RGS14	Regulator of G-protein-signaling 14 (Fragment)	H0Y8W3	H0Y8W3	H0Y8W3_HUMAN	-0.686397	0.00079726	0.00504955
HNRNPH1	Heterogeneous nuclear ribonucleoprotein H (Fragment)	H0YBK1	H0YBK1	H0YBK1_HUMAN	0.551648	0.111486	0.199082
HNRNPA1	Heterogeneous nuclear ribonucleoprotein A1 (Fragment)	H0YH80	H0YH80	H0YH80_HUMAN	0.907321	0.103725	0.188376
STON2	Stonin-2	H0YJ05	H0YJ05	H0YJ05_HUMAN	-0.219384	0.325181	0.444776
ZC3H14	Zinc finger CCCH domain-containing protein 14 (Fragment)	H0YJA2	H0YJA2	H0YJA2_HUMAN	-0.66039	0.234161	0.347901
TLE3	Transducin-like enhancer protein 3	H0YKH0	H0YKH0;H0YLW9	H0YKH0_HUMAN	-0.355311	0.0623522	0.128087
CORO1A	Coronin (Fragment)	H3BNA2	H3BNA2	H3BNA2_HUMAN	0.212367	0.842027	0.890973
ALDOA	Fructose-bisphosphate aldolase (Fragment)	H3BPS8	H3BPS8	H3BPS8_HUMAN	0.0264739	0.906424	0.938498
TRAPPC2L	Trafficking protein particle complex subunit 2-like protein	H3BQQ8	H3BQQ8	H3BQQ8_HUMAN	0.12418	0.675326	0.759768
PML	Protein PML	H3BT57;H3BUJ5	H3BRN3;H3BT57;H3BUJ5	H3BT57_HUMAN;H3BUJ5_HUMAN	0.252657	0.141498	0.238502
AMDHD2	N-acetylglucosamine-6-phosphate deacetylase (Fragment)	H3BTE3;H3BTZ6	H3BTE3;H3BTZ6	H3BTE3_HUMAN;H3BTZ6_HUMAN	-0.433956	0.252215	0.367855
EWSR1	RNA-binding protein EWS (Fragment)	H7BY36	H7BY36	H7BY36_HUMAN	0.0619478	0.718661	0.79389
CADPS2	Calcium-dependent secretion activator 2 (Fragment)	H7BYR4	H7BYR4	H7BYR4_HUMAN	-0.330441	0.583628	0.686833
TPM1	Tropomyosin 1 (Alpha), isoform CRA_m	H7BYY1	B7Z596;F5H7S3;H0YK48;H0YKJ4;H7BYY1;A0A494BZZ2;H0YN06	H7BYY1_HUMAN	0.455747	0.0118472	0.0358198
ANKHD1-EIF4EBP3	ANKHD1-EIF4EBP3 readthrough (Fragment)	H7C0V5	H7C0V5	H7C0V5_HUMAN	-0.261743	0.606635	0.70414
BRD8	Bromodomain-containing protein 8 (Fragment)	H7C127;H7C128;H7C179	B5MCW3;H7C127;H7C128;H7C179	H7C127_HUMAN;H7C128_HUMAN;H7C179_HUMAN	0.51397	0.0246221	0.0626802
SON	Protein SON (Fragment)	H7C1M2	H7C1M2	H7C1M2_HUMAN	-0.169857	0.267295	0.384451
EPB41L1	Band 4.1-like protein 1 (Fragment)	H7C2K6	A0A0C4DH22;A0A1B0GTW6;H7C2K6	H7C2K6_HUMAN	0.340616	0.0803444	0.155273
LRCH4	Leucine-rich repeat and calponin homology domain-containing protein 4 (Fragment)	H7C5D9	H7C5D9	H7C5D9_HUMAN	-0.812783	0.115642	0.205022
GABPB1	GA binding protein transcription factor beta subunit 1 transcript variant gamma-2	H9ZYI9	H9ZYI9	H9ZYI9_HUMAN	-0.899437	7.42e-06	0.000228494
GLOD4	Glyoxalase domain-containing protein 4 (Fragment)	I3L3Q4	I3L1F4;I3L3Q4	I3L3Q4_HUMAN	0.180449	0.418179	0.537769
NDUFAB1	Acyl carrier protein (Fragment)	I3L505	I3L505	I3L505_HUMAN	1.38234	0.0273722	0.0680319
FBRS	Probable fibrosin-1	J3KNZ9	J3KNZ9	J3KNZ9_HUMAN	-0.760955	0.25373	0.369455
FLII	Protein flightless-1 homolog	J3KS54	J3KS54	J3KS54_HUMAN	-0.124174	0.784503	0.846164
MSI2	RNA-binding protein Musashi homolog 2 (Fragment)	J3KTC1	J3KTC1	J3KTC1_HUMAN	-0.346982	0.55072	0.658502
CBFB	Core-binding factor subunit beta (Fragment)	J3KTD8	J3KTD8	J3KTD8_HUMAN	0.324861	0.0448213	0.0998048
CXXC4	CXXC-type zinc finger protein 4	J9JIF5	J9JIF5	J9JIF5_HUMAN	-1.05116	0.000109352	0.00125906
CALR	Calreticulin	K7EJB9	K7EJB9	K7EJB9_HUMAN	1.31154	0.00107193	0.00622476
FMNL1	Formin-like protein 1	K7EK60	K7EK60	K7EK60_HUMAN	-0.58601	0.00113449	0.00642964
CDC37	Hsp90 co-chaperone Cdc37 (Fragment)	K7EKQ2	K7EKQ2	K7EKQ2_HUMAN	0.357986	0.049521	0.107862
PPP1R12C	Protein phosphatase 1 regulatory subunit 12C (Fragment)	K7EL81	K7EL81	K7EL81_HUMAN	-0.86142	0.00471712	0.0177303
ACTG1	Actin, cytoplasmic 2 (Fragment)	K7EM38	K7EM38	K7EM38_HUMAN	1.10204	0.152335	0.251676
DNM2	Dynamin-2 (Fragment)	K7EMQ3	K7EMQ3	K7EMQ3_HUMAN	-0.20126	0.402794	0.522762
NARS1	Asparagine--tRNA ligase, cytoplasmic	K7ENF0	K7ENF0	K7ENF0_HUMAN	-0.129246	0.431911	0.551454
CYTH1	Cytohesin-1 (Fragment)	K7ENQ8	K7ENQ8	K7ENQ8_HUMAN	-2.12385	5.56e-05	0.000800103
GFAP	Glial fibrillary acidic protein (Fragment)	K7EPT8	K7EPT8	K7EPT8_HUMAN	1.40139	5.58e-06	0.000190949
GLYR1	Putative oxidoreductase GLYR1 (Fragment)	K7EQB2	K7EQB2	K7EQB2_HUMAN	-0.211859	0.358078	0.477235
SLC35A4	SLC35A4 upstream open reading frame protein	L0R6Q1	L0R6Q1	S35U4_HUMAN	-0.34643	0.458335	0.575744
ASDURF	ASNSD1 upstream open reading frame protein	L0R819	L0R819;U3KQP1	ASURF_HUMAN	-0.120444	0.428401	0.54806
MIEF1	MIEF1 upstream open reading frame protein	L0R8F8	L0R8F8	MIDUO_HUMAN	0.643526	0.0105127	0.0327315
EPS15L1	Epidermal growth factor receptor substrate 15-like 1 (Fragment)	M0QY01	M0QY01	M0QY01_HUMAN	0.246993	0.113778	0.202326
ARHGEF1	Rho guanine nucleotide exchange factor 1 (Fragment)	M0QYC1;M0QYS3;M0QZH8;M0QZR4	M0QZR4;M0QYC1;M0QYS3;M0QZH8	M0QYC1_HUMAN;M0QYS3_HUMAN;M0QZH8_HUMAN;M0QZR4_HUMAN	0.309479	0.0755256	0.14839
TRIP10	Cdc42-interacting protein 4	M0R0F9;W4VSQ9	M0R0F9;W4VSQ9	M0R0F9_HUMAN;W4VSQ9_HUMAN	0.554056	0.0866704	0.164182
DNASE2	Deoxyribonuclease-2-alpha	O00115	O00115;K7ENE5	DNS2A_HUMAN	0.882401	1.58e-05	0.000367536
AGPS	Alkyldihydroxyacetonephosphate synthase, peroxisomal	O00116	O00116;B7Z3Q4;A0A1B0GWA2;A0A2R8YEL0;A0A7P0T984;A0A7P0T9C9;A0A7P0TAL3;A0A7P0TAU9	ADAS_HUMAN	0.173223	0.0600664	0.124366
KIF2A	Kinesin-like protein KIF2A	O00139	O00139;A0A6Q8PFA6;A0A6Q8PG37;A0A6Q8PGG1;A0A6Q8PGH7;A0A6Q8PH57;D6R9M0	KIF2A_HUMAN	-0.435216	0.000728254	0.00470448
TK2	Thymidine kinase 2, mitochondrial	O00142	O00142;H3BP77;A0A0A0MSY7;A0A7I2V5P3;A0A7I2V5S4;A0A7P0MLU2;A0A7P0PE46;A0A7P0SB82;J3KS73;J3QL12;J3QRP0	KITM_HUMAN	0.847616	0.000153048	0.00154158
DDX39A	ATP-dependent RNA helicase DDX39A	O00148	O00148;K7EQN7;A0A0D9SEM9	DX39A_HUMAN	-0.424595	0.00122913	0.0068209
PDLIM1	PDZ and LIM domain protein 1	O00151	O00151	PDLI1_HUMAN	0.250125	0.0445809	0.0994259
ACOT7	Cytosolic acyl coenzyme A thioester hydrolase	O00154	O00154;K7EKP8	BACH_HUMAN	0.0448755	0.805577	0.862718
MYO1C	Unconventional myosin-Ic	O00159	O00159;F5H6E2;I3L3F5;I3L3Y6;I3L501	MYO1C_HUMAN	-0.389907	0.0123708	0.0369922
SNAP23	Synaptosomal-associated protein 23	O00161	O00161;H3BP15;H3BV99;H3BM38;H3BQY9	SNP23_HUMAN	-0.0581402	0.762838	0.829747
HAX1	HCLS1-associated protein X-1	O00165	O00165;E9PIQ7	HAX1_HUMAN	0.069545	0.541744	0.651509
AIP	AH receptor-interacting protein	O00170	O00170;A0A804HIX8;A0A804HJ38;A0A804HKH9;E9PMH2;V9GYQ3;A0A804HJ46;A0A804HKK3;A0A804HKL7	AIP_HUMAN	-0.260131	0.00572444	0.0205552
GTPBP1	GTP-binding protein 1	O00178	O00178;B0QY59	GTPB1_HUMAN	-0.102045	0.453548	0.571149
STXBP3	Syntaxin-binding protein 3	O00186	O00186	STXB3_HUMAN	-0.0754782	0.337656	0.458035
AP4M1	AP-4 complex subunit mu-1	O00189	O00189;C9IZL5;C9JC87;C9JMG3;C9JWL4;F8WCR6;H0Y6K1	AP4M1_HUMAN	-0.0830827	0.360428	0.479464
SMAP	Small acidic protein	O00193	O00193;E9PM92;E9PRZ9	SMAP_HUMAN	0.529765	0.00138995	0.00744236
AP3B1	AP-3 complex subunit beta-1	O00203	O00203;Q13367;A0A2R8Y2A8;A0A590UJ60;A0A590UJE5;A0A590UK04;A0A590UKC4;A0A5F9UJV3;A0A590UJU0;A0A590UJU7	AP3B1_HUMAN	0.200337	0.238765	0.353258
LGALS8	Galectin-8	O00214	O00214;E9PN19;F6V2D4;H7BXD8	LEG8_HUMAN	-0.231738	0.390618	0.510608
NDUFS8	NADH dehydrogenase [ubiquinone] iron-sulfur protein 8, mitochondrial	O00217	O00217;E9PPW7;F8W9K7;E9PN51	NDUS8_HUMAN	0.864059	1.25e-05	0.000319115
NFKBIE	NF-kappa-B inhibitor epsilon	O00221	O00221;Q7LC14	IKBE_HUMAN	-0.28496	0.00995815	0.031256
PSMD11	26S proteasome non-ATPase regulatory subunit 11	O00231	O00231;J3QRY4	PSD11_HUMAN	0.157439	0.156744	0.257161
PSMD12	26S proteasome non-ATPase regulatory subunit 12	O00232	O00232	PSD12_HUMAN	0.0380375	0.881156	0.920682
PSMD9	26S proteasome non-ATPase regulatory subunit 9	O00233	O00233;J3KN29;F5GX23;F5H169;F5H5V4	PSMD9_HUMAN	0.194075	0.0328846	0.0787207
ATOX1	Copper transport protein ATOX1	O00244	O00244;E5RGN3;E5RIM7	ATOX1_HUMAN	0.102784	0.691815	0.772338
MEN1	Menin	O00255	O00255;E7EN32;A0A5F9ZHS3;A0A5F9ZI68;A0A8C8KI72	MEN1_HUMAN	-0.260649	0.0432283	0.0971458
CBX4	E3 SUMO-protein ligase CBX4	O00257	O00257	CBX4_HUMAN	-0.145854	0.482816	0.598114
PGRMC1	Membrane-associated progesterone receptor component 1	O00264	O00264	PGRC1_HUMAN	-0.373649	0.110083	0.196993
SUPT5H	Transcription elongation factor SPT5	O00267	O00267	SPT5H_HUMAN	0.0878042	0.261203	0.377614
TAF4	Transcription initiation factor TFIID subunit 4	O00268	O00268	TAF4_HUMAN	0.155947	0.0982394	0.180309
DFFA	DNA fragmentation factor subunit alpha	O00273	O00273;K7ERT1	DFFA_HUMAN	-0.00978832	0.924167	0.951821
RFXAP	Regulatory factor X-associated protein	O00287	O00287	RFXAP_HUMAN	0.0219443	0.877675	0.918129
HIP1	Huntingtin-interacting protein 1	O00291	O00291	HIP1_HUMAN	0.312734	0.122433	0.214175
LEFTY2	Left-right determination factor 2	O00292	O00292;O75610	LFTY2_HUMAN	-0.241969	0.412705	0.532887
CLIC1	Chloride intracellular channel protein 1	O00299	O00299	CLIC1_HUMAN	0.0211884	0.816528	0.871545
EIF3F	Eukaryotic translation initiation factor 3 subunit F	O00303	O00303;H0YDT6	EIF3F_HUMAN	0.095661	0.738727	0.810368
WWP2	NEDD4-like E3 ubiquitin-protein ligase WWP2	O00308	O00308	WWP2_HUMAN	0.143521	0.159453	0.25998
CDC7	Cell division cycle 7-related protein kinase	O00311	O00311	CDC7_HUMAN	-0.899966	0.00119162	0.00663559
ARNTL	Aryl hydrocarbon receptor nuclear translocator-like protein 1	O00327	O00327;A0A669KBF4;A0A669KAV4	BMAL1_HUMAN	-1.51415	0.117332	0.207241
PDHX	Pyruvate dehydrogenase protein X component, mitochondrial	O00330	O00330;A0A8C8MSB2;H0YD97	ODPX_HUMAN	1.192	1.03e-07	2.84e-05
SULT1C2	Sulfotransferase 1C2	O00338	O00338;B4DLP0;B8ZZF7	ST1C2_HUMAN	1.01894	0.00178275	0.00880926
DCTN6	Dynactin subunit 6	O00399	O00399	DCTN6_HUMAN	0.372045	0.104668	0.189515
SLC33A1	Acetyl-coenzyme A transporter 1	O00400	O00400;A0A2R8YF57;H7C562;H7C577	ACATN_HUMAN	0.175378	0.894683	0.930085
WASL	Actin nucleation-promoting factor WASL	O00401	O00401	WASL_HUMAN	0.355354	0.145385	0.243317
IPO5	Importin-5	O00410	O00410;H0Y8C6	IPO5_HUMAN	0.182414	0.508744	0.620547
POLRMT	DNA-directed RNA polymerase, mitochondrial	O00411	O00411	RPOM_HUMAN	0.271868	0.0436259	0.0976651
EEF2K	Eukaryotic elongation factor 2 kinase	O00418	O00418;H3BRH4	EF2K_HUMAN	-0.786268	7.39e-05	0.000966761
SAP18	Histone deacetylase complex subunit SAP18	O00422	O00422;U3KQ12	SAP18_HUMAN	0.370153	0.0144207	0.0417811
IGF2BP3	Insulin-like growth factor 2 mRNA-binding protein 3	O00425	O00425	IF2B3_HUMAN	-0.368614	0.0794873	0.153952
DNM1L	Dynamin-1-like protein	O00429	O00429	DNM1L_HUMAN	0.128617	0.438246	0.557232
RTCA	RNA 3'-terminal phosphate cyclase	O00442	O00442;A6NIC1	RTCA_HUMAN	-0.13628	0.557914	0.664859
PIK3C2A	Phosphatidylinositol 4-phosphate 3-kinase C2 domain-containing subunit alpha	O00443	O00443	P3C2A_HUMAN	-0.128486	0.223304	0.335714
IFRD1	Interferon-related developmental regulator 1	O00458	O00458;A0A6Q8PF03;A0A6Q8PFA5;A0A6Q8PH75;A0A6Q8PHD2;A0A6Q8PHN0;C9JA65;C9JNM6;E9PMY4	IFRD1_HUMAN	2.22043	0.000230058	0.00203507
PIK3R2	Phosphatidylinositol 3-kinase regulatory subunit beta	O00459	O00459;A0A5F9ZHY3;E9PFP1	P85B_HUMAN	-0.0026141	0.987642	0.994382
GOLIM4	Golgi integral membrane protein 4	O00461	O00461;F8W785	GOLI4_HUMAN	0.35419	0.0274547	0.0681651
MANBA	Beta-mannosidase	O00462	O00462;A0A2R8Y524;A0A2R8YEC9;A0A2R8Y211;A0A2R8Y4U7;A0A2R8Y7A0;A0A2R8Y7A7;A0A2R8YCE9;A0A2R8YE79	MANBA_HUMAN	0.224565	0.325337	0.444818
TRAF5	TNF receptor-associated factor 5	O00463	O00463	TRAF5_HUMAN	-0.491882	0.17927	0.283198
PLOD2	Procollagen-lysine,2-oxoglutarate 5-dioxygenase 2	O00469	O00469;E7ETU9	PLOD2_HUMAN	-0.0191139	0.928495	0.954789
MEIS1	Homeobox protein Meis1	O00470	O00470;H0YNY8;U3KPR8	MEIS1_HUMAN	-0.666099	0.0244658	0.0624972
EXOC5	Exocyst complex component 5	O00471	O00471;A0A0A0MSI8;F8W9B8	EXOC5_HUMAN	-0.0869606	0.52979	0.640069
HMGN4	High mobility group nucleosome-binding domain-containing protein 4	O00479	O00479	HMGN4_HUMAN	-0.294768	0.0882551	0.166222
NDUFA4	Cytochrome c oxidase subunit NDUFA4	O00483	O00483	NDUA4_HUMAN	-0.24046	0.169421	0.271849
PSMD14	26S proteasome non-ATPase regulatory subunit 14	O00487	O00487	PSDE_HUMAN	0.38623	0.112215	0.200048
ZNF593	Zinc finger protein 593	O00488	O00488;A9J4F5	ZN593_HUMAN	-0.601862	0.000901229	0.00550138
BIN1	Myc box-dependent-interacting protein 1	O00499	O00499	BIN1_HUMAN	0.6248	0.0430881	0.0969825
KPNA3	Importin subunit alpha-4	O00505	O00505	IMA4_HUMAN	0.184274	0.261933	0.378365
STK25	Serine/threonine-protein kinase 25	O00506	O00506;C9JFA1;C9JN58;E7EM58	STK25_HUMAN	-0.343642	0.0960282	0.177169
BCL9	B-cell CLL/lymphoma 9 protein	O00512	O00512;A0A804HI55;A0A804HIV1	BCL9_HUMAN	-0.0465461	0.789746	0.850394
LAD1	Ladinin-1	O00515	O00515;E9PDI4	LAD1_HUMAN	0.187249	0.741331	0.812469
KRIT1	Krev interaction trapped protein 1	O00522	O00522;A0A3B3ITR4;A0A8I5KQD8;A0A8I5KUF9;A0A8I5KW41;A0A8I5KWQ7;C9J718;C9JD81;C9JF32;C9JIY2	KRIT1_HUMAN	-0.287675	0.0031682	0.0132534
VWA5A	von Willebrand factor A domain-containing protein 5A	O00534	O00534;B4DHS6	VMA5A_HUMAN	0.104833	0.509854	0.62134
PES1	Pescadillo homolog	O00541	O00541;B5MCF9;B3KXD6	PESC_HUMAN	-0.187731	0.0251673	0.0637318
SDCBP	Syntenin-1	O00560	O00560;G5EA09;B4DHN5;E9PBU7	SDCB1_HUMAN	-0.124665	0.199691	0.307654
MPHOSPH10	U3 small nucleolar ribonucleoprotein protein MPP10	O00566	O00566;U3KQ48	MPP10_HUMAN	0.432937	0.00124508	0.00687785
NOP56	Nucleolar protein 56	O00567	O00567;A0A494C128;H0Y653;H0YDU4	NOP56_HUMAN	0.125493	0.199254	0.30739
DDX3X	ATP-dependent RNA helicase DDX3X	O00571	O00571;O15523;A0A2R8Y645;A0A2R8YFS5;A0A0D9SF53;A0A0D9SFB3;A0A0D9SG12;A0A2R8Y4A4;A0A2R8Y5G6;A0A2R8Y7T2;A0A2R8YCW1;A0A2R8YDH3;A0A2R8YDT5;A0A2R8YF78;A0A2R8YFR4;A0A2U3TZJ9;C9J081;C9J8G5;F6S8Q4;A0A2R8Y4D2	DDX3X_HUMAN	-0.391833	0.0140078	0.040785
RNASET2	Ribonuclease T2	O00584	O00584;D6RHI9;A0A087WZM2;A0A804HJZ7;A0A804HKZ2;D6REQ6	RNT2_HUMAN	0.708379	8.51e-05	0.00106891
PODXL	Podocalyxin	O00592	O00592	PODXL_HUMAN	-0.302944	0.371739	0.49089
PEX12	Peroxisome assembly protein 12	O00623	O00623;A0A075B773	PEX12_HUMAN	1.14092	0.0244127	0.062384
PIR	Pirin	O00625	O00625	PIR_HUMAN	-0.00683232	0.969162	0.982649
KPNA4	Importin subunit alpha-3	O00629	O00629;A0A7I2V340;A0A7I2YQ95;H7C4F6;A0A7I2V333	IMA3_HUMAN	0.124919	0.427607	0.547241
TRIM38	E3 ubiquitin-protein ligase TRIM38	O00635	O00635	TRI38_HUMAN	-0.421689	0.0360201	0.0849177
E2F3	Transcription factor E2F3	O00716	O00716;Q14209	E2F3_HUMAN	-0.173255	0.332255	0.452282
PPP6C	Serine/threonine-protein phosphatase 6 catalytic subunit	O00743	O00743	PPP6_HUMAN	0.227963	0.0555632	0.117166
NME4	Nucleoside diphosphate kinase, mitochondrial	O00746	O00746;Q4TT34;A0A087WVT9;F2Z2X0;H0Y6J0	NDKM_HUMAN	0.96269	0.0182902	0.0500018
CES2	Cocaine esterase	O00748	O00748	EST2_HUMAN	0.593669	0.0319632	0.076905
PIK3C2B	Phosphatidylinositol 4-phosphate 3-kinase C2 domain-containing subunit beta	O00750	O00750;F5GWN5	P3C2B_HUMAN	-0.295014	0.592162	0.693841
MAN2B1	Lysosomal alpha-mannosidase	O00754	O00754	MA2B1_HUMAN	0.368785	0.0165715	0.0464541
UBE2C	Ubiquitin-conjugating enzyme E2 C	O00762	O00762;A0A087WVK1	UBE2C_HUMAN	-2.25315	6.75e-09	1.23e-05
ACACB	Acetyl-CoA carboxylase 2	O00763	O00763;F8W8T8;H0YGH5	ACACB_HUMAN	-0.221106	0.118421	0.208644
SH2B2	SH2B adapter protein 2	O14492	O14492	SH2B2_HUMAN	-0.746077	3.19e-05	0.000561429
ARID1A	AT-rich interactive domain-containing protein 1A	O14497	O14497;A0A1B0GTU5;H0Y488;H0YCU6	ARI1A_HUMAN	0.230022	0.00509271	0.0187138
CDK2AP1	Cyclin-dependent kinase 2-associated protein 1	O14519	O14519;F5GZF0	CDKA1_HUMAN	-0.037642	0.612019	0.707775
C2CD2L	Phospholipid transfer protein C2CD2L	O14523	O14523;E9PK05	C2C2L_HUMAN	0.106427	0.640485	0.731496
FCHO1	F-BAR domain only protein 1	O14526	A0A0C3SFZ9;O14526;M0QZI3	FCHO1_HUMAN	0.241739	0.0214511	0.0564457
TXNDC9	Thioredoxin domain-containing protein 9	O14530	O14530;B8ZZX4;F8WBV5;F8WCJ3;G3XAJ4	TXND9_HUMAN	-0.0971744	0.320826	0.440351
TRAFD1	TRAF-type zinc finger domain-containing protein 1	O14545	O14545	TRAD1_HUMAN	-0.432058	0.0363876	0.0853745
COX7A2L	Cytochrome c oxidase subunit 7A-related protein, mitochondrial	O14548	O14548	COX7R_HUMAN	0.215677	0.484067	0.599034
GAPDHS	Glyceraldehyde-3-phosphate dehydrogenase, testis-specific	O14556	O14556	G3PT_HUMAN	0.80795	0.00666216	0.0228663
UBFD1	Ubiquitin domain-containing protein UBFD1	O14562	O14562;H3BRL3;H3BUM8	UBFD1_HUMAN	0.319751	0.0313883	0.0757019
DYNC1I1	Cytoplasmic dynein 1 intermediate chain 1	O14576	O14576;A0A0A0MTG2	DC1I1_HUMAN	0.410963	0.0440068	0.0983624
CIT	Citron Rho-interacting kinase	O14578	O14578	CTRO_HUMAN	-0.456255	0.293181	0.411997
COPE	Coatomer subunit epsilon	O14579	O14579;M0QXB4	COPE_HUMAN	0.335987	0.106642	0.192426
RFXANK	DNA-binding protein RFXANK	O14593	O14593;A0A024R7P0;F5GY33;K7ENE6;F5H7D2;H0YGQ6	RFXK_HUMAN	-0.433163	0.3282	0.44804
CCS	Copper chaperone for superoxide dismutase	O14618	O14618;E9PP76;J3KNF4	CCS_HUMAN	0.159946	0.231823	0.345151
ZNF195	Zinc finger protein 195	O14628	O14628;A0A087WT67	ZN195_HUMAN	-1.72853	0.0458425	0.101504
DVL2	Segment polarity protein dishevelled homolog DVL-2	O14641	O14641;Q92997;I3L2N2;A0A3B3ITC6;I3L0M7;I3L2W9	DVL2_HUMAN	-0.232154	0.0319073	0.0768165
CHD1	Chromodomain-helicase-DNA-binding protein 1	O14646	O14646	CHD1_HUMAN	-0.447055	0.000789201	0.00500747
CHD2	Chromodomain-helicase-DNA-binding protein 2	O14647	O14647;A0A0D9SEP7;A0A1B0GTU9	CHD2_HUMAN	-0.371281	0.0111402	0.0341933
GOSR2	Golgi SNAP receptor complex member 2	O14653	O14653;A0A1W2PPG1;A0A1W2PQM3;A0A1W2PRC2;A0A1W2PS81;E7EQ34;I3L4Z6;A0A1W2PNV3;A0A1W2PPG5;A0A1W2PPJ0;A0A1W2PPP5;A0A1W2PPW8;A0A1W2PQ06;A0A1W2PQ38;A0A1W2PQ77;A0A1W2PQE0;A0A1W2PQP2;A0A1W2PR02;A0A1W2PR23;A0A1W2PRD0;A0A1W2PRE6;A0A1W2PRL0;A0A1W2PRP7;A0A1W2PRV0;A0A1W2PS12;A0A1X7SBU8;I3L0K1;I3L1K7;I3NI02	GOSR2_HUMAN	0.313414	0.114806	0.203795
TOR1A	Torsin-1A	O14656	O14656	TOR1A_HUMAN	0.428228	0.0998859	0.182716
TOR1B	Torsin-1B	O14657	O14657	TOR1B_HUMAN	-0.0505446	0.714205	0.790325
STX16	Syntaxin-16	O14662	O14662;B7ZBM8;B7ZBM4;B7ZBM5;E9PND6;F8W9Z6;H0YEW0;H3BU86;Q96NX8	STX16_HUMAN	0.372684	0.0267933	0.0668435
ADAM10	Disintegrin and metalloproteinase domain-containing protein 10	O14672	O14672	ADA10_HUMAN	-0.71267	0.043472	0.0974764
KMT2D	Histone-lysine N-methyltransferase 2D	O14686	O14686;A0A804HHR9;A0A8I5KSG1	KMT2D_HUMAN	-0.235863	0.0299381	0.0731005
ITGB1BP1	Integrin beta-1-binding protein 1	O14713	O14713;A8MPU2;C9JBU8	ITBP1_HUMAN	0.152017	0.465912	0.582884
TRDMT1	tRNA (cytosine(38)-C(5))-methyltransferase	O14717	O14717;B7Z8H2;H0Y2T8	TRDMT_HUMAN	-0.85855	0.0757295	0.148749
APAF1	Apoptotic protease-activating factor 1	O14727	O14727;C9JLV4	APAF_HUMAN	1.14161	0.298961	0.417955
RIOK3	Serine/threonine-protein kinase RIO3	O14730	O14730;B4E1Q4	RIOK3_HUMAN	-0.241811	0.0239666	0.0614881
IMPA2	Inositol monophosphatase 2	O14732	O14732	IMPA2_HUMAN	-0.234693	0.145519	0.243425
MAP2K7	Dual specificity mitogen-activated protein kinase kinase 7	O14733	O14733	MP2K7_HUMAN	-1.08753	8.94e-07	6.75e-05
ACOT8	Acyl-coenzyme A thioesterase 8	O14734	O14734;A0A494C0N6;H7C5A7	ACOT8_HUMAN	0.419662	0.0863182	0.16366
PDCD5	Programmed cell death protein 5	O14737	O14737;K7EQA1	PDCD5_HUMAN	0.322363	0.0228593	0.0593136
PRMT5	Protein arginine N-methyltransferase 5	O14744	O14744;G3V5T6;H0YJ77;H0YJX6	ANM5_HUMAN	0.285053	0.00276472	0.0120622
SLC9A3R1	Na(+)/H(+) exchange regulatory cofactor NHE-RF1	O14745	O14745	NHRF1_HUMAN	0.181328	0.182097	0.286604
CHEK1	Serine/threonine-protein kinase Chk1	O14757	O14757;E7EPP6	CHK1_HUMAN	-1.38107	2.24e-07	3.69e-05
TNFRSF10B	Tumor necrosis factor receptor superfamily member 10B	O14763	O14763	TR10B_HUMAN	0.463229	0.1904	0.296682
FPGT	Fucose-1-phosphate guanylyltransferase	O14772	O14772;A0A0S2Z5C6	FPGT_HUMAN	-0.0951267	0.466092	0.583006
TPP1	Tripeptidyl-peptidase 1	O14773	O14773;A0A2R8Y7U1;A0A2R8YD45;A0A804HJ17;A0A2R8YE64;E7EV34	TPP1_HUMAN	-0.531638	7.76e-05	0.000998718
TCERG1	Transcription elongation regulator 1	O14776	O14776;A0A7P0T8N8	TCRG1_HUMAN	0.28847	0.00238958	0.0108327
NDC80	Kinetochore protein NDC80 homolog	O14777	O14777	NDC80_HUMAN	-0.98021	1.76e-07	3.19e-05
TNPO2	Transportin-2	O14787	O14787;A0A075B780	TNPO2_HUMAN	-0.0987793	0.691834	0.772338
APOL1	Apolipoprotein L1	O14791	O14791	APOL1_HUMAN	-1.18922	0.00483652	0.0180439
UNC13B	Protein unc-13 homolog B	O14795	O14795;A0A1B0GUS7;A0A1B0GVW8;B1AM27;I6L9J0	UN13B_HUMAN	-0.211386	0.0864972	0.163898
POLR3A	DNA-directed RNA polymerase III subunit RPC1	O14802	O14802	RPC1_HUMAN	0.23345	0.00274707	0.0120148
PSMA7	Proteasome subunit alpha type-7	O14818	O14818;H0Y586	PSA7_HUMAN	0.672526	0.00394941	0.0156364
SCAMP3	Secretory carrier-associated membrane protein 3	O14828	O14828	SCAM3_HUMAN	0.135624	0.202256	0.310532
TNFRSF13B	Tumor necrosis factor receptor superfamily member 13B	O14836	O14836;E7ER05;J3QR67	TR13B_HUMAN	-1.27353	0.00340483	0.0139604
OPLAH	5-oxoprolinase	O14841	O14841	OPLA_HUMAN	0.557871	0.00123533	0.00684461
BACH1	Transcription regulator protein BACH1	O14867	O14867	BACH1_HUMAN	0.273992	0.745829	0.815877
BCKDK	[3-methyl-2-oxobutanoate dehydrogenase [lipoamide]] kinase, mitochondrial	O14874	O14874;H3BS02;H3BTL2	BCKD_HUMAN	0.78682	8e-06	0.000236009
IFIT3	Interferon-induced protein with tetratricopeptide repeats 3	O14879	O14879;A0A7P0T7D6;A0A7P0T855	IFIT3_HUMAN	0.43608	0.00117077	0.0065329
MGST3	Microsomal glutathione S-transferase 3	O14880	O14880;Q5VV87;Q5VV89	MGST3_HUMAN	-0.782417	0.259348	0.375562
GEMIN2	Gem-associated protein 2	O14893	O14893;A0A3B3IU42;A0A8J9FJK1;A0A8J9FN78;H0YDP6;H0YEL0	GEMI2_HUMAN	-0.276139	0.0599921	0.124248
TAX1BP3	Tax1-binding protein 3	O14907	O14907	TX1B3_HUMAN	-0.305475	0.0667103	0.13481
GIPC1	PDZ domain-containing protein GIPC1	O14908	O14908;Q8TF64;A0A2R8Y651;K7EM11	GIPC1_HUMAN	0.191025	0.41493	0.534981
IKBKB	Inhibitor of nuclear factor kappa-B kinase subunit beta	O14920	O14920;A0A499FJS7	IKKB_HUMAN	-0.449487	0.00108525	0.00625193
TIMM23	Mitochondrial import inner membrane translocase subunit Tim23	O14925	O14925;Q5SRD1	TIM23_HUMAN	-1.26698	0.0456766	0.101232
HAT1	Histone acetyltransferase type B catalytic subunit	O14929	O14929	HAT1_HUMAN	-0.275063	0.116603	0.206364
UBE2L6	Ubiquitin/ISG15-conjugating enzyme E2 L6	O14933	O14933;E9PKW8	UB2L6_HUMAN	-0.481072	0.0213732	0.0563034
CASK	Peripheral plasma membrane protein CASK	O14936	O14936;A0A2R8Y6F8;A0A2R8YE77;A0A2R8YEK3;A0A2R8YFN5;A0A2U3TZM1;A0A2U3TZM4;A0A2U3TZN6;A0A7I2RJN6;Q5JS72;Q5JS79	CSKP_HUMAN	0.630445	0.00065101	0.00434068
UQCRQ	Cytochrome b-c1 complex subunit 8	O14949	O14949	QCR8_HUMAN	-1.4759	0.0444367	0.0991668
MYL12A;MYL12B	Myosin regulatory light chain 12B	O14950;P19105	O14950;P19105;J3QRS3	ML12A_HUMAN;ML12B_HUMAN	0.657895	4.55e-05	0.000713813
HGS	Hepatocyte growth factor-regulated tyrosine kinase substrate	O14964	O14964;A0A7I2V6E0;I3L1P5;A0A7I2V2D8;A0A7I2V2K2;A0A7I2V2R9;A0A7I2V2W5;A0A7I2V307;A0A7I2V3I8;A0A7I2V3J3;A0A7I2V3Z1;A0A7I2V5A2;A0A7I2V5A3;A0A7I2V637;A0A7I2YQD1;A0A7I2V4M9;I3L1E3	HGS_HUMAN	0.193385	0.0565547	0.118832
AURKA	Aurora kinase A	O14965	O14965;A3KFJ0;Q5QPD4	AURKA_HUMAN	-1.10653	0.000438227	0.00325271
CLGN	Calmegin	O14967	O14967	CLGN_HUMAN	-0.0506857	0.879303	0.919153
VPS26C	Vacuolar protein sorting-associated protein 26C	O14972	O14972	VP26C_HUMAN	-0.236547	0.111823	0.199602
PPP1R12A	Protein phosphatase 1 regulatory subunit 12A	O14974	O14974;H0YIM2;H0YIS3	MYPT1_HUMAN	0.0386136	0.697044	0.77643
SLC27A2	Long-chain fatty acid transport protein 2	O14975	O14975;G3V1R7	S27A2_HUMAN	-0.927581	0.119071	0.209528
GAK	Cyclin-G-associated kinase	O14976	O14976	GAK_HUMAN	-0.0694468	0.38881	0.508808
XPO1	Exportin-1	O14980	O14980;A0A7I2V2C5;A0A7I2V2H0;A0A7I2V2S3;A0A7I2V2Y6;A0A7I2V3J1;A0A7I2V3N0;A0A7I2V3P3;A0A7I2V3W6;A0A7I2V461;A0A7I2V4A3;A0A7I2YQP1;A0A7I2YQV4;A0A7I2YQX3;C9J673;C9JKM9	XPO1_HUMAN	0.105258	0.695856	0.775473
BTAF1	TATA-binding protein-associated factor 172	O14981	O14981	BTAF1_HUMAN	-0.254463	0.00739612	0.0247729
PIP5K1B	Phosphatidylinositol 4-phosphate 5-kinase type-1 beta	O14986	O14986	PI51B_HUMAN	-0.0772865	0.805019	0.862292
ZNF609	Zinc finger protein 609	O15014	O15014	ZN609_HUMAN	-0.115494	0.514973	0.626258
SPTBN2	Spectrin beta chain, non-erythrocytic 2	O15020	O15020;A0A087WYQ1	SPTN2_HUMAN	0.283256	0.462268	0.579759
MAST4	Microtubule-associated serine/threonine-protein kinase 4	O15021	O15021;H7C1I9	MAST4_HUMAN	-0.0761923	0.476349	0.592568
SEC16A	Protein transport protein Sec16A	O15027	O15027;A0A3F2YNX0;A0A3F2YNZ0;A0A8I5KPG1;F1T0I1;X6RGP5	SC16A_HUMAN	0.0467578	0.586797	0.689293
PLXNB2	Plexin-B2	O15031	O15031	PLXB2_HUMAN	-0.347613	0.320751	0.440333
KHNYN	Protein KHNYN	O15037	O15037	KHNYN_HUMAN	-0.278258	0.0287624	0.0707177
U2SURP	U2 snRNP-associated SURP motif-containing protein	O15042	O15042;E7ET15;H7C4V2	SR140_HUMAN	0.108961	0.290173	0.409198
SETD1A	Histone-lysine N-methyltransferase SETD1A	O15047	O15047	SET1A_HUMAN	-0.206469	0.061822	0.127218
SYNJ2	Synaptojanin-2	O15056	O15056;A0A1W2PR85;E7ER60	SYNJ2_HUMAN	-0.0696407	0.615992	0.711208
SYNM	Synemin	O15061	O15061;A0A075B7B1;H0YL34	SYNEM_HUMAN	-0.104378	0.489947	0.604816
ZBTB5	Zinc finger and BTB domain-containing protein 5	O15062	O15062	ZBTB5_HUMAN	-0.460039	0.293244	0.411997
KIF3B	Kinesin-like protein KIF3B	O15066	O15066	KIF3B_HUMAN	-0.183874	0.0787038	0.152899
PFAS	Phosphoribosylformylglycinamidine synthase	O15067	O15067	PUR4_HUMAN	-0.00840975	0.907107	0.938931
CEP290	Centrosomal protein of 290 kDa	O15078	O15078;A0A5F9ZHU6;A0A6Q8PGB1;A0A6Q8PH78;J3KNF5;A0A5K1VW81;A0A6Q8PEZ6;A0A6Q8PG44;A0A6Q8PGC3;A0A6Q8PGP6;A0A6Q8PH24;S4R322	CE290_HUMAN	-0.354726	0.0351194	0.0830874
ANKRD28	Serine/threonine-protein phosphatase 6 regulatory ankyrin repeat subunit A	O15084	O15084	ANR28_HUMAN	0.0706496	0.473984	0.590168
ARHGEF11	Rho guanine nucleotide exchange factor 11	O15085	O15085	ARHGB_HUMAN	0.173496	0.0466733	0.102861
PRORP	Mitochondrial ribonuclease P catalytic subunit	O15091	O15091;A0A0A0MTQ0	MRPP3_HUMAN	-0.184895	0.443615	0.561249
CHUK	Inhibitor of nuclear factor kappa-B kinase subunit alpha	O15111	O15111	IKKA_HUMAN	-0.419899	0.041746	0.0947143
LSM1	U6 snRNA-associated Sm-like protein LSm1	O15116	O15116	LSM1_HUMAN	0.418374	0.000691758	0.0045355
NPC1	NPC intracellular cholesterol transporter 1	O15118	O15118;K7EQ23	NPC1_HUMAN	-0.00523912	0.982959	0.990961
SCAMP1	Secretory carrier-associated membrane protein 1	O15126	O15126;A0A087WZA6	SCAM1_HUMAN	0.0377328	0.630037	0.723648
SCAMP2	Secretory carrier-associated membrane protein 2	O15127	O15127	SCAM2_HUMAN	0.134864	0.26801	0.38518
ARPC1B	Actin-related protein 2/3 complex subunit 1B	O15143	O15143;A0A1W2PNV4;C9JEY1;C9K057;F8VXW2	ARC1B_HUMAN	0.0445282	0.821837	0.875596
ARPC2	Actin-related protein 2/3 complex subunit 2	O15144	O15144	ARPC2_HUMAN	0.332069	0.12146	0.212769
ARPC3	Actin-related protein 2/3 complex subunit 3	O15145	O15145	ARPC3_HUMAN	0.380281	0.00144789	0.00763402
BET1	BET1 homolog	O15155	O15155;A0A3B3IU16;C9JTT8;H7C1N3;Q68DU7	BET1_HUMAN	-0.588573	0.0245094	0.0625636
ZBTB7B	Zinc finger and BTB domain-containing protein 7B	O15156	O15156	ZBT7B_HUMAN	0.715446	0.000896221	0.00548026
POLR1C	DNA-directed RNA polymerases I and III subunit RPAC1	O15160	O15160;A0A2R8Y5D3;A0A2R8YEZ4;E7EQB9;A0A2R8Y8D6;H0Y723	RPAC1_HUMAN	-0.0429676	0.593143	0.69443
PLSCR1	Phospholipid scramblase 1	O15162	O15162;C9J7K9;C9JE06;C9J0H3	PLS1_HUMAN	-1.13949	0.000995915	0.0059311
TRIM24	Transcription intermediary factor 1-alpha	O15164	O15164	TIF1A_HUMAN	-0.357201	0.00508049	0.0186786
AXIN1	Axin-1	O15169	O15169	AXIN1_HUMAN	-0.000730701	0.998912	0.999149
PGRMC2	Membrane-associated progesterone receptor component 2	O15173	O15173	PGRC2_HUMAN	-0.30147	0.416503	0.536424
CETN3	Centrin-3	O15182	O15182;E5RFM2;E5RH67;E5RJF8;E5RK82	CETN3_HUMAN	-0.752938	0.00606843	0.0213974
RGL2	Ral guanine nucleotide dissociation stimulator-like 2	O15211	O15211	RGL2_HUMAN	-0.474329	0.222575	0.334832
PFDN6	Prefoldin subunit 6	O15212	O15212	PFD6_HUMAN	0.204002	0.111186	0.198666
WDR46	WD repeat-containing protein 46	O15213	O15213;A0A0G2JJL1;A0A140T9L0;H0Y6G3	WDR46_HUMAN	0.224588	0.0379253	0.0879624
GNPAT	Dihydroxyacetone phosphate acyltransferase	O15228	O15228	GNPAT_HUMAN	-0.127344	0.574473	0.679128
CASC3	Protein CASC3	O15234	O15234	CASC3_HUMAN	0.331906	0.000998169	0.005937
MRPS12	28S ribosomal protein S12, mitochondrial	O15235	O15235	RT12_HUMAN	0.318817	0.0463652	0.102406
CLIC2	Chloride intracellular channel protein 2	O15247	O15247	CLIC2_HUMAN	-0.028209	0.7617	0.828892
ACOX3	Peroxisomal acyl-coenzyme A oxidase 3	O15254	O15254	ACOX3_HUMAN	-0.0547829	0.644132	0.734477
RER1	Protein RER1	O15258	O15258	RER1_HUMAN	0.306813	0.442401	0.560401
MAPK13	Mitogen-activated protein kinase 13	O15264	O15264;Q5R3E6	MK13_HUMAN	0.0651878	0.457968	0.575385
SPTLC1	Serine palmitoyltransferase 1	O15269	O15269;A0A8I5QKQ8	SPTC1_HUMAN	-0.97075	0.00599936	0.0212514
SPTLC2	Serine palmitoyltransferase 2	O15270	O15270;H0YJV2	SPTC2_HUMAN	-0.315718	0.424957	0.544731
FANCG	Fanconi anemia group G protein	O15287	O15287	FANCG_HUMAN	-0.464877	0.319233	0.43893
OGT	UDP-N-acetylglucosamine--peptide N-acetylglucosaminyltransferase 110 kDa subunit	O15294	O15294	OGT1_HUMAN	-0.946105	1.36e-07	3.06e-05
PPM1D	Protein phosphatase 1D	O15297	O15297;A0A8J9C7E3	PPM1D_HUMAN	-0.159477	0.256428	0.372694
PMM2	Phosphomannomutase 2	O15305	O15305;H3BV55;A0A804HKA7;H3BPH4	PMM2_HUMAN	0.212353	0.0431952	0.0971308
POLR3G	DNA-directed RNA polymerase III subunit RPC7	O15318	O15318;D6R9U7;A0A7I2R591	RPC7_HUMAN	0.113733	0.437063	0.556227
MID1	E3 ubiquitin-protein ligase Midline-1	O15344	O15344;A0A6Q8PF94;C9J453;A0A087X255;A0A8I5KPB2;A0A8I5KR14;A0A8I5KPE0	TRI18_HUMAN	-0.385743	0.0688057	0.137825
HMGB3	High mobility group protein B3	O15347	O15347;E7EQU1;E7ES08;E9PES6	HMGB3_HUMAN	0.353095	0.14435	0.241927
PPM1G	Protein phosphatase 1G	O15355	O15355	PPM1G_HUMAN	0.200263	0.035992	0.0848966
INPPL1	Phosphatidylinositol 3,4,5-trisphosphate 5-phosphatase 2	O15357	O15357	SHIP2_HUMAN	0.108728	0.123912	0.216167
FANCA	Fanconi anemia group A protein	O15360	O15360;F5H8D5;H3BRX3;H3BSI9;Q0VAP4	FANCA_HUMAN	-0.692516	0.0450434	0.100205
EIF3D	Eukaryotic translation initiation factor 3 subunit D	O15371	O15371	EIF3D_HUMAN	-0.17724	0.0766577	0.14999
EIF3H	Eukaryotic translation initiation factor 3 subunit H	O15372	O15372;B3KS98;E5RJT0	EIF3H_HUMAN	0.367648	0.00106422	0.00619281
HDAC3	Histone deacetylase 3	O15379	O15379;E7ESJ6	HDAC3_HUMAN	-0.504861	0.00112998	0.00641653
NVL	Nuclear valosin-containing protein-like	O15381	O15381;E7EWK7;E9PGD8;E9PH71;F8WF01	NVL_HUMAN	-0.399461	0.000327594	0.00265108
BCAT2	Branched-chain-amino-acid aminotransferase, mitochondrial	O15382	O15382;B3KSI3;M0QXF9;M0QZ10;M0QZP4	BCAT2_HUMAN	1.25656	7.56e-07	6.42e-05
BIRC5	Baculoviral IAP repeat-containing protein 5	O15392	O15392;A0A0B4J1S3;H3BLT4;K7EMW2	BIRC5_HUMAN	0.12879	0.597941	0.698337
IPO8	Importin-8	O15397	O15397	IPO8_HUMAN	-0.806912	0.0104986	0.0327059
STX7	Syntaxin-7	O15400	O15400	STX7_HUMAN	0.945955	0.00011127	0.00127129
FOXP2	Forkhead box protein P2	O15409	O15409;A0A0U1RQE0;A0A0U1RQM2;A0A0U1RQR8;A0A0U1RQY3;A8MUV4;C9JQP8;Q8N6B5	FOXP2_HUMAN	-1.13505	0.00261034	0.0115308
TNRC18	Trinucleotide repeat-containing gene 18 protein	O15417	O15417;H9KVB4	TNC18_HUMAN	0.29938	0.19171	0.297959
SLC16A3	Monocarboxylate transporter 4	O15427	O15427;J3KTM6;J3QQV2	MOT4_HUMAN	-0.209661	0.507951	0.620127
ABCC4	ATP-binding cassette sub-family C member 4	O15439	O15439	MRP4_HUMAN	-0.694073	0.142244	0.239303
POLR1G	DNA-directed RNA polymerase I subunit RPA34	O15446	O15446	RPA34_HUMAN	0.188009	0.181597	0.286007
YKT6	Synaptobrevin homolog YKT6	O15498	O15498;A0A7I2V3A1;A0A7I2V3V7;A0A7I2V4L6;H7C3K7	YKT6_HUMAN	0.429853	0.000828022	0.00518869
NUP42	Nucleoporin NUP42	O15504	O15504;C9JYA1;B4DT96	NUP42_HUMAN	-0.191249	0.0837115	0.160282
ARPC5	Actin-related protein 2/3 complex subunit 5	O15511	O15511;B1ALC0	ARPC5_HUMAN	0.189941	0.0887968	0.166827
POLR2D	DNA-directed RNA polymerase II subunit RPB4	O15514	O15514;E9PB93;E9PHV4	RPB4_HUMAN	0.426665	0.00708019	0.0239899
CLOCK	Circadian locomoter output cycles protein kaput	O15516	O15516	CLOCK_HUMAN	-0.12026	0.567831	0.673165
MAFG	Transcription factor MafG	O15525	O15525;O60675	MAFG_HUMAN	-1.00098	0.125733	0.218428
PDPK1	3-phosphoinositide-dependent protein kinase 1	O15530	O15530;E9PER6	PDPK1_HUMAN	-0.520855	6.86e-05	0.000916758
TAPBP	Tapasin	O15533	O15533;A0A0A0MSV9;A0A0G2JH37;A0A0G2JKZ1;A2AB90;C9JA35;Q6P1N7	TPSN_HUMAN	-0.930193	0.00468152	0.0176611
RNF113A	E3 ubiquitin-protein ligase RNF113A	O15541	O15541	R113A_HUMAN	0.137821	0.262532	0.378922
KDM6A	Lysine-specific demethylase 6A	O15550	O15550;A0A087X0R0;A0A6Q8PFK0;A0A6Q8PHJ0	KDM6A_HUMAN	-0.216218	0.165253	0.266976
DHX15	ATP-dependent RNA helicase DHX15	O43143	O43143	DHX15_HUMAN	0.0564978	0.782894	0.845201
RNMT	mRNA cap guanine-N7 methyltransferase	O43148	O43148;K7EP06;K7ERH6	MCES_HUMAN	0.246892	0.00677951	0.0231912
ZZEF1	Zinc finger ZZ-type and EF-hand domain-containing protein 1	O43149	O43149	ZZEF1_HUMAN	-0.158539	0.119357	0.209928
TTI1	TELO2-interacting protein 1 homolog	O43156	O43156	TTI1_HUMAN	-0.410138	0.000615581	0.00414952
RRP8	Ribosomal RNA-processing protein 8	O43159	O43159;E9PPY3	RRP8_HUMAN	-0.225361	0.0146931	0.0423624
PJA2	E3 ubiquitin-protein ligase Praja-2	O43164	O43164	PJA2_HUMAN	-2.3564	2.47e-05	0.000477237
SIPA1L1	Signal-induced proliferation-associated 1-like protein 1	O43166	O43166	SI1L1_HUMAN	-0.499925	0.0374852	0.0872847
ZBTB24	Zinc finger and BTB domain-containing protein 24	O43167	O43167	ZBT24_HUMAN	-0.845312	0.0763089	0.149473
CYB5B	Cytochrome b5 type B	O43169	O43169;A0A8I5KP74;A0A8I5KSY3;A0A8I5KSY8;A0A8I5KX20;A0A8I5KYK4;A0A8I5QJ67;A0A8I5QKN7;D6RFH4;H3BUX2;J3QR91	CYB5B_HUMAN	0.00854004	0.976505	0.98732
PRPF4	U4/U6 small nuclear ribonucleoprotein Prp4	O43172	O43172	PRP4_HUMAN	0.249823	0.039223	0.090273
PHGDH	D-3-phosphoglycerate dehydrogenase	O43175	O43175;A0A286YF22;A0A2C9F2M7;A0A286YER3;A0A286YF34;A0A286YFA2;A0A286YFB2;A0A286YFC8;A0A286YFL2;A0A286YFM8	SERA_HUMAN	0.0482532	0.49932	0.612983
NDUFS4	NADH dehydrogenase [ubiquinone] iron-sulfur protein 4, mitochondrial	O43181	O43181;H0Y9M8	NDUS4_HUMAN	1.14501	4.06e-06	0.00015784
ARHGAP6	Rho GTPase-activating protein 6	O43182	O43182	RHG06_HUMAN	-0.851087	2.5e-06	0.00012737
PHF1	PHD finger protein 1	O43189	O43189;A0A140TA01;A2AB22;A2AB23;E9PQT8;E9PQZ5;A0A087WVG4	PHF1_HUMAN	0.332881	0.0778434	0.151639
DYNC1LI2	Cytoplasmic dynein 1 light intermediate chain 2	O43237	O43237;B4E2E0	DC1L2_HUMAN	0.0574372	0.517064	0.6278
PSMD3	26S proteasome non-ATPase regulatory subunit 3	O43242	O43242	PSMD3_HUMAN	0.381926	0.0506741	0.109631
RBFOX2	RNA binding protein fox-1 homolog 2	O43251	O43251;A0A0G2JRA5;B0QYV1;A0A0G2JRD1;S4R3K7	RFOX2_HUMAN	0.27455	0.209988	0.319632
PAPSS1	Bifunctional 3'-phosphoadenosine 5'-phosphosulfate synthase 1	O43252	O43252	PAPS1_HUMAN	0.0291974	0.69105	0.772183
SIAH2	E3 ubiquitin-protein ligase SIAH2	O43255	O43255;C9J9D7	SIAH2_HUMAN	-0.440462	0.12385	0.216111
ZNHIT1	Zinc finger HIT domain-containing protein 1	O43257	O43257	ZNHI1_HUMAN	-1.14061	0.0496281	0.107898
ZW10	Centromere/kinetochore protein zw10 homolog	O43264	O43264	ZW10_HUMAN	-0.272374	0.00243123	0.0109444
SPINT1	Kunitz-type protease inhibitor 1	O43278	O43278;H3BVD9;H3BMB6;H3BR01;H3BTQ8	SPIT1_HUMAN	-0.877358	0.140112	0.236561
SART1	U4/U6.U5 tri-snRNP-associated protein 1	O43290	O43290	SNUT1_HUMAN	0.0620373	0.580397	0.684167
AP5Z1	AP-5 complex subunit zeta-1	O43299	O43299;A0A3B3IS81	AP5Z1_HUMAN	-0.302018	0.0121298	0.0363944
CCP110	Centriolar coiled-coil protein of 110 kDa	O43303	O43303	CP110_HUMAN	-0.358721	0.0246255	0.0626802
CTIF	CBP80/20-dependent translation initiation factor	O43310	O43310	CTIF_HUMAN	0.29906	0.110682	0.19796
PPIP5K2	Inositol hexakisphosphate and diphosphoinositol-pentakisphosphate kinase 2	O43314	O43314;A0A087WZV0;H0Y9S9	VIP2_HUMAN	-0.641051	4.61e-06	0.000170773
MAP3K7	Mitogen-activated protein kinase kinase kinase 7	O43318	O43318;Q9UG54	M3K7_HUMAN	-0.549121	0.00209463	0.00986833
EEF1E1	Eukaryotic translation elongation factor 1 epsilon-1	O43324	O43324;D6RBD7;C9J1V9;H0YAL7	MCA3_HUMAN	0.30941	0.278449	0.396162
LYRM1	LYR motif-containing protein 1	O43325	O43325;H3BNK2	LYRM1_HUMAN	0.996595	0.0001995	0.00183884
RIPK2	Receptor-interacting serine/threonine-protein kinase 2	O43353	O43353	RIPK2_HUMAN	-0.576758	0.0214636	0.0564457
RASA4	Ras GTPase-activating protein 4	O43374	O43374;C9J798;E7ERK1;F8W6L0;E5RK78;F5GXT2;H0YBU2	RASL2_HUMAN	-0.891332	7.58e-07	6.42e-05
WDR62	WD repeat-containing protein 62	O43379	O43379;A0A7P0T8C3;A0A7P0T975;A0A7P0T9D9;A0A7P0T9F6;A0A7P0T9T4;A0A7P0TA81;A0A7P0TAK3;A0A7P0TBE7;A0A7P0Z436	WDR62_HUMAN	-0.611692	0.00285207	0.0123369
HNRNPR	Heterogeneous nuclear ribonucleoprotein R	O43390	O43390;A0A6Q8PEX7	HNRPR_HUMAN	0.404859	0.000307195	0.00252936
PRPF3	U4/U6 small nuclear ribonucleoprotein Prp3	O43395	O43395	PRPF3_HUMAN	0.22255	0.0406129	0.0925885
TXNL1	Thioredoxin-like protein 1	O43396	O43396;K7EML9;K7ER96	TXNL1_HUMAN	0.224265	0.0116827	0.0354777
TPD52L2	Tumor protein D54	O43399	O43399;A0A087WZ51	TPD54_HUMAN	0.443599	0.00280875	0.0122098
EMC8	ER membrane protein complex subunit 8	O43402	O43402	EMC8_HUMAN	0.128998	0.343744	0.463629
ERI3	ERI1 exoribonuclease 3	O43414	O43414;A0A3B3ISV9;F6UGJ8	ERI3_HUMAN	0.311195	0.020761	0.0551213
THAP12	52 kDa repressor of the inhibitor of the protein kinase	O43422	O43422;A0A804HL83	P52K_HUMAN	0.165538	0.128534	0.22209
SYNJ1	Synaptojanin-1	O43426	O43426;C9JFZ1;J3KQV8;A0A0D9SGJ6;J3KPK1	SYNJ1_HUMAN	0.158411	0.113676	0.202307
FIBP	Acidic fibroblast growth factor intracellular-binding protein	O43427	O43427;E9PJW6;E9PSD3	FIBP_HUMAN	-0.0294759	0.901914	0.934922
PPIH	Peptidyl-prolyl cis-trans isomerase H	O43447	O43447;A0A7I2V2H6;A0A7I2V343;C9JQD4	PPIH_HUMAN	0.1457	0.145883	0.243865
SUV39H1	Histone-lysine N-methyltransferase SUV39H1	O43463	O43463	SUV91_HUMAN	-0.250632	0.691511	0.772333
HTRA2	Serine protease HTRA2, mitochondrial	O43464	O43464;A0A0C4DG44	HTRA2_HUMAN	0.703013	0.0111856	0.0342879
OIP5	Protein Mis18-beta	O43482	O43482	MS18B_HUMAN	-1.35846	7.22e-06	0.000226456
AKR7A2	Aflatoxin B1 aldehyde reductase member 2	O43488	O43488;H3BLU7	ARK72_HUMAN	0.208254	0.0589628	0.122727
EPB41L2	Band 4.1-like protein 2	O43491	O43491;A0A2R8Y5B3;E9PHY5;E9PII3;E9PK52	E41L2_HUMAN	0.418598	0.00145559	0.00765972
TGOLN2	Trans-Golgi network integral membrane protein 2	O43493	O43493;A0A5F9UY30	TGON2_HUMAN	-0.173683	0.257259	0.373554
LAMTOR5	Ragulator complex protein LAMTOR5	O43504	O43504;A0A0C4DGV4;E9PLX3;R4GMU8	LTOR5_HUMAN	0.486628	0.000115034	0.00129904
MED7	Mediator of RNA polymerase II transcription subunit 7	O43513	O43513;E5RIE8	MED7_HUMAN	0.171896	0.256258	0.372524
WIPF1	WAS/WASL-interacting protein family member 1	O43516	O43516;B8ZZ90;C9JTB9;E9PB87	WIPF1_HUMAN	0.231897	0.0277944	0.0687194
BCL2L11	Bcl-2-like protein 11	O43521	O43521	B2L11_HUMAN	-0.299221	0.0391585	0.0902021
FOXO3	Forkhead box protein O3	O43524	O43524	FOXO3_HUMAN	-0.998534	1.83e-06	0.000102704
AKAP10	A-kinase anchor protein 10, mitochondrial	O43572	O43572	AKA10_HUMAN	-0.252032	0.298461	0.417421
DENR	Density-regulated protein	O43583	O43583	DENR_HUMAN	0.441349	0.00243535	0.010956
XPOT	Exportin-T	O43592	O43592;F8WDU6	XPOT_HUMAN	0.269433	0.453986	0.571498
DNPH1	2'-deoxynucleoside 5'-phosphate N-hydrolase 1	O43598	O43598;H0Y8X4	DNPH1_HUMAN	0.167732	0.174998	0.27861
TIMM44	Mitochondrial import inner membrane translocase subunit TIM44	O43615	O43615;M0QXU7	TIM44_HUMAN	1.00969	1.13e-06	7.84e-05
TRAPPC3	Trafficking protein particle complex subunit 3	O43617	O43617;A0A087WWM0;A0A087WYS5	TPPC3_HUMAN	0.0297041	0.917529	0.945985
CHMP2A	Charged multivesicular body protein 2a	O43633	O43633;M0QXX8;M0R1L7;M0R1T5	CHM2A_HUMAN	0.23407	0.0157668	0.0446935
NCK2	Cytoplasmic protein NCK2	O43639	O43639;E7ERP6;E7EPF5;E9PEE2	NCK2_HUMAN	-0.301795	0.00453065	0.0172853
PLRG1	Pleiotropic regulator 1	O43660	O43660	PLRG1_HUMAN	0.530865	0.0383412	0.0886945
PRC1	Protein regulator of cytokinesis 1	O43663	O43663	PRC1_HUMAN	-0.815104	4.99e-06	0.000179425
RGS10	Regulator of G-protein signaling 10	O43665	O43665	RGS10_HUMAN	0.0549834	0.548073	0.656252
ZNF207	BUB3-interacting and GLEBS motif-containing protein ZNF207	O43670	O43670;X6R4W8;H0Y3M2;J3KRB6;J3KRW6;J3KTL1;J3QRS9;J3QS27	ZN207_HUMAN	0.209212	0.0393371	0.0904663
NDUFB5	NADH dehydrogenase [ubiquinone] 1 beta subcomplex subunit 5, mitochondrial	O43674	O43674;E7EWP0;H0Y886	NDUB5_HUMAN	-0.700602	0.190606	0.296829
NDUFB3	NADH dehydrogenase [ubiquinone] 1 beta subcomplex subunit 3	O43676	O43676	NDUB3_HUMAN	-1.87192	0.00512398	0.01878
NDUFA2	NADH dehydrogenase [ubiquinone] 1 alpha subcomplex subunit 2	O43678	O43678	NDUA2_HUMAN	0.436365	0.15026	0.249412
GET3	ATPase GET3	O43681	O43681	GET3_HUMAN	0.0053005	0.971427	0.983927
BUB1	Mitotic checkpoint serine/threonine-protein kinase BUB1	O43683	O43683	BUB1_HUMAN	-1.23698	0.000379714	0.00294497
BUB3	Mitotic checkpoint protein BUB3	O43684	O43684;J3QSX4;J3QT28	BUB3_HUMAN	-0.0173529	0.817979	0.8727
BUD23	Probable 18S rRNA (guanine-N(7))-methyltransferase	O43709	O43709;H7C0G4	BUD23_HUMAN	-0.561245	0.000131276	0.00138419
TRIAP1	TP53-regulated inhibitor of apoptosis 1	O43715	O43715	TRIA1_HUMAN	0.0216622	0.849655	0.896633
GATC	Glutamyl-tRNA(Gln) amidotransferase subunit C, mitochondrial	O43716	O43716;H0YIV9	GATC_HUMAN	0.408068	0.000745787	0.00478344
HTATSF1	HIV Tat-specific factor 1	O43719	O43719	HTSF1_HUMAN	0.0014151	0.992381	0.996013
TRAF3IP2	E3 ubiquitin ligase TRAF3IP2	O43734	O43734;A0A494C172;A0A494C1J9	CIKS_HUMAN	-0.680466	0.417372	0.53709
PRKAB2	5'-AMP-activated protein kinase subunit beta-2	O43741	O43741	AAKB2_HUMAN	-0.321038	0.0371833	0.0867529
AP1G1	AP-1 complex subunit gamma-1	O43747	O43747	AP1G1_HUMAN	0.377256	0.137458	0.233303
STX6	Syntaxin-6	O43752	O43752	STX6_HUMAN	0.276683	0.140497	0.237041
SYNGR2	Synaptogyrin-2	O43760	O43760;K7ELS8	SNG2_HUMAN	0.382887	0.345307	0.465346
SGTA	Small glutamine-rich tetratricopeptide repeat-containing protein alpha	O43765	O43765;A0A7I2V2U2;A0A7I2V4T9;A0A7I2V588;A0A7I2V5Z3;A0A7I2V697;K7EMD6	SGTA_HUMAN	0.161662	0.0870764	0.164643
LIAS	Lipoyl synthase, mitochondrial	O43766	O43766;A0A1W2PPM2;A0A1W2PRE7;A0A1X7SBR7;D6RCP8;A0A1W2PQE9	LIAS_HUMAN	0.395838	0.00119199	0.00663559
ENSA	Alpha-endosulfine	O43768	O43768;A0A1W2PRU0;A6NMQ3;Q5T5H1	ENSA_HUMAN	-0.354373	0.00378921	0.0151761
SLC25A20	Mitochondrial carnitine/acylcarnitine carrier protein	O43772	O43772;C9JPE1	MCAT_HUMAN	-0.447072	0.683801	0.766484
MYO1B	Unconventional myosin-Ib	O43795	O43795;E9PDF6	MYO1B_HUMAN	-0.147496	0.466701	0.583562
SSNA1	Microtubule nucleation factor SSNA1	O43805	O43805;C9JNU9	SSNA1_HUMAN	-0.428521	0.00867741	0.0280442
SLC25A17	Peroxisomal membrane protein PMP34	O43808	O43808;B0QYW5;F6RTR7;F8WE74	PM34_HUMAN	0.778922	0.357014	0.476355
NUDT21	Cleavage and polyadenylation specificity factor subunit 5	O43809	O43809	CPSF5_HUMAN	0.411643	0.00462477	0.017499
LANCL1	Glutathione S-transferase LANCL1	O43813	O43813;E9PHS0;F8WDS9	LANC1_HUMAN	0.0319193	0.802992	0.86073
STRN	Striatin	O43815	O43815	STRN_HUMAN	0.1732	0.0155202	0.0441359
RRP9	U3 small nucleolar RNA-interacting protein 2	O43818	O43818	U3IP2_HUMAN	0.45017	0.00428999	0.0166452
SCO2	Protein SCO2 homolog, mitochondrial	O43819	O43819	SCO2_HUMAN	0.427513	0.282061	0.400255
CFAP410	Cilia- and flagella-associated protein 410	O43822	O43822	CF410_HUMAN	-0.751299	0.00503536	0.0185512
AKAP8	A-kinase anchor protein 8	O43823	O43823;A0A7P0T893;A0A7P0TBC8;M0QX51	AKAP8_HUMAN	0.0571289	0.648221	0.73772
GTPBP6	Putative GTP-binding protein 6	O43824	O43824	GTPB6_HUMAN	0.203337	0.226165	0.339152
ZBTB14	Zinc finger and BTB domain-containing protein 14	O43829	O43829	ZBT14_HUMAN	0.26965	0.153025	0.252228
IDH3B	Isocitrate dehydrogenase [NAD] subunit beta, mitochondrial	O43837	O43837;A0A087WZN1;A0A0D9SG66	IDH3B_HUMAN	0.807855	0.00037837	0.00294099
NRDC	Nardilysin	O43847	O43847;G3V1R5	NRDC_HUMAN	0.0828663	0.436169	0.555737
CALU	Calumenin	O43852	O43852;H0Y875	CALU_HUMAN	0.995555	2.84e-06	0.000133086
ATP9B	Probable phospholipid-transporting ATPase IIB	O43861	O43861;B4DJ94;K7EPH4;K7ERE0	ATP9B_HUMAN	0.325614	0.0199011	0.0532421
AHCYL1	S-adenosylhomocysteine hydrolase-like protein 1	O43865	O43865	SAHH2_HUMAN	-0.347203	0.0020404	0.00968371
KIF1C	Kinesin-like protein KIF1C	O43896	O43896	KIF1C_HUMAN	-0.659041	0.027088	0.0674437
GAS2	Growth arrest-specific protein 2	O43903	O43903;E9PQ74;E9PRR5	GAS2_HUMAN	0.107114	0.256832	0.373051
ORC5	Origin recognition complex subunit 5	O43913	O43913	ORC5_HUMAN	-0.453118	0.0243437	0.0622302
NDUFS5	NADH dehydrogenase [ubiquinone] iron-sulfur protein 5	O43920	O43920	NDUS5_HUMAN	-0.0317563	0.85109	0.898014
PDE6D	Retinal rod rhodopsin-sensitive cGMP 3',5'-cyclic phosphodiesterase subunit delta	O43924	O43924;B8ZZK5	PDE6D_HUMAN	-0.222851	0.0109654	0.0337007
ORC4	Origin recognition complex subunit 4	O43929	O43929	ORC4_HUMAN	-0.569658	0.0109599	0.0337007
PEX1	Peroxisome biogenesis factor 1	O43933	O43933;A0A0C4DG33	PEX1_HUMAN	-0.483758	0.00475805	0.0178375
RAD21	Double-strand-break repair protein rad21 homolog	O60216	O60216;A0A8I5KWV3;E5RFV8;E5RIN7;E5RJK5;E5RJW1	RAD21_HUMAN	0.157942	0.191241	0.297556
AKR1B10	Aldo-keto reductase family 1 member B10	O60218	O60218	AK1BA_HUMAN	0.673765	0.001089	0.00625405
TIMM8A	Mitochondrial import inner membrane translocase subunit Tim8 A	O60220	O60220	TIM8A_HUMAN	0.574407	0.00154748	0.00801004
DHX16	Pre-mRNA-splicing factor ATP-dependent RNA helicase DHX16	O60231	O60231;A0A140T947	DHX16_HUMAN	0.0653105	0.629941	0.723648
ZNRD2	Protein ZNRD2	O60232	O60232;G3V1B8;H0YEB6	ZNRD2_HUMAN	0.25071	0.0238443	0.0611965
GMFG	Glia maturation factor gamma	O60234	O60234;M0QYJ8;M0R0C1;M0R1D2;M0QYG8	GMFG_HUMAN	-0.195698	0.271995	0.389405
PPP1R12B	Protein phosphatase 1 regulatory subunit 12B	O60237	O60237;Q6GQY8	MYPT2_HUMAN	-0.149972	0.341063	0.461419
BNIP3L	BCL2/adenovirus E1B 19 kDa protein-interacting protein 3-like	O60238	O60238;H0YBC7	BNI3L_HUMAN	1.79684	0.000876072	0.00539167
MED14	Mediator of RNA polymerase II transcription subunit 14	O60244	O60244;H7C3E5	MED14_HUMAN	0.194697	0.0861135	0.163346
PRPSAP2	Phosphoribosyl pyrophosphate synthase-associated protein 2	O60256	O60256;C9JDH0;C9JDU5;C9JJS3;C9K0K7;E7EPA1;E7EW35;I3L164;I3L331	KPRB_HUMAN	0.156088	0.192282	0.298651
GNG7	Guanine nucleotide-binding protein G(I)/G(S)/G(O) subunit gamma-7	O60262	O60262;K7ESC6	GBG7_HUMAN	-0.0502914	0.831244	0.882861
SMARCA5	SWI/SNF-related matrix-associated actin-dependent regulator of chromatin subfamily A member 5	O60264	O60264;P28370;B7ZLQ5;A0A0A0MRP6	SMCA5_HUMAN	0.160981	0.2623	0.378741
KIAA0513	Uncharacterized protein KIAA0513	O60268	O60268	K0513_HUMAN	-0.645722	0.229965	0.343433
SPAG9	C-Jun-amino-terminal kinase-interacting protein 4	O60271	O60271	JIP4_HUMAN	0.217728	0.00799058	0.026268
ZNF292	Zinc finger protein 292	O60281	O60281;H0YAU0;J3KNV1	ZN292_HUMAN	0.898189	0.0150317	0.0431279
NUAK1	NUAK family SNF1-like kinase 1	O60285	O60285;F8VXF0	NUAK1_HUMAN	-2.68069	1.8e-07	3.19e-05
URB1	Nucleolar pre-ribosomal-associated protein 1	O60287	O60287	NPA1P_HUMAN	-0.443283	0.0486896	0.106426
MGRN1	E3 ubiquitin-protein ligase MGRN1	O60291	O60291;K7EPJ5	MGRN1_HUMAN	-0.879651	0.00684551	0.0233605
ZFC3H1	Zinc finger C3H1 domain-containing protein	O60293	O60293	ZC3H1_HUMAN	0.00747569	0.937092	0.961534
LCMT2	tRNA wybutosine-synthesizing protein 4	O60294	O60294	TYW4_HUMAN	-0.112662	0.671664	0.756181
TRAK2	Trafficking kinesin-binding protein 2	O60296	O60296	TRAK2_HUMAN	0.196083	0.471056	0.587865
AQR	RNA helicase aquarius	O60306	O60306	AQR_HUMAN	-0.0820308	0.686192	0.768452
MAST3	Microtubule-associated serine/threonine-protein kinase 3	O60307	O60307;A0A8I5KST9	MAST3_HUMAN	-0.295775	0.131028	0.225361
CEP104	Centrosomal protein of 104 kDa	O60308	O60308;A0A6Q8PFR4;A0A6Q8PGF0;A0A6Q8PH14;A0A6Q8PH69;A0A6Q8PHE1;A0A6Q8PHR0;J3QLL3;Q5SR27	CE104_HUMAN	-1.01686	0.00163184	0.00832092
MCM3AP	Germinal-center associated nuclear protein	O60318	O60318	GANP_HUMAN	-0.0982272	0.182542	0.287033
PIP5K1C	Phosphatidylinositol 4-phosphate 5-kinase type-1 gamma	O60331	O60331;A0A7P0T808	PI51C_HUMAN	-0.230342	0.126396	0.219258
KIF1B	Kinesin-like protein KIF1B	O60333	O60333;Q12756;A0A087WWA3;A0A3B3IT28;A0A3B3ITE5;A0A3B3ITF7;A0A3B3ITW6;A0A3B3IU40;A0A3B3IUA1;A0A3F2YNW9;H7C0K6;Q4R9M9	KIF1B_HUMAN	-0.200254	0.0311874	0.0753199
KDM1A	Lysine-specific histone demethylase 1A	O60341	O60341;R4GMQ1;A0A8I5KRB8;A0A8I5KSH0;A0A8I5KV76;A0A8I5KVZ4;A0A8I5KXU4;A0A8I5QJJ5;A0A8I5QKM3;A0A8I5KSI8;A0A8I5QJR3;R4GMP9	KDM1A_HUMAN	-0.0909599	0.209646	0.319356
PHLPP1	PH domain leucine-rich repeat-containing protein phosphatase 1	O60346	O60346	PHLP1_HUMAN	-0.210701	0.632052	0.725257
TBC1D12	TBC1 domain family member 12	O60347	O60347	TBC12_HUMAN	0.226958	0.396704	0.516657
HBP1	HMG box-containing protein 1	O60381	O60381;H7C4S2;U3KQE5	HBP1_HUMAN	0.325357	0.269558	0.386585
GSDME	Gasdermin-E	O60443	O60443;C9JSR4;H7BZJ0;H7C147	GSDME_HUMAN	-0.532788	0.197179	0.304919
LY75	Lymphocyte antigen 75	O60449	O60449	LY75_HUMAN	0.0653778	0.744784	0.815118
PLXNC1	Plexin-C1	O60486	O60486;B4DHQ7;F5H3A2	PLXC1_HUMAN	0.610441	0.0210811	0.0558037
ACSL4	Long-chain-fatty-acid--CoA ligase 4	O60488	O60488;A0A804HI36;D6RF95	ACSL4_HUMAN	-0.527976	0.00407835	0.0160438
SNX3	Sorting nexin-3	O60493	O60493	SNX3_HUMAN	-0.236397	0.116425	0.206153
DOK2	Docking protein 2	O60496	O60496;E5RIG9	DOK2_HUMAN	-0.17678	0.18039	0.284423
STX10	Syntaxin-10	O60499	O60499;K7EIY4;Q5U8S2;F6RTM7;K7EK75;X6R2W0	STX10_HUMAN	0.639267	0.000779396	0.00495858
OGA	Protein O-GlcNAcase	O60502	O60502	OGA_HUMAN	-0.385186	0.00022265	0.00198562
CDC40	Pre-mRNA-processing factor 17	O60508	O60508;Q5SRN1	PRP17_HUMAN	-0.0384405	0.657738	0.745191
B4GALT3	Beta-1,4-galactosyltransferase 3	O60512	O60512	B4GT3_HUMAN	0.062705	0.878911	0.919015
RANBP6	Ran-binding protein 6	O60518	O60518	RNBP6_HUMAN	0.0417474	0.764363	0.830811
NEMF	Ribosome quality control complex subunit NEMF	O60524	O60524;G3V5V3	NEMF_HUMAN	0.28635	0.0231119	0.0597938
GMDS	GDP-mannose 4,6 dehydratase	O60547	O60547	GMDS_HUMAN	-0.0808484	0.472988	0.589549
NMT2	Glycylpeptide N-tetradecanoyltransferase 2	O60551	O60551;Q5VUC6	NMT2_HUMAN	0.142782	0.371054	0.490101
CCNT1	Cyclin-T1	O60563	O60563;A0A1W2PQ16	CCNT1_HUMAN	-0.20782	0.153332	0.252558
BUB1B	Mitotic checkpoint serine/threonine-protein kinase BUB1 beta	O60566	O60566	BUB1B_HUMAN	-1.02887	1.46e-07	3.06e-05
PLOD3	Multifunctional procollagen lysine hydroxylase and glycosyltransferase LH3	O60568	O60568;H7C2V1	PLOD3_HUMAN	0.288498	0.0319156	0.0768165
EIF4E2	Eukaryotic translation initiation factor 4E type 2	O60573	O60573;A0A8I5KSA5;A0A8I5KT16;B4E1E4;B8ZZ50;B8ZZL3;B9A023;B9A044;C9JEL3	IF4E2_HUMAN	0.126487	0.293925	0.41279
CCNT2	Cyclin-T2	O60583	O60583	CCNT2_HUMAN	0.348505	0.317367	0.437384
DIAPH1	Protein diaphanous homolog 1	O60610	O60610;A0A2R8Y5N1	DIAP1_HUMAN	0.315001	0.0569591	0.119398
SELENOF	Selenoprotein F	O60613	O60613;A0A0J9YX89	SEP15_HUMAN	0.600687	4.87e-05	0.000738928
EXOC3	Exocyst complex component 3	O60645	O60645;D6RB59;H0Y995	EXOC3_HUMAN	-0.0488267	0.655823	0.743379
PLIN3	Perilipin-3	O60664	O60664;K7EL96;K7ER39;K7ERZ3	PLIN3_HUMAN	-0.0685199	0.537533	0.647765
FCMR	Fas apoptotic inhibitory molecule 3	O60667	O60667;E9PMT7;E9PN59	FAIM3_HUMAN	0.224428	0.464224	0.581432
RAD1	Cell cycle checkpoint protein RAD1	O60671	O60671;D6R9A1	RAD1_HUMAN	-0.0296686	0.842872	0.891347
PRMT3	Protein arginine N-methyltransferase 3	O60678	O60678	ANM3_HUMAN	-0.203053	0.0871578	0.164683
KPNA6	Importin subunit alpha-7	O60684	O60684	IMA7_HUMAN	-0.105222	0.342043	0.462039
UGDH	UDP-glucose 6-dehydrogenase	O60701	O60701	UGDH_HUMAN	-0.0501541	0.423678	0.543391
TPST2	Protein-tyrosine sulfotransferase 2	O60704	O60704;B1AHJ5	TPST2_HUMAN	0.236591	0.55969	0.666302
LPXN	Leupaxin	O60711	O60711;B7Z5P7	LPXN_HUMAN	-0.944204	0.000254974	0.00220831
EIF1B	Eukaryotic translation initiation factor 1b	O60739	O60739	EIF1B_HUMAN	0.0285468	0.838331	0.888523
SNX2	Sorting nexin-2	O60749	O60749;Q13596;H0YK42	SNX2_HUMAN	0.200043	0.0850675	0.161925
CYTIP	Cytohesin-interacting protein	O60759	O60759	CYTIP_HUMAN	-1.90514	7.03e-08	2.49e-05
DPM1	Dolichol-phosphate mannosyltransferase subunit 1	O60762	O60762;A0A804HIB3;A0A804HIK9;H0Y368;Q5QPJ9;Q5QPK2	DPM1_HUMAN	0.265835	0.116853	0.206652
USO1	General vesicular transport factor p115	O60763	O60763	USO1_HUMAN	0.317378	0.000666632	0.00441574
MRPS14	28S ribosomal protein S14, mitochondrial	O60783	O60783	RT14_HUMAN	0.666205	0.000340654	0.00272561
TOM1	Target of Myb protein 1	O60784	O60784	TOM1_HUMAN	0.171161	0.0413389	0.0939112
H2BC12	Histone H2B type 1-K	O60814	O60814;P06899;P23527;P33778;P57053;P58876;P62807;Q16778;Q5QNW6;Q8N257;Q93079;Q96A08;Q99877;Q99879;Q99880;U3KQK0	H2B1K_HUMAN	0.449494	0.0601795	0.124516
PFKFB2	6-phosphofructo-2-kinase/fructose-2,6-bisphosphatase 2	O60825	O60825	F262_HUMAN	-0.120608	0.358731	0.477576
CCDC22	Coiled-coil domain-containing protein 22	O60826	O60826	CCD22_HUMAN	0.0313227	0.591303	0.693155
PQBP1	Polyglutamine-binding protein 1	O60828	O60828;H7C053	PQBP1_HUMAN	-0.178366	0.213329	0.32395
PRAF2	PRA1 family protein 2	O60831	O60831;A6NM71	PRAF2_HUMAN	-1.04056	0.037774	0.0878127
DKC1	H/ACA ribonucleoprotein complex subunit DKC1	O60832	O60832;H7C2Q2	DKC1_HUMAN	0.482895	2.28e-05	0.00046268
EIF5B	Eukaryotic translation initiation factor 5B	O60841	O60841;A0A087WUT6	IF2P_HUMAN	0.118229	0.144231	0.241841
EDF1	Endothelial differentiation-related factor 1	O60869	O60869	EDF1_HUMAN	0.0313301	0.84134	0.89049
KIN	DNA/RNA-binding protein KIN17	O60870	O60870	KIN17_HUMAN	0.0940582	0.528648	0.638907
DIAPH2	Protein diaphanous homolog 2	O60879	O60879	DIAP2_HUMAN	0.196482	0.0307914	0.0745671
DNAJA2	DnaJ homolog subfamily A member 2	O60884	O60884	DNJA2_HUMAN	0.030504	0.721136	0.796004
BRD4	Bromodomain-containing protein 4	O60885	O60885	BRD4_HUMAN	0.047358	0.592479	0.694019
CUTA	Protein CutA	O60888	O60888;C9IZG4	CUTA_HUMAN	0.382139	0.0189699	0.0514657
TBL1X	F-box-like/WD repeat-containing protein TBL1X	O60907	O60907;A0A2R8YFW3;A0A804HJZ5	TBL1X_HUMAN	0.142017	0.432549	0.552069
HUS1	Checkpoint protein HUS1	O60921	O60921	HUS1_HUMAN	0.171906	0.26164	0.37802
PFDN1	Prefoldin subunit 1	O60925	O60925;E5RGS4	PFD1_HUMAN	0.416516	0.00213082	0.00997905
PPP1R11	E3 ubiquitin-protein ligase PPP1R11	O60927	O60927	PP1RB_HUMAN	-0.871978	0.000291964	0.00243797
RNASEH1	Ribonuclease H1	O60930	O60930	RNH1_HUMAN	-0.492943	0.0571036	0.119666
NBN	Nibrin	O60934	O60934;A0A0C4DG07	NBN_HUMAN	-0.160453	0.0615707	0.126923
NOL3	Nucleolar protein 3	O60936	O60936;H3BM67;H3BUN4;H3BUP2	NOL3_HUMAN	0.079894	0.292084	0.411263
DTNB	Dystrobrevin beta	O60941	O60941;E7EVB6;E9PEY4	DTNB_HUMAN	0.0999863	0.884638	0.923231
RNGTT	mRNA-capping enzyme	O60942	O60942	MCE1_HUMAN	-0.402813	0.000537641	0.00376866
ABCB7	Iron-sulfur clusters transporter ABCB7, mitochondrial	O75027	O75027;A0A087WW65;A0A2R8Y473;A0A5F9ZA98;B4DGL8	ABCB7_HUMAN	0.569446	0.382494	0.502028
MITF	Microphthalmia-associated transcription factor	O75030	O75030;A0A8I5KTU3	MITF_HUMAN	-1.82415	0.000759201	0.0048519
KIF21B	Kinesin-like protein KIF21B	O75037	O75037	KI21B_HUMAN	-0.28903	0.0121582	0.0364335
SRGAP2	SLIT-ROBO Rho GTPase-activating protein 2	O75044	O75044;Q7Z6B7;B7ZM87;A0A075B7B5;G5EA48;Q5VZB4	SRGP2_HUMAN	0.12619	0.0699855	0.139833
NOS1AP	Carboxyl-terminal PDZ ligand of neuronal nitric oxide synthase protein	O75052	O75052;E9PSG0	CAPON_HUMAN	0.433941	0.00373408	0.0149807
DNAJC6	Putative tyrosine-protein phosphatase auxilin	O75061	O75061;S4R305	AUXI_HUMAN	-0.0579762	0.897852	0.931666
FAM20B	Glycosaminoglycan xylosylkinase	O75063	O75063	XYLK_HUMAN	0.599453	0.106662	0.192426
DENND4B	DENN domain-containing protein 4B	O75064	O75064;E9PAK5	DEN4B_HUMAN	-0.0726402	0.609212	0.705881
WDR1	WD repeat-containing protein 1	O75083	O75083	WDR1_HUMAN	0.186155	0.112151	0.199985
N4BP1	NEDD4-binding protein 1	O75113	O75113	N4BP1_HUMAN	-0.377131	0.000496859	0.00358597
ROCK2	Rho-associated protein kinase 2	O75116	O75116;E9PF63	ROCK2_HUMAN	0.0471823	0.487429	0.602143
PTCD1	Pentatricopeptide repeat-containing protein 1, mitochondrial	O75127	O75127;C9JGL8;C9JQN9;G3V325	PTCD1_HUMAN	0.18323	0.154377	0.254101
CPNE3	Copine-3	O75131	O75131;A0A087WYQ3;E5RHZ0;H0YB26	CPNE3_HUMAN	-0.19113	0.0777618	0.151606
ZBED4	Zinc finger BED domain-containing protein 4	O75132	O75132	ZBED4_HUMAN	-0.804181	0.136434	0.232177
DEPDC5	GATOR complex protein DEPDC5	O75140	O75140;A0A5F9UWT1;A0A2R8Y5K9;A0A2R8Y5T1;A0A2R8Y6H3;A0A2R8Y6V4;A0A2R8Y721;A0A2R8Y7U0;A0A2R8Y842;A0A2R8YEW8;H0Y770;H7C1T0	DEPD5_HUMAN	0.0650868	0.565573	0.671274
ATG13	Autophagy-related protein 13	O75143	O75143;H0YEM7	ATG13_HUMAN	-0.349614	0.0453568	0.100712
HIP1R	Huntingtin-interacting protein 1-related protein	O75146	O00291;O75146	HIP1R_HUMAN	0.01468	0.809665	0.866048
OBSL1	Obscurin-like protein 1	O75147	O75147;A6NN50	OBSL1_HUMAN	1.5663	0.327813	0.447598
RNF40	E3 ubiquitin-protein ligase BRE1B	O75150	O75150;H3BP71;H3BQ99;H3BUL6;I3L332	BRE1B_HUMAN	-0.380094	0.00106435	0.00619281
PHF2	Lysine-specific demethylase PHF2	O75151	O75151	PHF2_HUMAN	0.0747116	0.887106	0.924853
ZC3H11A	Zinc finger CCCH domain-containing protein 11A	O75152	O75152;A0A1B0GTU1;A0A1W2PPR9;E9PBY7;E9PQ61	ZC11A_HUMAN	-0.175532	0.0636326	0.130301
TSC22D2	TSC22 domain family protein 2	O75157	O75157	T22D2_HUMAN	0.108369	0.669459	0.754447
KDM4A	Lysine-specific demethylase 4A	O75164	O75164;A0A2R8Y4U1;A0A2R8YDF7	KDM4A_HUMAN	-0.334419	0.00461986	0.0174937
DNAJC13	DnaJ homolog subfamily C member 13	O75165	O75165;A0A3B3IRM0	DJC13_HUMAN	0.408321	0.0369301	0.0863044
PHACTR2	Phosphatase and actin regulator 2	O75167	O75167;F5H858;H9KVA6;J3KP75	PHAR2_HUMAN	0.38336	0.0419164	0.09504
CNOT3	CCR4-NOT transcription complex subunit 3	O75175	O75175;A0A0G2JPP0;H7C5J4	CNOT3_HUMAN	0.336949	0.00102034	0.00601673
SS18L1	Calcium-responsive transactivator	O75177	O75177	CREST_HUMAN	0.163728	0.581681	0.68511
ANKRD17	Ankyrin repeat domain-containing protein 17	O75179	O75179;Q8IWZ3;H0YM23;E9PDP5;H0Y4P6;H0YLQ3;H3BLS9;H7C2F5	ANR17_HUMAN	-0.210473	0.00581957	0.0207913
SIN3B	Paired amphipathic helix protein Sin3b	O75182	O75182;M0R271	SIN3B_HUMAN	-0.554315	0.0518584	0.111141
DNAJB6	DnaJ homolog subfamily B member 6	O75190	O75190;P25686;Q8NHS0;A0A0J9YX62;C9J2C4;C9JRD2;C9JXB9	DNJB6_HUMAN	-0.188435	0.171837	0.274843
XYLB	Xylulose kinase	O75191	O75191;A0A3B3IRM4	XYLB_HUMAN	0.0299182	0.793121	0.852732
COQ9	Ubiquinone biosynthesis protein COQ9, mitochondrial	O75208	O75208;H3BNT2;H3BPC6;H3BRC0;H3BSJ5;H3BVA5;H3BPW3	COQ9_HUMAN	0.903936	0.000134362	0.00139914
GGCT	Gamma-glutamylcyclotransferase	O75223	O75223;M0QZK8	GGCT_HUMAN	0.221299	0.36131	0.480187
NDUFS7	NADH dehydrogenase [ubiquinone] iron-sulfur protein 7, mitochondrial	O75251	O75251;F5GXJ1;F5H5N1	NDUS7_HUMAN	0.594599	0.000161411	0.00159573
NDUFS2	NADH dehydrogenase [ubiquinone] iron-sulfur protein 2, mitochondrial	O75306	O75306;A0A7I2V2B9;A0A7I2V3J6;A0A7I2V410;A0A7I2V4G5;A0A7I2V4W5;A0A7I2V4X8;A0A7I2V517;A0A7I2V596;A0A7I2V5E2;A0A7I2V5G4;A0A7I2V630;A0A7I2YQD8;A0A7I2YQG7;A0A7I2V5D5	NDUS2_HUMAN	0.962843	1.41e-05	0.000346844
ZPR1	Zinc finger protein ZPR1	O75312	O75312;H7BZM7;H7C449	ZPR1_HUMAN	0.0298283	0.743348	0.814302
USP12	Ubiquitin carboxyl-terminal hydrolase 12	O75317	O75317;P62068;H7BZK6	UBP12_HUMAN	0.271764	0.62371	0.718082
DUSP11	RNA/RNP complex-1-interacting phosphatase	O75319	O75319	DUS11_HUMAN	-0.691243	0.00146244	0.00767076
NIPSNAP2	Protein NipSnap homolog 2	O75323	O75323;H7C333	NIPS2_HUMAN	0.699454	3.15e-05	0.000556761
HMMR	Hyaluronan mediated motility receptor	O75330	O75330	HMMR_HUMAN	-0.86233	7.33e-06	0.000227618
PDCD6	Programmed cell death protein 6	O75340	O75340;A0A024QZ42	PDCD6_HUMAN	0.470359	0.00216427	0.0100725
TBCA	Tubulin-specific chaperone A	O75347	O75347;E5RIW3;E5RJD8;E5RHG6	TBCA_HUMAN	0.359261	0.0303069	0.0736204
ATP6V1G1	V-type proton ATPase subunit G 1	O75348	O75348	VATG1_HUMAN	0.37557	0.0607212	0.125391
VPS4B	Vacuolar protein sorting-associated protein 4B	O75351	O75351	VPS4B_HUMAN	-0.258611	0.00971186	0.0306733
MPDU1	Mannose-P-dolichol utilization defect 1 protein	O75352	O75352;I3L1D2;I3L261;I3L295;I3L405;I3L4E0;J3KSI4;J3KT75;J3KTK8;J3QQZ4;J3QRD5;J3QS48;J3QW43	MPU1_HUMAN	-0.717285	0.141108	0.237902
ZNF217	Zinc finger protein 217	O75362	O75362	ZN217_HUMAN	-1.08992	1.25e-05	0.000319115
MACROH2A1	Core histone macro-H2A.1	O75367	O75367;B4DJC3	H2AY_HUMAN	0.847516	0.00023916	0.00210111
SH3BGRL	SH3 domain-binding glutamic acid-rich-like protein	O75368	O75368	SH3L1_HUMAN	0.297305	0.318565	0.438406
FLNB	Filamin-B	O75369	O75369;A0A804HK76;E7EN95	FLNB_HUMAN	-0.191212	0.164048	0.265602
VAMP4	Vesicle-associated membrane protein 4	O75379	O75379	VAMP4_HUMAN	-0.0639461	0.476498	0.592568
NDUFS6	NADH dehydrogenase [ubiquinone] iron-sulfur protein 6, mitochondrial	O75380	O75380	NDUS6_HUMAN	0.642904	0.00110969	0.00633177
PEX14	Peroxisomal membrane protein PEX14	O75381	O75381	PEX14_HUMAN	-0.282981	0.244141	0.359037
TRIM3	Tripartite motif-containing protein 3	O75382	O75382;E9PMK8	TRIM3_HUMAN	-0.252169	0.302932	0.422588
ULK1	Serine/threonine-protein kinase ULK1	O75385	O75385	ULK1_HUMAN	-1.39874	0.00789722	0.0259973
TULP3	Tubby-related protein 3	O75386	O75386	TULP3_HUMAN	-0.636435	0.00853482	0.0276971
SPAG7	Sperm-associated antigen 7	O75391	O75391;I3L0X5;I3L4C3	SPAG7_HUMAN	-0.0556789	0.637243	0.728734
MRPL33	39S ribosomal protein L33, mitochondrial	O75394	O75394	RM33_HUMAN	0.202307	0.222756	0.335033
SEC22B	Vesicle-trafficking protein SEC22b	O75396	O75396	SC22B_HUMAN	0.863457	0.00012101	0.00133615
DEAF1	Deformed epidermal autoregulatory factor 1 homolog	O75398	O75398;A0A8I5KQY1;A0A8I5KR93;A0A8I5KUA2;A0A8I5KZ80;A0A8I5QJC6;A0A8I5QL28	DEAF1_HUMAN	-0.956001	0.0919365	0.171452
PRPF40A	Pre-mRNA-processing factor 40 homolog A	O75400	O75400;A0A7N4I394;F5H578	PR40A_HUMAN	0.133613	0.0459562	0.101666
TACC1	Transforming acidic coiled-coil-containing protein 1	O75410	O75410;E5RJG6	TACC1_HUMAN	-0.00872297	0.925199	0.952425
NME6	Nucleoside diphosphate kinase 6	O75414	O75414;A0A0C4DG91;A0A2R8Y547;A0A2R8Y7V2;C9J9V6;C9JQB1	NDK6_HUMAN	0.60661	0.00240052	0.0108614
CDC45	Cell division control protein 45 homolog	O75419	O75419;A0A5F9ZH29;A0A5K1VW85	CDC45_HUMAN	-1.0318	2.98e-05	0.000536652
GIGYF1	GRB10-interacting GYF protein 1	O75420	O75420	GGYF1_HUMAN	-0.198314	0.149661	0.248696
MTX2	Metaxin-2	O75431	O75431;C9JNK6	MTX2_HUMAN	0.0270633	0.934218	0.95928
VPS26A	Vacuolar protein sorting-associated protein 26A	O75436	O75436	VP26A_HUMAN	0.308496	0.24639	0.361306
NDUFB1	NADH dehydrogenase [ubiquinone] 1 beta subcomplex subunit 1	O75438	O75438	NDUB1_HUMAN	-1.58276	0.00995199	0.0312506
PMPCB	Mitochondrial-processing peptidase subunit beta	O75439	O75439	MPPB_HUMAN	0.840772	5.06e-07	5.87e-05
MAF	Transcription factor Maf	O75444	O75444;H3BP11	MAF_HUMAN	-3.04415	0.000615894	0.00414952
SAP30	Histone deacetylase complex subunit SAP30	O75446	O75446	SAP30_HUMAN	-0.199547	0.0601917	0.124516
MED24	Mediator of RNA polymerase II transcription subunit 24	O75448	O75448;A0A0B4J1W0;B4DDR8;F5GY88;F5H5K2	MED24_HUMAN	0.116615	0.167271	0.269314
KATNA1	Katanin p60 ATPase-containing subunit A1	O75449	O75449;B7ZBC8	KTNA1_HUMAN	-0.149608	0.202724	0.310981
ERN1	Serine/threonine-protein kinase/endoribonuclease IRE1	O75460	O75460;A0A7P0TAB0	ERN1_HUMAN	0.156149	0.798904	0.857907
PSIP1	PC4 and SFRS1-interacting protein	O75475	O75475	PSIP1_HUMAN	0.114494	0.126081	0.218818
ERLIN1	Erlin-1	O75477	O75477	ERLN1_HUMAN	-1.10928	0.0374154	0.0871794
SUPT3H	Transcription initiation protein SPT3 homolog	O75486	O75486;A0A1B0GVT7;A0A6I8PRV1	SUPT3_HUMAN	-0.0127651	0.960629	0.97747
GPC4	Glypican-4	O75487	O75487	GPC4_HUMAN	-0.180136	0.225203	0.337924
NDUFS3	NADH dehydrogenase [ubiquinone] iron-sulfur protein 3, mitochondrial	O75489	O75489	NDUS3_HUMAN	0.854471	0.0001831	0.00173333
SRSF10	Serine/arginine-rich splicing factor 10	O75494	O75494;Q5JRI1;Q6IQ42;R4GMP8	SRS10_HUMAN	0.159082	0.281973	0.40021
GMNN	Geminin	O75496	O75496;E2QRF9;H7C608	GEMI_HUMAN	-0.748539	0.000174743	0.00168119
CLN5	Ceroid-lipofuscinosis neuronal protein 5	O75503	O75503;A0A087WZY0;A0A1B0GTR6;A0A1B0GTV7;A0A1B0GUE8;A0A1B0GV94;A0A1B0GVL0;A0A1B0GWI2;A0A1B0GWJ7;A0A1C7CYZ2	CLN5_HUMAN	0.65392	0.0119487	0.0360036
HSBP1	Heat shock factor-binding protein 1	O75506	O75506	HSBP1_HUMAN	0.350439	0.00855599	0.0277404
ECI2	Enoyl-CoA delta isomerase 2	O75521	O75521;A0A0C4DGA2	ECI2_HUMAN	0.391867	0.00152025	0.00789216
KHDRBS3	KH domain-containing, RNA-binding, signal transduction-associated protein 3	O75525	O75525;E5RG12;E5RHD3;E5RJZ9	KHDR3_HUMAN	0.369988	0.00329324	0.0136212
TADA3	Transcriptional adapter 3	O75528	O75528;C9JMS0	TADA3_HUMAN	0.104736	0.754686	0.823664
TAF5L	TAF5-like RNA polymerase II p300/CBP-associated factor-associated factor 65 kDa subunit 5L	O75529	O75529	TAF5L_HUMAN	0.00859386	0.933554	0.958877
BANF1	Barrier-to-autointegration factor	O75531	O75531	BAF_HUMAN	-0.3107	0.164017	0.265602
SF3B1	Splicing factor 3B subunit 1	O75533	O75533	SF3B1_HUMAN	0.281863	0.0180568	0.0495005
CSDE1	Cold shock domain-containing protein E1	O75534	O75534;E9PLT0;A0A8I5KPC0;A0A8I5KPJ6;A0A8I5KPQ8;A0A8I5KS07;A0A8I5KTQ3;A0A8I5KV85;A0A8I5KW29;A0A8I5KW72;A0A8I5KWW0;A0A8I5KXH5;A0A8I5KXL1;A0A8I5KYL8;A0A8I5QJA6;A0A8I5QKX0;E9PNG3	CSDE1_HUMAN	-0.312979	0.00193308	0.00929899
WBP4	WW domain-binding protein 4	O75554	O75554	WBP4_HUMAN	0.110989	0.494606	0.608884
JRK	Jerky protein homolog	O75564	O75564	JERKY_HUMAN	0.416985	0.131862	0.226356
PRKRA	Interferon-inducible double-stranded RNA-dependent protein kinase activator A	O75569	O75569;A0A7I2V2P4;A0A7I2V315;A0A7I2V3L6;A0A7I2V593;A0A7I2V5C2;A0A7I2V5H3;A0A7I2YQ87;C9JMM3;F8WEG8;G5E9Q4	PRKRA_HUMAN	-0.258217	0.0913394	0.170567
MTRF1	Peptide chain release factor 1, mitochondrial	O75570	O75570;A0A087WZ41;X6RFD4	RF1M_HUMAN	-0.161769	0.670988	0.75583
CRCP	DNA-directed RNA polymerase III subunit RPC9	O75575	O75575	RPC9_HUMAN	0.230098	0.189018	0.294874
RPS6KA5	Ribosomal protein S6 kinase alpha-5	O75582	O75582;A0A3B3ISL8;G3V2D1	KS6A5_HUMAN	-0.318451	0.115363	0.204683
MED6	Mediator of RNA polymerase II transcription subunit 6	O75586	O75586;A0A087WYL7;G3V4A5	MED6_HUMAN	0.567452	0.000277701	0.00234654
GCAT	2-amino-3-ketobutyrate coenzyme A ligase, mitochondrial	O75600	O75600	KBL_HUMAN	0.523436	0.0113325	0.0346333
NPM3	Nucleoplasmin-3	O75607	O75607	NPM3_HUMAN	0.0648504	0.642027	0.732666
LYPLA1	Acyl-protein thioesterase 1	O75608	O75608;A0A087X1K9;B4DP64	LYPA1_HUMAN	0.127099	0.450311	0.567881
ERAL1	GTPase Era, mitochondrial	O75616	O75616;J3QRV9;J3QSB2	ERAL1_HUMAN	-0.233768	0.021558	0.0566218
PRDM1	PR domain zinc finger protein 1	O75626	O75626;A0A3B3IU23	PRDM1_HUMAN	-0.211803	0.318973	0.438657
CREG1	Protein CREG1	O75629	O75629;A0A3B3IRL2	CREG1_HUMAN	0.171597	0.414991	0.534981
SNRNP200	U5 small nuclear ribonucleoprotein 200 kDa helicase	O75643	O75643;A0A494C1A5	U520_HUMAN	0.0525617	0.737163	0.809153
TRMU	Mitochondrial tRNA-specific 2-thiouridylase 1	O75648	O75648;A0A2R8Y4R7;A0A2R8Y6L6	MTU1_HUMAN	0.627007	0.0017712	0.00878283
TIPRL	TIP41-like protein	O75663	O75663	TIPRL_HUMAN	0.00412329	0.955354	0.974342
OFD1	Centriole and centriolar satellite protein OFD1	O75665	O75665	OFD1_HUMAN	-0.73961	0.00573394	0.0205767
TOM1L1	TOM1-like protein 1	O75674	O75674;I3L4I4;I3NI44;J3KQU4;I3L1Q1;I3L367;I3L3T4;I3L4G0;I3L4N3	TM1L1_HUMAN	0.231413	0.30333	0.422977
RPS6KA4	Ribosomal protein S6 kinase alpha-4	O75676	O75676;A0A0A6YYC0;E9PJN1	KS6A4_HUMAN	-0.570283	0.0210502	0.0557636
SURF6	Surfeit locus protein 6	O75683	O75683	SURF6_HUMAN	0.481872	0.00148238	0.00773546
PPM1B	Protein phosphatase 1B	O75688	O75688;P35813;C9JIR6;A0A3B3IS24;B8ZZF0;E9PJN3;E9PKB5;E9PL75	PPM1B_HUMAN	0.244143	0.0302525	0.0735386
UTP20	Small subunit processome component 20 homolog	O75691	O75691	UTP20_HUMAN	-0.463767	0.0289215	0.0709855
NUP155	Nuclear pore complex protein Nup155	O75694	O75694;E9PF10	NU155_HUMAN	-0.136562	0.421429	0.541193
RP2	Protein XRP2	O75695	O75695	XRP2_HUMAN	0.4033	0.0852164	0.162035
STK16	Serine/threonine-protein kinase 16	O75716	O75716;B8ZZI5;B8ZZN3	STK16_HUMAN	0.642935	0.145847	0.243865
WDHD1	WD repeat and HMG-box DNA-binding protein 1	O75717	O75717	WDHD1_HUMAN	-0.204238	0.00987947	0.0310918
CRTAP	Cartilage-associated protein	O75718	O75718;C9JP16	CRTAP_HUMAN	0.44843	0.0231806	0.0598807
SLC25A12	Electrogenic aspartate/glutamate antiporter SLC25A12, mitochondrial	O75746	O75746;B4DGK6;F8W9J0;H0YFB2	S2512_HUMAN	-0.614836	0.0210456	0.0557636
ATP6AP2	Renin receptor	O75787	O75787;A0A1B0GTB0;A0A1B0GTU8;A0A1B0GUT7;A0A1B0GV24;A0A1B0GV60;A0A1B0GVB9;A0A1B0GVW0;A0A1B0GW13;A0A1B0GWJ8;A0A1C7CYW4;B7Z1I9;H7C3E1;H7C240	RENR_HUMAN	0.31253	0.555139	0.66222
RNASEH2A	Ribonuclease H2 subunit A	O75792	O75792;A0A2R8Y658	RNH2A_HUMAN	-0.0469676	0.72367	0.79793
CDC123	Cell division cycle protein 123 homolog	O75794	O75794;H7BZW7;X6RA30;X6RF82	CD123_HUMAN	-1.37354	2.88e-07	4.42e-05
CAPN15	Calpain-15	O75808	O75808;A0A1B0GVE3	CAN15_HUMAN	-0.100054	0.510186	0.621367
POP7	Ribonuclease P protein subunit p20	O75817	O75817;C9JYM0	POP7_HUMAN	-0.028337	0.775992	0.839926
RPP40	Ribonuclease P protein subunit p40	O75818	O75818;A0A087X1N3;X6RLL4	RPP40_HUMAN	0.421432	0.0746935	0.147
EIF3G	Eukaryotic translation initiation factor 3 subunit G	O75821	O75821;K7EL20;K7ENA8;K7EP16;K7ER90	EIF3G_HUMAN	0.0233274	0.87036	0.912094
EIF3J	Eukaryotic translation initiation factor 3 subunit J	O75822	O75822	EIF3J_HUMAN	0.332862	0.0124409	0.0371391
CBR3	Carbonyl reductase [NADPH] 3	O75828	O75828	CBR3_HUMAN	-0.0879349	0.557878	0.664859
CNMD	Leukocyte cell-derived chemotaxin 1	O75829	O75829	CNMD_HUMAN	0.94261	4.46e-05	0.000707963
PSMD10	26S proteasome non-ATPase regulatory subunit 10	O75832	O75832;B1AJY5;B1AJY7	PSD10_HUMAN	0.239291	0.0370926	0.0866268
AP1G2	AP-1 complex subunit gamma-like 2	O75843	O75843;H0YJ08	AP1G2_HUMAN	-0.340549	0.0697764	0.139494
ZMPSTE24	CAAX prenyl protease 1 homolog	O75844	O75844	FACE1_HUMAN	-0.527179	0.150605	0.249809
PPP1R37	Protein phosphatase 1 regulatory subunit 37	O75864	O75864;F5H3P7	PPR37_HUMAN	0.166907	0.520045	0.63077
TRAPPC6A	Trafficking protein particle complex subunit 6A	O75865	O75865	TPC6A_HUMAN	0.10393	0.644073	0.734477
IDH1	Isocitrate dehydrogenase [NADP] cytoplasmic	O75874	O75874	IDHC_HUMAN	0.471811	2.79e-05	0.000512903
GATB	Glutamyl-tRNA(Gln) amidotransferase subunit B, mitochondrial	O75879	O75879;D6REA0;D6RDU9	GATB_HUMAN	-0.276974	0.0676692	0.13632
SCO1	Protein SCO1 homolog, mitochondrial	O75880	O75880;J3QL56	SCO1_HUMAN	0.708764	0.000822119	0.00517435
ATRN	Attractin	O75882	O75882	ATRN_HUMAN	-0.860194	0.0213124	0.056248
RBBP9	Serine hydrolase RBBP9	O75884	O75884	RBBP9_HUMAN	0.294068	0.018142	0.0497149
STAM2	Signal transducing adapter molecule 2	O75886	O75886	STAM2_HUMAN	-0.0277635	0.840024	0.889785
ALDH1L1	Cytosolic 10-formyltetrahydrofolate dehydrogenase	O75891	O75891	AL1L1_HUMAN	0.954865	0.0378571	0.0878617
CCNK	Cyclin-K	O75909	O75909;G3V5E1;G3V2Q3	CCNK_HUMAN	0.214116	0.0153985	0.0438781
ARL6IP5	PRA1 family protein 3	O75915	O75915	PRAF3_HUMAN	-0.53512	0.0427528	0.0964423
PIAS1	E3 SUMO-protein ligase PIAS1	O75925	O75925	PIAS1_HUMAN	-0.453694	0.0177021	0.0487929
PIAS2	E3 SUMO-protein ligase PIAS2	O75928	O75928;Q9Y6X2;A0A087WUY7;B4DGW0;E9PHH8	PIAS2_HUMAN	-0.135407	0.451954	0.569547
BCAS2	Pre-mRNA-splicing factor SPF27	O75934	O75934	SPF27_HUMAN	0.284107	0.00506319	0.0186246
DCTN3	Dynactin subunit 3	O75935	O75935;A0A0A0MRV8;X6RA56;X6RCK5;X6RLR1	DCTN3_HUMAN	0.363792	0.0763434	0.149499
DNAJC8	DnaJ homolog subfamily C member 8	O75937	O75937;S4R3J5	DNJC8_HUMAN	0.266458	0.0846158	0.161443
SMNDC1	Survival of motor neuron-related-splicing factor 30	O75940	O75940	SPF30_HUMAN	0.176888	0.100817	0.184038
RAD17	Cell cycle checkpoint protein RAD17	O75943	O75943;A0A0G2JPT5;D6RAW6	RAD17_HUMAN	-0.581589	0.0135053	0.0397468
ATP5PD	ATP synthase subunit d, mitochondrial	O75947	O75947	ATP5H_HUMAN	-0.31813	0.356857	0.476325
FLOT1	Flotillin-1	O75955	O75955;A0A140T974;A0A140T9R1;A0A140T9W4	FLOT1_HUMAN	0.436776	0.00359566	0.0145408
TRIO	Triple functional domain protein	O75962	O75962;E7EPJ7;E7EWP2	TRIO_HUMAN	-0.537416	0.00768021	0.0254915
ATP5MG	ATP synthase subunit g, mitochondrial	O75964	O75964;A0A3B3ITX4;A0A8I5KSQ4;A0A8I5KSW3;A0A8I5KT86	ATP5L_HUMAN	-0.395894	0.391682	0.511622
CPD	Carboxypeptidase D	O75976	O75976	CBPD_HUMAN	0.105545	0.692436	0.772528
SASH3	SAM and SH3 domain-containing protein 3	O75995	O75995	SASH3_HUMAN	0.373974	0.0275655	0.0683443
GLRX3	Glutaredoxin-3	O76003	O76003	GLRX3_HUMAN	-0.0550396	0.544782	0.654053
RSL1D1	Ribosomal L1 domain-containing protein 1	O76021	O76021;J3QSV6;I3L234;I3L3C4;I3L3U9	RL1D1_HUMAN	0.00071237	0.993772	0.996768
WFS1	Wolframin	O76024	O76024;A0A669KAX3;H0Y9G5	WFS1_HUMAN	2.27543	5.3e-06	0.000187521
CLPX	ATP-dependent Clp protease ATP-binding subunit clpX-like, mitochondrial	O76031	O76031;H0YM48	CLPX_HUMAN	-0.458309	0.000325303	0.00264462
NEBL	Nebulette	O76041	O76041	NEBL_HUMAN	0.528106	0.000499135	0.00358597
CIAO1	Probable cytosolic iron-sulfur protein assembly protein CIAO1	O76071	O76071	CIAO1_HUMAN	-0.0632967	0.70259	0.781133
PDE5A	cGMP-specific 3',5'-cyclic phosphodiesterase	O76074	O76074;G5E9C5	PDE5A_HUMAN	0.314552	0.00045664	0.00334297
DFFB	DNA fragmentation factor subunit beta	O76075	O76075;B4DZS0;J3KT26	DFFB_HUMAN	-1.20091	0.0123961	0.0370368
ZFAND5	AN1-type zinc finger protein 5	O76080	O76080	ZFAN5_HUMAN	-1.96114	6.94e-09	1.23e-05
SRP72	Signal recognition particle subunit SRP72	O76094	O76094;R4GNC1	SRP72_HUMAN	0.0265471	0.881855	0.921277
DXO	Decapping and exoribonuclease protein	O77932	O77932;F8WC68	DXO_HUMAN	0.458442	0.0071882	0.0242842
DDAH1	N(G),N(G)-dimethylarginine dimethylaminohydrolase 1	O94760	O94760;B4DYP1	DDAH1_HUMAN	0.426366	0.00609415	0.0214583
RECQL4	ATP-dependent DNA helicase Q4	O94761	O94761;A0A087X072;A0A087WTJ0	RECQ4_HUMAN	-0.904194	7.27e-05	0.000953707
RECQL5	ATP-dependent DNA helicase Q5	O94762	O94762;J3KS37;J3KSV9	RECQ5_HUMAN	-0.381945	0.062831	0.128809
URI1	Unconventional prefoldin RPB5 interactor 1	O94763	O94763;I3L130	RMP_HUMAN	0.127721	0.311305	0.431792
B3GAT3	Galactosylgalactosylxylosylprotein 3-beta-glucuronosyltransferase 3	O94766	O94766;E9PNA1;G3V150	B3GA3_HUMAN	-0.62705	0.0889657	0.167055
STK17B	Serine/threonine-protein kinase 17B	O94768	O94768;C9JZJ1;U3KQF8	ST17B_HUMAN	-1.62171	2.34e-07	3.77e-05
MTA2	Metastasis-associated protein MTA2	O94776	O94776	MTA2_HUMAN	0.0101524	0.86784	0.910448
ALDH1A2	Retinal dehydrogenase 2	O94788	O94788;H0YMG7	AL1A2_HUMAN	0.194361	0.392165	0.512158
STK10	Serine/threonine-protein kinase 10	O94804	O94804	STK10_HUMAN	0.251632	0.0287772	0.0707294
PRKD3	Serine/threonine-protein kinase D3	O94806	O94806	KPCD3_HUMAN	-0.638805	1.35e-05	0.000336858
TPPP	Tubulin polymerization-promoting protein	O94811	O94811	TPPP_HUMAN	0.105814	0.454488	0.572028
ATG12	Ubiquitin-like protein ATG12	O94817	O94817	ATG12_HUMAN	-0.494046	0.00558572	0.0201387
LTN1	E3 ubiquitin-protein ligase listerin	O94822	O94822	LTN1_HUMAN	-0.302991	0.00139323	0.00744236
TOMM70	Mitochondrial import receptor subunit TOM70	O94826	O94826	TOM70_HUMAN	0.184753	0.536196	0.646704
IPO13	Importin-13	O94829	O94829	IPO13_HUMAN	-0.283562	0.0846545	0.161443
DDHD2	Phospholipase DDHD2	O94830	O94830;H0YF30	DDHD2_HUMAN	-0.183407	0.292905	0.411846
MYO1D	Unconventional myosin-Id	O94832	O94832;J3QRN6;K7EIG7	MYO1D_HUMAN	-0.133451	0.440021	0.558785
TOX4	TOX high mobility group box family member 4	O94842	O94842;A0A669KB71	TOX4_HUMAN	-0.0530666	0.781133	0.843557
SEC24D	Protein transport protein Sec24D	O94855	O94855;E9PDM8	SC24D_HUMAN	0.273947	0.0454873	0.100907
SUPT7L	STAGA complex 65 subunit gamma	O94864	O94864	ST65G_HUMAN	-0.253343	0.14592	0.243865
FCHSD2	F-BAR and double SH3 domains protein 2	O94868	O94868;E7ENZ2;E9PG19;H0YG35	FCSD2_HUMAN	-0.419812	0.000418387	0.00317129
UFL1	E3 UFM1-protein ligase 1	O94874	O94874;Q92845	UFL1_HUMAN	0.457256	0.0205271	0.0546438
TMEM63A	CSC1-like protein 1	O94886	O94886	CSCL1_HUMAN	0.117998	0.187639	0.293408
UBXN7	UBX domain-containing protein 7	O94888	O94888;C9JAT7	UBXN7_HUMAN	-0.030903	0.783991	0.846113
PLPBP	Pyridoxal phosphate homeostasis protein	O94903	O94903;E5RFX7;E5RG77;H0YBG2	PLPHP_HUMAN	0.39081	0.00323789	0.0134788
ERLIN2	Erlin-2	O94905	O94905;E5RHW4;E5RJ09	ERLN2_HUMAN	0.101526	0.795197	0.854445
PRPF6	Pre-mRNA-processing factor 6	O94906	O94906	PRP6_HUMAN	-0.363349	0.00768237	0.0254915
PCF11	Pre-mRNA cleavage complex 2 protein Pcf11	O94913	O94913;E9PKN0;E9PQ01;A0A8I5KX04	PCF11_HUMAN	-0.305087	0.00368644	0.0148485
FRYL	Protein furry homolog-like	O94915	O94915;A0A286YEZ9;A0A2C9F2R7;F2Z2S2;H0Y9X0	FRYL_HUMAN	0.0304846	0.803304	0.860935
NFAT5	Nuclear factor of activated T-cells 5	O94916	O94916	NFAT5_HUMAN	0.0981531	0.506946	0.619385
ENDOD1	Endonuclease domain-containing 1 protein	O94919	O94919	ENDD1_HUMAN	-0.225731	0.21802	0.329661
CDK14	Cyclin-dependent kinase 14	O94921	O94921;E7EUK8	CDK14_HUMAN	-0.643531	0.00010312	0.00120945
HAUS5	HAUS augmin-like complex subunit 5	O94927	O94927	HAUS5_HUMAN	-0.715134	0.00140805	0.00748824
UBOX5	RING finger protein 37	O94941	O94941	RNF37_HUMAN	-1.07922	0.0476714	0.104638
FBXO21	F-box only protein 21	O94952	O94952;H0YIE9	FBX21_HUMAN	-0.98184	0.00280915	0.0122098
KDM4B	Lysine-specific demethylase 4B	O94953	O94953;A0A0C4DFL8;F5GX28;K7ES23	KDM4B_HUMAN	-0.486626	0.00139083	0.00744236
SOGA1	Protein SOGA1	O94964	O94964;H0YDM2	SOGA1_HUMAN	-0.291193	0.292721	0.411744
WDR47	WD repeat-containing protein 47	O94967	O94967	WDR47_HUMAN	0.0479904	0.887884	0.925528
AP2A2	AP-2 complex subunit alpha-2	O94973	O94973;O95782;A0A0G2JS82;A0A0G2JQM1;A0A8I5KPP9;A0A8I5KYZ9	AP2A2_HUMAN	0.272214	0.0815814	0.157063
SEC31A	Protein transport protein Sec31A	O94979	O94979;D6REX3;D6RHZ5;H0YAB3;H7BXG7;H0Y8V7;H0Y9K1	SC31A_HUMAN	0.296814	0.0118355	0.0358152
CEP152	Centrosomal protein of 152 kDa	O94986	O94986	CE152_HUMAN	-0.803896	0.0023307	0.010627
HEXIM1	Protein HEXIM1	O94992	O94992	HEXI1_HUMAN	0.274874	0.0205746	0.0547084
RPP14	Ribonuclease P protein subunit p14	O95059	O95059	RPP14_HUMAN	0.354474	0.0225953	0.0588659
CCNB2	G2/mitotic-specific cyclin-B2	O95067	O95067;H1UBN3	CCNB2_HUMAN	-1.69572	0.000122281	0.00134452
UBR5	E3 ubiquitin-protein ligase UBR5	O95071	O95071;E7EMW7	UBR5_HUMAN	-0.277579	0.00144758	0.00763402
AGFG2	Arf-GAP domain and FG repeat-containing protein 2	O95081	O95081	AGFG2_HUMAN	-0.718172	0.084647	0.161443
SCAF4	SR-related and CTD-associated factor 4	O95104	O95104;Q9UPN6;A0A0A0MT33	SCAF4_HUMAN	0.259992	0.0642847	0.131144
NDUFB6	NADH dehydrogenase [ubiquinone] 1 beta subcomplex subunit 6	O95139	O95139;A0A087WZX2	NDUB6_HUMAN	-0.808112	0.129529	0.223379
MFN2	Mitofusin-2	O95140	O95140;A0A6Q8PFJ4;A0A6Q8PGA3;A0A6Q8PGS9;A0A6Q8PGV8	MFN2_HUMAN	-0.993504	2.62e-06	0.000128963
SNUPN	Snurportin-1	O95149	O95149;H3BRI5;H3BSK1;H3BTA6;H3BQR0	SPN1_HUMAN	-0.443925	0.00635123	0.0220292
UBE4B	Ubiquitin conjugation factor E4 B	O95155	O95155;K7EP75	UBE4B_HUMAN	-0.567276	0.000534748	0.00375278
ZFPL1	Zinc finger protein-like 1	O95159	O95159;E9PJ47;E9PMQ3;E9PNY1;E9PQ47;E9PQA5;E9PJX1	ZFPL1_HUMAN	0.31362	0.0248267	0.0630777
ELP1	Elongator complex protein 1	O95163	O95163;A0A6Q8PEX6;A0A6Q8PFB7;A0A6Q8PG86;A0A6Q8PGW3;A0A6Q8PHF4;A0A6Q8PHI5;F5H2T0	ELP1_HUMAN	0.0191464	0.866098	0.909303
GABARAP	Gamma-aminobutyric acid receptor-associated protein	O95166	O95166;P60520;Q9H0R8;F5GZY7;H3BSM5;H6UMI1	GBRAP_HUMAN	-0.323179	0.0307601	0.0745423
NDUFB4	NADH dehydrogenase [ubiquinone] 1 beta subcomplex subunit 4	O95168	O95168;C9JXQ9;F2Z3P9	NDUB4_HUMAN	-1.40849	0.00234516	0.010686
NDUFA7	NADH dehydrogenase [ubiquinone] 1 alpha subcomplex subunit 7	O95182	O95182;M0R0N0	NDUA7_HUMAN	0.691624	0.000559572	0.00386946
RTN3	Reticulon-3	O95197	O95197	RTN3_HUMAN	0.752506	0.0551666	0.116573
LETM1	Mitochondrial proton/calcium exchanger protein	O95202	O95202	LETM1_HUMAN	0.557794	0.217969	0.329654
EPN2	Epsin-2	O95208	O95208;E9PBC1;F6PQP6;I3L2B2;J3KSA6;J3KSC7;J3KSF8;J3KTF6;J3QLN2	EPN2_HUMAN	0.37027	0.00283693	0.0122789
STBD1	Starch-binding domain-containing protein 1	O95210	O95210	STBD1_HUMAN	0.190926	0.253064	0.368865
ZRANB2	Zinc finger Ran-binding domain-containing protein 2	O95218	O95218	ZRAB2_HUMAN	0.492615	0.00136746	0.00734565
SNX4	Sorting nexin-4	O95219	O95219	SNX4_HUMAN	-0.140703	0.312815	0.432926
ZWINT	ZW10 interactor	O95229	O95229;A6NH27	ZWINT_HUMAN	-1.85631	2.78e-06	0.000133086
LUC7L3	Luc7-like protein 3	O95232	O95232;J3KPP4;D6RDI2	LC7L3_HUMAN	0.439345	0.000177255	0.00169697
KIF20A	Kinesin-like protein KIF20A	O95235	O95235;D6R9E4;D6RBN1	KI20A_HUMAN	-1.24073	5.8e-07	6.04e-05
APOL3	Apolipoprotein L3	O95236	O95236	APOL3_HUMAN	-0.122594	0.288643	0.407717
KIF4A	Chromosome-associated kinesin KIF4A	O95239	O95239;Q2VIQ3	KIF4A_HUMAN	-1.03837	2.1e-05	0.00043979
MBD4	Methyl-CpG-binding domain protein 4	O95243	O95243	MBD4_HUMAN	-0.397172	0.0404886	0.0924393
GOSR1	Golgi SNAP receptor complex member 1	O95249	O95249;G5E9T8;K7EJC8	GOSR1_HUMAN	-0.0254936	0.829579	0.881754
KAT7	Histone acetyltransferase KAT7	O95251	O95251;E7EUP3;A0A6Q8PHH2	KAT7_HUMAN	-0.354014	0.00477615	0.0178847
ATE1	Arginyl-tRNA--protein transferase 1	O95260	O95260;A0A8I5KNV5;A0A8I5KQ75;A0A8I5KS65;A0A8I5KSC8;A0A8I5KT53;A0A8I5KTH0;A0A8I5KWA6;A0A8I5KWF1;A0A8I5KX91;A0A8I5KXF6;A0A8I5KXU0;A0A8I5KYL1;A0A8I5KZ24;F5GXE4;F8WAC9;A0A8I5KQS6;A0A8I5KR11;A0A8I5KVF5;A0A8I5KW01;A0A8I5KWU7;A0A8I5KXC6;A0A8I5KZ10;A0A8I5QJQ8;A0A8I5QKM5	ATE1_HUMAN	0.133559	0.131521	0.225934
TNKS	Poly [ADP-ribose] polymerase tankyrase-1	O95271	O95271;E7EQ52;E7EWY6	TNKS1_HUMAN	-0.67726	0.0495964	0.107898
CCNDBP1	Cyclin-D1-binding protein 1	O95273	O95273;H3BQA6;H3BR23	CCDB1_HUMAN	-2.0131	9.79e-06	0.000270826
VAPB	Vesicle-associated membrane protein-associated protein B/C	O95292	O95292;E5RK64	VAPB_HUMAN	0.652572	0.0523189	0.111857
SNAPIN	SNARE-associated protein Snapin	O95295	O95295	SNAPN_HUMAN	0.188225	0.0954338	0.176374
MPZL1	Myelin protein zero-like protein 1	O95297	O95297;Q9UEL6	MPZL1_HUMAN	-0.4167	0.426318	0.545788
NDUFC2	NADH dehydrogenase [ubiquinone] 1 subunit C2	O95298	O95298;E9PRJ5	NDUC2_HUMAN	-0.889408	0.123839	0.216111
NDUFA10	NADH dehydrogenase [ubiquinone] 1 alpha subcomplex subunit 10, mitochondrial	O95299	O95299;A0A087WXC5;A0A7I2V3H5;A0A7I2V594;A0A7I2YQU0;E7ESZ7	NDUAA_HUMAN	0.29387	0.0102826	0.0321035
FKBP9	Peptidyl-prolyl cis-trans isomerase FKBP9	O95302	O95302	FKBP9_HUMAN	0.354034	0.0434424	0.0974702
PGLS	6-phosphogluconolactonase	O95336	O95336;M0R1L2;M0R261;M0R0U3	6PGL_HUMAN	0.23989	0.104431	0.189318
PAPSS2	Bifunctional 3'-phosphoadenosine 5'-phosphosulfate synthase 2	O95340	O95340	PAPS2_HUMAN	-0.0780705	0.558585	0.665254
SMC2	Structural maintenance of chromosomes protein 2	O95347	O95347	SMC2_HUMAN	-0.463081	0.000105023	0.00122515
ATG7	Ubiquitin-like modifier-activating enzyme ATG7	O95352	O95352;H7C059	ATG7_HUMAN	-0.0811131	0.654425	0.742507
FARS2	Phenylalanine--tRNA ligase, mitochondrial	O95363	O95363;A0A3B3ITR6	SYFM_HUMAN	-0.184405	0.240791	0.35532
ZBTB7A	Zinc finger and BTB domain-containing protein 7A	O95365	O95365	ZBT7A_HUMAN	0.324518	0.0726414	0.143795
LYPLA2	Acyl-protein thioesterase 2	O95372	O95372;Q5QPN9;Q5QPN5;Q5QPQ1;Q5QPQ2;Q5QPQ3	LYPA2_HUMAN	-0.0724197	0.481002	0.596598
IPO7	Importin-7	O95373	O95373	IPO7_HUMAN	0.0263121	0.937228	0.961534
ARIH2	E3 ubiquitin-protein ligase ARIH2	O95376	O95376	ARI2_HUMAN	0.0955331	0.527359	0.637458
TNFAIP8	Tumor necrosis factor alpha-induced protein 8	O95379	O95379;D6RCM8	TFIP8_HUMAN	-0.408336	0.13855	0.234594
SLU7	Pre-mRNA-splicing factor SLU7	O95391	O95391	SLU7_HUMAN	-0.350371	0.00427923	0.0166125
PGM3	Phosphoacetylglucosamine mutase	O95394	O95394;A0A494C0G1;H0Y987;A0A494C099;D6RC77;D6RCD1;D6RCQ8;D6RF77	AGM1_HUMAN	0.417041	0.00435613	0.0168097
MOCS3	Adenylyltransferase and sulfurtransferase MOCS3	O95396	O95396	MOCS3_HUMAN	-0.366017	0.00647499	0.0223874
CD2BP2	CD2 antigen cytoplasmic tail-binding protein 2	O95400	O95400	CD2B2_HUMAN	0.0834323	0.469327	0.586121
MED26	Mediator of RNA polymerase II transcription subunit 26	O95402	O95402;B8ZZF3	MED26_HUMAN	-0.119081	0.205122	0.313856
ZFYVE9	Zinc finger FYVE domain-containing protein 9	O95405	O95405	ZFYV9_HUMAN	0.375787	0.231403	0.344744
SVIL	Supervillin	O95425	O95425;A0A6I8PIX7	SVIL_HUMAN	0.197593	0.609637	0.706058
BAG4	BAG family molecular chaperone regulator 4	O95429	O95429;H0YBT1	BAG4_HUMAN	0.157838	0.386682	0.506531
AHSA1	Activator of 90 kDa heat shock protein ATPase homolog 1	O95433	O95433;G3V438;H0YJU2	AHSA1_HUMAN	0.131696	0.401045	0.520963
APOM	Apolipoprotein M	O95445	O95445	APOM_HUMAN	1.34321	0.0023201	0.0105874
PARN	Poly(A)-specific ribonuclease PARN	O95453	O95453;A0A494C0Q2;A0A494C0Q6;A0A494C0W0;A0A494BZU6;A0A494BZW7;A0A494C002;A0A494C0P9;A0A494C156;A0A494C1K5;A0A494C1N1;F5H1Z4;H3BT23	PARN_HUMAN	-0.222549	0.0119377	0.0360019
PSMG1	Proteasome assembly chaperone 1	O95456	O95456	PSMG1_HUMAN	0.0195064	0.868472	0.910789
SGPL1	Sphingosine-1-phosphate lyase 1	O95470	O95470	SGPL1_HUMAN	-0.100267	0.771438	0.836992
NSA2	Ribosome biogenesis protein NSA2 homolog	O95478	O95478;A0A0A0MQZ6;H0YAI9	NSA2_HUMAN	-0.370823	0.000456997	0.00334297
H6PD	GDH/6PGL endoplasmic bifunctional protein	O95479	O95479	G6PE_HUMAN	0.744154	0.00060539	0.0041061
SEC24A	Protein transport protein Sec24A	O95486	O95486	SC24A_HUMAN	0.282148	0.0108865	0.03356
SEC24B	Protein transport protein Sec24B	O95487	O95487	SC24B_HUMAN	0.0779431	0.275545	0.393057
CBX6	Chromobox protein homolog 6	O95503	O95503;B0QXZ6	CBX6_HUMAN	-1.27563	6.83e-05	0.000916758
NADK	NAD kinase	O95544	O95544;A0A0A0MR98;J3KTI3	NADK_HUMAN	-0.0447844	0.540323	0.650132
TDP2	Tyrosyl-DNA phosphodiesterase 2	O95551	O95551	TYDP2_HUMAN	-0.413759	0.0653532	0.132941
SFT2D2	Vesicle transport protein SFT2B	O95562	O95562;Q5TIH2	SFT2B_HUMAN	0.347327	0.137349	0.23323
ETHE1	Persulfide dioxygenase ETHE1, mitochondrial	O95571	O95571;M0QXB5	ETHE1_HUMAN	0.758644	0.000169709	0.00165539
ACSL3	Fatty acid CoA ligase Acsl3	O95573	O95573;A0A7P0T8L6;A0A7P0TA76;A0A7P0TB52;A0A7P0TBB1	ACSL3_HUMAN	-0.181965	0.486891	0.601871
POLR1A	DNA-directed RNA polymerase I subunit RPA1	O95602	O95602;B9ZVN9	RPA1_HUMAN	-0.0809736	0.322557	0.441785
PCNT	Pericentrin	O95613	O95613	PCNT_HUMAN	-0.609296	4.3e-05	0.000690934
YEATS4	YEATS domain-containing protein 4	O95619	O95619;F8W0J4	YETS4_HUMAN	0.0103204	0.913464	0.943051
ZBTB11	Zinc finger and BTB domain-containing protein 11	O95625	O95625;A0A8I5KRB5;A0A8I5KU41;A0A8I5QKX4;C9J2L2	ZBT11_HUMAN	-0.780126	0.0161769	0.0456187
CNOT4	CCR4-NOT transcription complex subunit 4	O95628	O95628	CNOT4_HUMAN	-0.101522	0.286729	0.405417
STAMBP	STAM-binding protein	O95630	O95630;C9JK83;F5H5B9;A0A804HHU9;A0A804HHV2;A0A804HI64;A0A804HIF8;A0A804HII8;A0A804HIV0;A0A804HJC8;A0A804HJD9;A0A804HJS0;A0A804HKA6;A0A804HKL2;A0A804HL27;A0A804HL38	STABP_HUMAN	-0.0486534	0.566186	0.671625
CPSF4	Cleavage and polyadenylation specificity factor subunit 4	O95639	O95639;H7C419;B7Z7B0;C9JEV9	CPSF4_HUMAN	0.0456175	0.565534	0.671274
ATP6V1G2	V-type proton ATPase subunit G 2	O95670	O95670;H0Y474	VATG2_HUMAN	0.654959	0.0191785	0.0518134
ASMTL	Probable bifunctional dTTP/UTP pyrophosphatase/methyltransferase protein	O95671	O95671	ASML_HUMAN	-0.165371	0.0532829	0.113457
ECEL1	Endothelin-converting enzyme-like 1	O95672	O95672;H7C3M0	ECEL1_HUMAN	-0.523466	0.0905577	0.16964
EYA4	Eyes absent homolog 4	O95677	O95677;A0A8C8KDW0;E7ESD5;E9PLN6;F2Z2Y1	EYA4_HUMAN	-0.465722	0.157514	0.257961
CEP43	Centrosomal protein 43	O95684	O95684;A0A087WV25	CEP43_HUMAN	-0.215005	0.0176595	0.0487132
PPP1R3D	Protein phosphatase 1 regulatory subunit 3D	O95685	O95685	PPR3D_HUMAN	-0.631637	0.144215	0.241841
BRD1	Bromodomain-containing protein 1	O95696	O95696	BRD1_HUMAN	-0.173407	0.190168	0.296407
POP4	Ribonuclease P protein subunit p29	O95707	O95707;K7EQV2	RPP29_HUMAN	0.169357	0.0837646	0.160282
HERC2	E3 ubiquitin-protein ligase HERC2	O95714	O95714;A0A0J9YXQ8	HERC2_HUMAN	-0.499751	0.00408438	0.0160497
RAB3D	Ras-related protein Rab-3D	O95716	O95716	RAB3D_HUMAN	-0.16677	0.508476	0.620351
SNAP29	Synaptosomal-associated protein 29	O95721	O95721;C9JAF7	SNP29_HUMAN	-0.598156	0.000410639	0.00312996
OXSR1	Serine/threonine-protein kinase OSR1	O95747	O95747;C9JIG9	OXSR1_HUMAN	-0.164097	0.187768	0.293442
GGPS1	Geranylgeranyl pyrophosphate synthase	O95749	O95749;A0A2R8YE82;C9J6G3;C9J7M1	GGPPS_HUMAN	0.444793	0.00132069	0.00717249
HSPA4L	Heat shock 70 kDa protein 4L	O95757	O95757;E9PDE8	HS74L_HUMAN	-0.0107922	0.869401	0.911378
PTBP3	Polypyrimidine tract-binding protein 3	O95758	O95758;X6R242	PTBP3_HUMAN	-0.45743	0.00280036	0.0121952
LSM8	U6 snRNA-associated Sm-like protein LSm8	O95777	O95777;C9JIZ0;C9JNV3;F2Z2Y6	LSM8_HUMAN	0.449422	7.06e-05	0.000933343
AP2A1	AP-2 complex subunit alpha-1	O95782	O95782	AP2A1_HUMAN	0.334389	0.0014763	0.00772351
DDX58	Antiviral innate immune response receptor RIG-I	O95786	O95786;A0A7P0TB70;A2A376;B3KWW1	DDX58_HUMAN	0.567008	0.768325	0.834434
STAU1	Double-stranded RNA-binding protein Staufen homolog 1	O95793	O95793;Q5JW30	STAU1_HUMAN	-0.0941172	0.330858	0.4508
TTC4	Tetratricopeptide repeat protein 4	O95801	O95801	TTC4_HUMAN	-0.910881	2.79e-05	0.000512903
BAG2	BAG family molecular chaperone regulator 2	O95816	O95816	BAG2_HUMAN	0.322936	0.00677395	0.0231912
BAG3	BAG family molecular chaperone regulator 3	O95817	O95817	BAG3_HUMAN	-0.0788111	0.56419	0.670307
MAP4K4	Mitogen-activated protein kinase kinase kinase kinase 4	O95819	O95819;A0A0D9SEY1;E7EN19;E7ENQ1;E7EX83;G5E948;H7C0P6;H7C360	M4K4_HUMAN	-0.0610515	0.771638	0.836992
MLYCD	Malonyl-CoA decarboxylase, mitochondrial	O95822	O95822	DCMC_HUMAN	0.98698	0.00024686	0.00215008
CRYZL1	Quinone oxidoreductase-like protein 1	O95825	O95825;A6NHJ8;A6NMA8;A6NND8;C9JAL0;C9JQD0;C9JZK8;C9K0F7;F8WF64;H7C3I5;H7C3S0	QORL1_HUMAN	0.314133	0.0178662	0.0490923
AIFM1	Apoptosis-inducing factor 1, mitochondrial	O95831	O95831;A0A6Q8PFE1;A0A6Q8PFM5;A0A6Q8PG15;A0A6Q8PHC0;A0A6Q8PHJ4;A0A6Q8PHJ9;A0A7I2PK44;E9PMA0	AIFM1_HUMAN	1.4322	4.72e-06	0.000171345
EML2	Echinoderm microtubule-associated protein-like 2	O95834	O95834	EMAL2_HUMAN	0.342525	0.000827897	0.00518869
LATS1	Serine/threonine-protein kinase LATS1	O95835	O95835	LATS1_HUMAN	-0.63072	0.125515	0.218211
BPNT1	3'(2'),5'-bisphosphate nucleotidase 1	O95861	O95861;A6NF51	BPNT1_HUMAN	0.437569	0.000628661	0.00421859
DDAH2	N(G),N(G)-dimethylarginine dimethylaminohydrolase 2	O95865	O95865;A0A140T971;H0Y7N1;Q5SRR8;Q5SSV3	DDAH2_HUMAN	0.440015	0.00186045	0.00905417
ABHD16A	Phosphatidylserine lipase ABHD16A	O95870	O95870;A0A0G2JJD3	ABHGA_HUMAN	0.377536	0.706614	0.784415
C6orf47	Uncharacterized protein C6orf47	O95873	O95873	CF047_HUMAN	1.21246	0.00164813	0.00837316
TXNDC12	Thioredoxin domain-containing protein 12	O95881	O95881	TXD12_HUMAN	0.845051	2.39e-05	0.000472425
TRUB2	Pseudouridylate synthase TRUB2, mitochondrial	O95900	O95900	TRUB2_HUMAN	0.188997	0.139762	0.236251
ECD	Protein ecdysoneless homolog	O95905	O95905;C9J316;F2Z2R1	ECD_HUMAN	-1.30411	7.61e-06	0.000230321
SYF2	Pre-mRNA-splicing factor SYF2	O95926	O95926	SYF2_HUMAN	-0.797111	0.000448159	0.00329867
CBX7	Chromobox protein homolog 7	O95931	O95931;B0QYP2	CBX7_HUMAN	0.0162128	0.957773	0.975658
MBD3	Methyl-CpG-binding domain protein 3	O95983	O95983	MBD3_HUMAN	-0.42286	0.00426476	0.0165836
TOP3B	DNA topoisomerase 3-beta-1	O95985	O95985;H0Y6W0	TOP3B_HUMAN	-0.104565	0.274333	0.391959
NUDT3	Diphosphoinositol polyphosphate phosphohydrolase 1	O95989	O95989;A0A1W2PQS6	NUDT3_HUMAN	0.350882	0.111929	0.19974
PTTG1	Securin	O95997	O95997;E5RJR4	PTTG1_HUMAN	-2.11592	0.00202831	0.0096522
BCL10	B-cell lymphoma/leukemia 10	O95999	O95999;A0A087WWW9	BCL10_HUMAN	-0.193831	0.0699696	0.139833
NDUFB10	NADH dehydrogenase [ubiquinone] 1 beta subcomplex subunit 10	O96000	O96000;H3BPJ9	NDUBA_HUMAN	-0.0877127	0.807153	0.863836
CLPTM1	Putative lipid scramblase CLPTM1	O96005	O96005	CLPT1_HUMAN	-0.409493	0.360611	0.479618
ZBED1	E3 SUMO-protein ligase ZBED1	O96006	O96006;C9JXP4	ZBED1_HUMAN	-1.63424	0.0061745	0.0216304
MOCS2	Molybdopterin synthase catalytic subunit	O96007	O96007	MOC2B_HUMAN	-0.450647	0.00411331	0.0161454
TOMM40	Mitochondrial import receptor subunit TOM40 homolog	O96008	O96008;K7EJ57;K7EKG4	TOM40_HUMAN	-1.08835	0.0326649	0.0782743
PAK4	Serine/threonine-protein kinase PAK 4	O96013	O96013;M0R0L9;M0R2X4;M0R3G6	PAK4_HUMAN	-0.142204	0.49612	0.610218
CHEK2	Serine/threonine-protein kinase Chk2	O96017	O96017;A0A087X102;A0A7P0MUT5;H0Y820	CHK2_HUMAN	0.117086	0.198408	0.306351
APBA3	Amyloid-beta A4 precursor protein-binding family A member 3	O96018	O96018	APBA3_HUMAN	-0.0230269	0.926498	0.95315
ACTL6A	Actin-like protein 6A	O96019	O96019;C9JQT2;H7C5S0	ACL6A_HUMAN	0.176497	0.0191296	0.0517355
NSD2	Histone-lysine N-methyltransferase NSD2	O96028	O96028;A0A7I2YQS5;A0A7P0P278;D6R9V2	NSD2_HUMAN	-0.875636	2.97e-06	0.000134984
CYB5A	Cytochrome b5	P00167	P00167	CYB5_HUMAN	0.884692	0.00250154	0.0111405
GLUD1	Glutamate dehydrogenase 1, mitochondrial	P00367	P00367;P49448;A0A804HJD7;A0A804HKE0;A0A804HJZ0	DHE3_HUMAN	1.26544	5.95e-07	6.06e-05
DHFR	Dihydrofolate reductase	P00374	P00374	DYR_HUMAN	-0.706384	5.76e-06	0.000193243
CYB5R3	NADH-cytochrome b5 reductase 3	P00387	P00387;A0A8I5QKT9;A0A087WZB1;A0A8I5KPU0;A0A8I5KR71;A0A8J8YWN6;A0A8J8Z3C6	NB5R3_HUMAN	-0.391673	0.158346	0.258888
GSR	Glutathione reductase, mitochondrial	P00390	P00390	GSHR_HUMAN	1.33159	0.103055	0.187302
MT-CO2	Cytochrome c oxidase subunit 2	P00403	P00403	COX2_HUMAN	-1.36774	0.0684739	0.137355
SOD1	Superoxide dismutase [Cu-Zn]	P00441	P00441;H7BYH4	SODC_HUMAN	0.43201	0.00651765	0.0224843
F13A1	Coagulation factor XIII A chain	P00488	P00488	F13A_HUMAN	0.93545	0.00684516	0.0233605
PNP	Purine nucleoside phosphorylase	P00491	P00491;G3V5M2;G3V393	PNPH_HUMAN	0.862524	0.000132268	0.00138419
HPRT1	Hypoxanthine-guanine phosphoribosyltransferase	P00492	P00492	HPRT_HUMAN	0.353714	0.00129037	0.00705025
GOT2	Aspartate aminotransferase, mitochondrial	P00505	P00505	AATM_HUMAN	2.0109	0.157524	0.257961
ABL1	Tyrosine-protein kinase ABL1	P00519	P00519	ABL1_HUMAN	-0.22312	0.109123	0.195818
PGK1	Phosphoglycerate kinase 1	P00558	P00558	PGK1_HUMAN	0.331723	0.016544	0.046432
AK1	Adenylate kinase isoenzyme 1	P00568	P00568;Q5T9B7	KAD1_HUMAN	0.0913177	0.505965	0.618567
F2	Prothrombin	P00734	P00734;E9PIT3	THRB_HUMAN	0.9187	0.00117366	0.00654386
F9	Coagulation factor IX	P00740	P00740	FA9_HUMAN	1.46829	0.00010383	0.00121323
F10	Coagulation factor X	P00742	P00742	FA10_HUMAN	1.11509	1.56e-06	9.32e-05
PLG	Plasminogen	P00747	P00747	PLMN_HUMAN	0.771908	0.00312744	0.0131198
ADA	Adenosine deaminase	P00813	P00813;F5GWI4;F5GXW0	ADA_HUMAN	0.41234	0.000463817	0.00338586
CA2	Carbonic anhydrase 2	P00918	P00918;E5RID5;E5RK37	CAH2_HUMAN	0.379921	0.000123792	0.00135046
ASS1	Argininosuccinate synthase	P00966	P00966;Q5T6L5;Q5T6L6	ASSY_HUMAN	0.299819	0.00223488	0.0103029
OAS1	2'-5'-oligoadenylate synthase 1	P00973	P00973;A0A6Q8PHR1;A0A7P0T854;A0A7P0T879;A0A7P0TBG0;A0A7P0Z4N8;F8VPW7;H0YIB8;S4R3A5;S4R467;A0A7P0T8E1;A0A7P0T960;A0A7P0T9J4;A0A7P0TAY6;A0A7P0TB35;A0A7P0Z444;B4DWE7;F8VUC8	OAS1_HUMAN	-0.158456	0.316605	0.436588
SERPINC1	Antithrombin-III	P01008	P01008	ANT3_HUMAN	1.09682	0.00302812	0.0128781
A2M	Alpha-2-macroglobulin	P01023	P01023	A2MG_HUMAN	1.11433	0.000714043	0.00463017
C3	Complement C3	P01024	P01024	CO3_HUMAN	0.885599	0.00278873	0.012152
MYC	Myc proto-oncogene protein	P01106	P01106;A0A087WUS5;H0YBT0;A0A0B4J1R1;H0YBG3	MYC_HUMAN	-2.60262	0.000381433	0.00294861
NRAS	GTPase NRas	P01111	P01111;P01112	RASN_HUMAN	-0.372916	0.0346246	0.0820538
LDLR	Low-density lipoprotein receptor	P01130	P01130;H0YMD1;J3KMZ9	LDLR_HUMAN	0.168795	0.68113	0.764477
JCHAIN	Immunoglobulin J chain	P01591	P01591;D6RD17;D6RHJ6	IGJ_HUMAN	-1.74494	5.38e-06	0.000188575
IGHG1	Immunoglobulin heavy constant gamma 1	P01857	P01857;P01859;A0A0A0MS07;A0A0A0MS08;A0A286YEY4	IGHG1_HUMAN	0.0125416	0.914262	0.943715
HLA-DRA	HLA class II histocompatibility antigen, DR alpha chain	P01903	P01903;P01906;A0A0G2JH46;A0A0G2JMH6;A0A140TA34;Q08AS3;Q30118;Q5Y7H0;A0A1W2PP70	DRA_HUMAN	-1.19457	0.0242183	0.0619769
HBD	Hemoglobin subunit delta	P02042	P02042;P02100;P68871;P69891;P69892;A0A2R8Y7R2;A0A2R8Y7X9;E9PEW8;E9PFT6;F8W6P5	HBD_HUMAN	1.03938	1.16e-05	0.000305677
COL1A1	Collagen alpha-1(I) chain	P02452	P02452	CO1A1_HUMAN	1.64172	0.152088	0.251326
CRYAB	Alpha-crystallin B chain	P02511	P02511;A0A024R3B9;E9PJL7;E9PNH7;E9PRA8	CRYAB_HUMAN	0.887267	0.00664291	0.0228157
LMNA	Prelamin-A/C	P02545	P02545;A0A6Q8PFJ0;A0A804HL68;Q3BDU5;A0A6Q8PF59;A0A6Q8PF80;A0A6Q8PFM1;A0A6Q8PGH0;A0A6Q8PHQ9	LMNA_HUMAN	0.74614	4.22e-05	0.000680429
APOE	Apolipoprotein E	P02649	P02649	APOE_HUMAN	1.16606	7.94e-05	0.00101254
MBP	Myelin basic protein	P02686	P02686;J3KS94;J3QQK6	MBP_HUMAN	-0.475133	0.0882192	0.166222
FN1	Fibronectin	P02751	P02751	FINC_HUMAN	0.438682	0.0389206	0.0897708
AHSG	Alpha-2-HS-glycoprotein	P02765	P02765;C9JV77	FETUA_HUMAN	1.01385	0.000401833	0.00307609
ALB	Albumin	P02768	P02768;A0A0C4DGB6;H0YA55;H7C013	ALBU_HUMAN	1.06498	1.44e-05	0.000349483
AFP	Alpha-fetoprotein	P02771	P02771;J3KMX3	FETA_HUMAN	0.830457	0.000427111	0.00320925
GC	Vitamin D-binding protein	P02774	P02774;D6RBJ7;D6RF20;D6RF35	VTDB_HUMAN	1.10386	6.92e-05	0.000917885
TFRC	Transferrin receptor protein 1	P02786	P02786;G3V0E5;H7C3V5	TFR1_HUMAN	0.17593	0.2972	0.41648
TF	Serotransferrin	P02787	P02787;C9JVG0	TRFE_HUMAN	0.861869	0.000588673	0.0040119
LTF	Lactotransferrin	P02788	P02788;E7ER44;E7EQB2	TRFL_HUMAN	1.205	0.000539851	0.00377736
FTL	Ferritin light chain	P02792	P02792	FRIL_HUMAN	-0.445299	0.4977	0.611678
FTH1	Ferritin heavy chain	P02794	P02794;E9PKY7;E9PRK8;G3V192	FRIH_HUMAN	0.42584	0.0773711	0.150969
MT-ND1	NADH-ubiquinone oxidoreductase chain 1	P03886	P03886	NU1M_HUMAN	-1.52126	0.0410242	0.093346
VTN	Vitronectin	P04004	P04004;H0YJW9	VTNC_HUMAN	0.53844	8.17e-05	0.00103671
CAT	Catalase	P04040	P04040	CATA_HUMAN	0.774827	8.42e-05	0.0010625
RAF1	RAF proto-oncogene serine/threonine-protein kinase	P04049	P04049;A0A0S2Z4L5;A0A8I5KQV4;A0A8I5KS16;A0A8I5KSB0;A0A8I5KSV6;A0A8I5KTA5;A0A8I5KYC4;A0A8I5QKU8;H7C155;A0A8I5KQ33;A0A8I5KSI1;A0A8I5KT32;A0A8I5KTK4;A0A8I5KW44;A0A8I5KYP5;A0A8I5QJG5;A0A8I5QKZ6	RAF1_HUMAN	-0.788381	0.000111645	0.00127304
GBA	Lysosomal acid glucosylceramidase	P04062	P04062;A0A0G2JLB3;A0A0G2JNZ0;A0A0G2JNZ5	GLCM_HUMAN	-0.0365745	0.81471	0.870378
FUCA1	Tissue alpha-L-fucosidase	P04066	P04066	FUCO_HUMAN	0.611326	0.00184328	0.00899536
CSTB	Cystatin-B	P04080	P04080	CYTB_HUMAN	0.704353	0.318048	0.437896
ANXA1	Annexin A1	P04083	P04083	ANXA1_HUMAN	0.393287	0.000498404	0.00358597
NR3C1	Glucocorticoid receptor	P04150	P04150;A0A494C0P1;D6RDA9;Q3MSN4	GCR_HUMAN	-0.433566	0.00019109	0.00178276
PRNP	Major prion protein	P04156	P04156;A2A2V1	PRIO_HUMAN	0.190793	0.485424	0.60019
SOD2	Superoxide dismutase [Mn], mitochondrial	P04179	P04179;F5GYZ5;F5H4R2;F5GXZ9;F5H3C5;G5E9P6;G8JLJ2	SODM_HUMAN	2.09183	0.0661989	0.13416
OAT	Ornithine aminotransferase, mitochondrial	P04181	P04181	OAT_HUMAN	0.298772	0.051741	0.110956
TK1	Thymidine kinase, cytosolic	P04183	P04183;K7ERV3;K7ES52	KITH_HUMAN	-0.919365	3.34e-05	0.000579347
CD74	HLA class II histocompatibility antigen gamma chain	P04233	P04233	HG2A_HUMAN	0.158895	0.44617	0.563865
TUBB4A	Tubulin beta-4A chain	P04350	P04350	TBB4A_HUMAN	-0.198554	0.406981	0.527421
GAPDH	Glyceraldehyde-3-phosphate dehydrogenase	P04406	P04406;E7EUT5	G3P_HUMAN	0.24148	0.106547	0.19238
ASL	Argininosuccinate lyase	P04424	P04424;F8W943	ARLY_HUMAN	0.435344	0.00029922	0.00247232
CAPNS1	Calpain small subunit 1	P04632	P04632;A0A0C4DGQ5;K7EKD8;K7ELJ7;K7EMQ1	CPNS1_HUMAN	0.20993	0.0455666	0.10102
MT1E	Metallothionein-1E	P04732	P02795;P04732;P13640;P80297;Q8N339	MT1E_HUMAN	0.125709	0.505119	0.617892
HSPB1	Heat shock protein beta-1	P04792	P04792;A0A6Q8PGK1;A0A6Q8PF43;A0A6Q8PFE7;A0A6Q8PFK8;A0A6Q8PGY2;A0A6Q8PH65;A0A6Q8PHA6;A0A6Q8PHJ6	HSPB1_HUMAN	-0.477383	0.000386408	0.00298381
TYMS	Thymidylate synthase	P04818	P04818	TYSY_HUMAN	-2.07645	3.67e-10	1.3e-06
RPN1	Dolichyl-diphosphooligosaccharide--protein glycosyltransferase subunit 1	P04843	P04843;B7Z4L4	RPN1_HUMAN	-0.806469	0.0776483	0.151468
RPN2	Dolichyl-diphosphooligosaccharide--protein glycosyltransferase subunit 2	P04844	P04844	RPN2_HUMAN	-0.70102	0.172731	0.275848
GNAI2	Guanine nucleotide-binding protein G(i) subunit alpha-2	P04899	P04899	GNAI2_HUMAN	-0.179622	0.490311	0.60507
H2AC8;H2AW	Histone H2A type 1-B/E	P04908;Q7L7L0	P04908;Q7L7L0;Q93077	H2A1B_HUMAN;H2A3_HUMAN	1.44349	0.324473	0.444151
SLC4A2	Anion exchange protein 2	P04920	P04920;A0A7I2V5T6	B3A2_HUMAN	0.691337	0.00256369	0.0113887
ATP1A1	Sodium/potassium-transporting ATPase subunit alpha-1	P05023	P05023	AT1A1_HUMAN	-0.361478	0.338898	0.459016
APP	Amyloid-beta precursor protein	P05067	E9PG40;P05067;A0A0A0MRG2;H7C0V9;H7C2L2	A4_HUMAN	-0.72022	0.0028697	0.0123905
ALDH2	Aldehyde dehydrogenase, mitochondrial	P05091	P05091;F8VP50	ALDH2_HUMAN	0.61168	0.00908548	0.0290842
HMGN1	Non-histone chromosomal protein HMG-14	P05114	P05114;A0A494C035;F2Z2W6;F2Z2Y5;H7BXJ5	HMGN1_HUMAN	0.293856	0.292581	0.411718
SLC25A5	ADP/ATP translocase 2	P05141	P05141	ADT2_HUMAN	-0.738884	0.193279	0.299871
ISG15	Ubiquitin-like protein ISG15	P05161	P05161;A0A096LNZ9;A0A096LPJ4	ISG15_HUMAN	0.259687	0.0955264	0.176427
PCCA	Propionyl-CoA carboxylase alpha chain, mitochondrial	P05165	P05165;A0A1B0GU58;A0A1B0GWI4;A0A1B0GUX9;A0A1B0GWA1	PCCA_HUMAN	1.18804	3.08e-08	1.68e-05
PCCB	Propionyl-CoA carboxylase beta chain, mitochondrial	P05166	P05166;E7ETT1;E7ETT4;E7EUY3;E7EX59;E9PDR0;E9PEC3;F8WBI9	PCCB_HUMAN	1.08833	2.53e-08	1.68e-05
EIF2S1	Eukaryotic translation initiation factor 2 subunit 1	P05198	P05198;G3V4T5;H0YJS4	IF2A_HUMAN	0.414742	0.0179555	0.0493184
HMGN2	Non-histone chromosomal protein HMG-17	P05204	P05204;O00479	HMGN2_HUMAN	-0.118615	0.648227	0.73772
ICAM1	Intercellular adhesion molecule 1	P05362	P05362;E7ESS4	ICAM1_HUMAN	0.342366	0.170226	0.272719
RPLP1	60S acidic ribosomal protein P1	P05386	P05386	RLA1_HUMAN	0.660024	0.00325342	0.0135064
RPLP2	60S acidic ribosomal protein P2	P05387	P05387	RLA2_HUMAN	0.617963	0.0321753	0.07729
RPLP0	60S acidic ribosomal protein P0	P05388	P05388;F8VWS0;F8VW21;F8VZS0;F8W1K8	RLA0_HUMAN	0.421588	0.00495911	0.0183738
JUN	Transcription factor Jun	P05412	P05412	JUN_HUMAN	1.50316	5.58e-05	0.000800103
POLR3D	DNA-directed RNA polymerase III subunit RPC4	P05423	P05423	RPC4_HUMAN	0.0708301	0.493894	0.608114
CLEC3B	Tetranectin	P05452	P05452;E9PHK0	TETN_HUMAN	1.0139	0.0100289	0.0314362
SSB	Lupus La protein	P05455	P05455	LA_HUMAN	0.440197	0.00088446	0.00543179
ITGB1	Integrin beta-1	P05556	P05556;A0A7I2V2F9;E7EUI6;H7C4K3	ITB1_HUMAN	-0.391856	0.25803	0.374167
PRKCB	Protein kinase C beta type	P05771	P05771	KPCB_HUMAN	-0.663664	0.130925	0.225348
MYL1	Myosin light chain 1/3, skeletal muscle isoform	P05976	P05976	MYL1_HUMAN	0.282744	0.234127	0.347901
UROD	Uroporphyrinogen decarboxylase	P06132	P06132;A0A1B0GVZ4;A0A494BZY8;A0A494C085;A0A494C0Q8	DCUP_HUMAN	0.138426	0.547459	0.65582
INSR	Insulin receptor	P06213	P06213	INSR_HUMAN	-0.352698	0.342342	0.462201
FYN	Tyrosine-protein kinase Fyn	P06241	P06241;E5RFS5;E5RH71;E5RIX5	FYN_HUMAN	-0.335667	0.520331	0.631009
GLA	Alpha-galactosidase A	P06280	P06280;A0A3B3IRU3;A0A3B3IUC4;A0A669KAY7;A0A669KB83;A0A6Q8PFA9;A0A6Q8PGG0;A0A6Q8PHD1;A0A6Q8PHM8;V9GYN5	AGAL_HUMAN	-0.0139546	0.923363	0.951169
GSN	Gelsolin	P06396	P06396;A0A0A0MS51;A0A0A0MT01	GELS_HUMAN	1.16118	1.64e-07	3.06e-05
RB1	Retinoblastoma-associated protein	P06400	P06400;A0A3B3IS71	RB_HUMAN	-0.442821	0.0040075	0.0158171
PTMA	Prothymosin alpha	P06454	P06454;B8ZZQ6	PTMA_HUMAN	-0.331442	0.0998185	0.182639
CDK1	Cyclin-dependent kinase 1	P06493	P06493;A0A024QZP7	CDK1_HUMAN	-0.953692	7.12e-06	0.000225542
S100A6	Protein S100-A6	P06703	P06703;R4GN98	S10A6_HUMAN	-0.57234	0.299422	0.418434
EIF4E	Eukaryotic translation initiation factor 4E	P06730	P06730;D6RBW1;H0Y8J7	IF4E_HUMAN	0.228049	0.0186469	0.0507255
ENO1	Alpha-enolase	P06733	P06733;A0A2R8Y6G6	ENOA_HUMAN	0.210345	0.206772	0.315667
GPI	Glucose-6-phosphate isomerase	P06744	P06744;A0A2U3TZU2;K7EQ48;A0A0J9YXP8;A0A0J9YYH3;A0A0J9YX90;A0A2R8Y6C7;K7ENA0;K7EPY4	G6PI_HUMAN	0.46361	4.67e-05	0.000723926
POLB	DNA polymerase beta	P06746	P06746;E5RIJ0;H0YBJ0;E7EW18;E9PIC6	DPOLB_HUMAN	0.250883	0.045039	0.100205
ITGAV	Integrin alpha-V	P06756	P06756	ITAV_HUMAN	-1.37806	0.0598527	0.124068
HEXA	Beta-hexosaminidase subunit alpha	P06865	P06865;H3BS10;A0A087WUJ7;A0A804HIC8;A0A804HIQ5;A0A804HIU3;A0A804HJ97;A0A804HKX5;A0A804HLJ5;H3BTD4;H3BU85;H3BQ04;H3BT62;H3BVH8	HEXA_HUMAN	0.605512	0.031868	0.0767541
DBI	Acyl-CoA-binding protein	P07108	P07108;B8ZWD1	ACBP_HUMAN	0.677406	0.0222111	0.0580572
LDHB	L-lactate dehydrogenase B chain	P07195	P07195;A0A3B3IS95;A0A5F9ZHM4;A8MW50	LDHB_HUMAN	0.33821	0.0010933	0.00626485
CENPB	Major centromere autoantigen B	P07199	P07199	CENPB_HUMAN	-0.493898	0.00423459	0.0165116
GPX1	Glutathione peroxidase 1	P07203	P07203;A0A2R8Y6B6	GPX1_HUMAN	1.0408	0.00160426	0.00822575
PGK2	Phosphoglycerate kinase 2	P07205	P07205	PGK2_HUMAN	0.0275359	0.939917	0.963735
PROS1	Vitamin K-dependent protein S	P07225	P07225;A0A0S2Z4L3;A0A3B3IRK9;A0A3B3ISJ1;G5E9F8	PROS_HUMAN	1.30834	0.0089142	0.028658
P4HB	Protein disulfide-isomerase	P07237	P07237;A0A7P0T8C0;A0A7P0T8J3;A0A7P0T8X1;A0A7P0T9D6;A0A7P0T9K9;A0A7P0T9U6;A0A7P0TA35;A0A7P0TA71;A0A7P0TA97;A0A7P0TAX9;A0A7P0TB26;A0A7P0Z4J0;A0A7P0Z4S2;H7BZ94;I3L0S0;I3L3P5;I3L4M2;I3L514	PDIA1_HUMAN	0.80392	1.5e-05	0.000357632
ACYP1	Acylphosphatase-1	P07311	P07311;G3V2U7	ACYP1_HUMAN	0.353537	0.00601108	0.021261
CTSD	Cathepsin D	P07339	P07339;A0A1B0GV23;A0A1B0GVD5;A0A1B0GVP3;A0A1B0GW44;A0A1B0GWE8;C9JH19;F8W787	CATD_HUMAN	0.0161625	0.905816	0.938005
ANXA2	Annexin A2	P07355	A6NMY6;P07355;H0YL33;H0YM50;H0YMD0;H0YMU9;H0YMW4;H0YN28;H0YN42;H0YNP5	ANXA2_HUMAN	0.131143	0.0951598	0.176054
CAPN1	Calpain-1 catalytic subunit	P07384	P07384;E9PIA9;E9PJA6;E9PJJ3;E9PLC9;E9PLX0;E9PMC6;E9PQB3;E9PRM1;E9PSA6	CAN1_HUMAN	0.185294	0.119996	0.210749
TUBB	Tubulin beta chain	P07437	P04350;P07437;P68371;Q5JP53;Q5ST81	TBB5_HUMAN	-0.319812	0.00350503	0.014256
HEXB	Beta-hexosaminidase subunit beta	P07686	P07686;H0Y9B6;H0YA83;Q5URX0	HEXB_HUMAN	0.661249	0.000191767	0.00178436
CTSL	Procathepsin L	P07711	P07711;A0A7I2V484;A0A7I2V5M3	CATL1_HUMAN	0.60373	6.34e-05	0.000878434
PFN1	Profilin-1	P07737	P07737;K7EJ44	PROF1_HUMAN	0.291634	0.105637	0.191016
BPGM	Bisphosphoglycerate mutase	P07738	P07738	PMGE_HUMAN	0.342742	0.000419196	0.00317129
APRT	Adenine phosphoribosyltransferase	P07741	P07741;H3BQZ9	APT_HUMAN	-0.296557	0.0421197	0.0954703
EPRS1	Bifunctional glutamate/proline--tRNA ligase	P07814	P07814	SYEP_HUMAN	0.0254906	0.715301	0.791166
CTSB	Cathepsin B	P07858	P07858;A0A7I2V2J1;A0A7I2V302;A0A7I2V440;A0A7I2V4S6;A0A7I2V4Z9;A0A7I2YQK9;A0A7P0NGZ6;E9PCB3;E9PHZ5;E9PKQ7;E9PLY3;E9PNL5;E9PQM1;E9PR21;E9PSG5;E9PS78	CATB_HUMAN	-0.451447	0.000916064	0.00556794
HSP90AA1	Heat shock protein HSP 90-alpha	P07900	P07900	HS90A_HUMAN	0.286837	0.0024684	0.0110415
GALT	Galactose-1-phosphate uridylyltransferase	P07902	P07902;F2Z2X9;G3V223;G3V4G9;A0A8I5KVJ6;G3V3U5	GALT_HUMAN	0.16426	0.129528	0.223379
UQCRH	Cytochrome b-c1 complex subunit 6, mitochondrial	P07919	P07919	QCR6_HUMAN	-0.32589	0.526757	0.636948
LYN	Tyrosine-protein kinase Lyn	P07948	P07948;E5RJ37	LYN_HUMAN	-0.164665	0.349709	0.469083
FH	Fumarate hydratase, mitochondrial	P07954	P07954;A0A804HI24;A0A804HKE6	FUMH_HUMAN	1.01519	2.32e-06	0.000123475
ERCC1	DNA excision repair protein ERCC-1	P07992	P07992;K7EP14;K7ER89;K7ER60;K7ES46	ERCC1_HUMAN	-0.292186	0.00744401	0.0248637
THBS1	Thrombospondin-1	P07996	P07996	TSP1_HUMAN	0.910371	2.67e-05	0.000502313
SP1	Transcription factor Sp1	P08047	P08047	SP1_HUMAN	0.232265	0.0221026	0.057859
COL1A2	Collagen alpha-2(I) chain	P08123	P08123	CO1A2_HUMAN	1.57862	0.0803131	0.155255
ANXA6	Annexin A6	P08133	P08133;E5RI05;E5RJR0;E7EMC6;E5RFF0;E5RIU8;E5RK69	ANXA6_HUMAN	0.533536	0.00116345	0.00651829
RHOC	Rho-related GTP-binding protein RhoC	P08134	P08134;E9PQH6;Q5JR08	RHOC_HUMAN	-0.265511	0.101536	0.185017
SLC3A2	4F2 cell-surface antigen heavy chain	P08195	P08195;F5GZS6;F5H867;H0YFS2;J3KPF3;A0A7P0T853;A0A7P0T8F1;A0A7P0T8U7;A0A7P0T9F7;A0A7P0TAN7;A0A7P0TAS6;A0A7P0TAT7;A0A7P0TBF8;A0A7P0Z4A0;A0A7P0Z4P5;H0YH36	4F2_HUMAN	-0.283524	0.309782	0.430344
GUSB	Beta-glucuronidase	P08236	P08236	BGLR_HUMAN	-0.508372	0.0194041	0.0522832
PFKM	ATP-dependent 6-phosphofructokinase, muscle type	P08237	P08237;A0A2R8Y891;F8VZI0	PFKAM_HUMAN	-0.238564	0.0930355	0.172955
HSP90AB1	Heat shock protein HSP 90-beta	P08238	P07900;P08238;Q14568;Q58FF8	HS90B_HUMAN	0.0552603	0.516487	0.627208
SRPRA	Signal recognition particle receptor subunit alpha	P08240	P08240	SRPRA_HUMAN	0.028074	0.85281	0.89889
ASNS	Asparagine synthetase [glutamine-hydrolyzing]	P08243	P08243	ASNS_HUMAN	0.402848	0.000697195	0.00455265
HMBS	Porphobilinogen deaminase	P08397	P08397;A0A3B3IRR1;A0A3F2YNY7;A0A8I5KXV4;F5H0P4	HEM3_HUMAN	0.38207	0.254246	0.369979
MME	Neprilysin	P08473	P08473;A0A6Q8PFY6;A0A7I2U302	NEP_HUMAN	0.260343	0.18803	0.293786
LPA	Apolipoprotein(a)	P08519	P08519	APOA_HUMAN	0.78791	0.0363224	0.085363
PDHA1	Pyruvate dehydrogenase E1 component subunit alpha, somatic form, mitochondrial	P08559	P08559;P29803;Q5JPU3	ODPA_HUMAN	0.478455	0.0187574	0.0509285
PLEK	Pleckstrin	P08567	P08567	PLEK_HUMAN	-0.155022	0.308639	0.428945
CYC1	Cytochrome c1, heme protein, mitochondrial	P08574	P08574	CY1_HUMAN	-0.563862	0.354436	0.473898
SNRPB2	U2 small nuclear ribonucleoprotein B''	P08579	P08579	RU2B_HUMAN	0.586677	0.0882346	0.166222
MELTF	Melanotransferrin	P08582	P08582	TRFM_HUMAN	0.107715	0.677517	0.761338
SNRNP70	U1 small nuclear ribonucleoprotein 70 kDa	P08621	P08621	RU17_HUMAN	0.46597	0.00275748	0.0120455
VIM	Vimentin	P08670	O43790;O95678;P02538;P04259;P05787;P08670;P08729;P12035;P13647;P14136;P48668;P78385;P78386;Q01546;Q14533;Q5XKE5;Q8N1N4;Q9NSB2;A0A1B0GTT5;A0A1W2PR46;A0A1X7SBR3;A0A1X7SCE1;B0YJC4;K7EJU1;B4DIR1;F8VUG2;F8W0C6;F8W1U3;K7EKH9;K7ELP4;U3KPR1	VIME_HUMAN	0.305483	0.0168394	0.0470003
SERPINF2	Alpha-2-antiplasmin	P08697	P08697;A0A0G2JPA8;C9JMH6;A0A0J9YY65	A2AP_HUMAN	1.51708	0.00591135	0.0210237
RPS17	40S ribosomal protein S17	P08708	P08708;A0A0J9YYC4;H3BNC9;A0A075B716;H0YN73;H0YN88	RS17_HUMAN	-0.242889	0.035008	0.0828514
GNAI3	Guanine nucleotide-binding protein G(i) subunit alpha-3	P08754	P08754	GNAI3_HUMAN	-0.144768	0.639163	0.730458
ANXA5	Annexin A5	P08758	P08758;D6RBE9;D6RBL5	ANXA5_HUMAN	0.372324	0.0285391	0.0702174
RPSA	40S ribosomal protein SA	P08865	P08865;A0A0C4DG17;A0A8I5KQE6;C9J9K3	RSSA_HUMAN	0.0172483	0.880021	0.919769
MRPL3	39S ribosomal protein L3, mitochondrial	P09001	P09001;E7ETU7;E9PF06;H0Y9G6	RM03_HUMAN	0.619589	0.049872	0.108259
SNRPA	U1 small nuclear ribonucleoprotein A	P09012	P09012;M0R221;M0R2B8;M0QXK2;M0QZG7;M0R268	SNRPA_HUMAN	0.711038	0.000929221	0.00562859
FGF2	Fibroblast growth factor 2	P09038	P09038;A0A0A0MQV6	FGF2_HUMAN	0.907446	0.0015144	0.00787131
ENO2	Gamma-enolase	P09104	P09104;F5H0C8;U3KQP4	ENOG_HUMAN	0.280022	0.0841466	0.160734
ACAA1	3-ketoacyl-CoA thiolase, peroxisomal	P09110	P09110;C9JDE9;H0Y4D4;H7C131	THIK_HUMAN	0.504722	0.00171486	0.00859804
SRP19	Signal recognition particle 19 kDa protein	P09132	P09132;A0A087WYR0	SRP19_HUMAN	0.251581	0.0169216	0.0471184
GSTP1	Glutathione S-transferase P	P09211	P09211	GSTP1_HUMAN	0.293667	0.053566	0.11387
SNRPC	U1 small nuclear ribonucleoprotein C	P09234	P09234;A0A0A0MRR7	RU1C_HUMAN	0.207087	0.219245	0.331301
CD48	CD48 antigen	P09326	P09326;A0A087X1S7	CD48_HUMAN	-0.227735	0.425556	0.545109
LGALS1	Galectin-1	P09382	P09382;F8WEI7	LEG1_HUMAN	-0.0113395	0.912451	0.942533
QDPR	Dihydropteridine reductase	P09417	P09417;B7Z415;D6RGG7;D6RHJ7	DHPR_HUMAN	0.482554	0.0258195	0.0650034
HMGB1	High mobility group protein B1	P09429	P09429;B2RPK0;Q5T7C4	HMGB1_HUMAN	0.327454	0.091266	0.170561
FBP1	Fructose-1,6-bisphosphatase 1	P09467	O00757;P09467;A0A3B3IUC7	F16P1_HUMAN	0.508861	0.169586	0.27199
CLTA	Clathrin light chain A	P09496	P09496;F8WF69	CLCA_HUMAN	0.348865	0.00585785	0.0208859
CLTB	Clathrin light chain B	P09497	P09497	CLCB_HUMAN	0.524071	0.00167908	0.00846834
ANXA4	Annexin A4	P09525	P09525;Q6P452	ANXA4_HUMAN	0.551251	0.00929804	0.0296546
CNP	2',3'-cyclic-nucleotide 3'-phosphodiesterase	P09543	P09543	CN37_HUMAN	-0.111459	0.0910961	0.170423
HMOX1	Heme oxygenase 1	P09601	P09601;A0A7I2V3I1;B1AHA8	HMOX1_HUMAN	0.388612	0.265956	0.383005
DLD	Dihydrolipoyl dehydrogenase, mitochondrial	P09622	P09622;E9PEX6	DLDH_HUMAN	1.10567	5.8e-05	0.000819809
SNRPA1	U2 small nuclear ribonucleoprotein A'	P09661	P09661;H0YKK0	RU2A_HUMAN	0.28901	0.00471739	0.0177303
PARP1	Poly [ADP-ribose] polymerase 1	P09874	P09874;A0A7I2V3E1;A0A7I2V5E9;A0A7I2V625	PARP1_HUMAN	0.278984	0.00770566	0.0255329
POLA1	DNA polymerase alpha catalytic subunit	P09884	P09884;A6NMQ1	DPOLA_HUMAN	-0.195191	0.0515015	0.110745
ALOX5	Polyunsaturated fatty acid 5-lipoxygenase	P09917	P09917;A0A087X109	LOX5_HUMAN	-0.093308	0.725207	0.799003
UCHL1	Ubiquitin carboxyl-terminal hydrolase isozyme L1	P09936	P09936;D6R956;D6RE83	UCHL1_HUMAN	0.105023	0.665112	0.750902
LTA4H	Leukotriene A-4 hydrolase	P09960	P09960	LKHA4_HUMAN	0.382573	0.0201031	0.053717
ALDOC	Fructose-bisphosphate aldolase C	P09972	P09972;A8MVZ9	ALDOC_HUMAN	0.374504	0.000444797	0.00328135
C4A	Complement C4-A	P0C0L4	P0C0L4;P0C0L5;A0A0G2JL54;A0A0G2JPR0;A0A140TA29;A0A140TA32;A0A140TA44;A0A140TA49;F5GXS0	CO4A_HUMAN	0.769689	0.0150107	0.0431025
TFPT	TCF3 fusion partner	P0C1Z6	P0C1Z6;A0A0G2JP55;A8MTQ3	TFPT_HUMAN	-1.28963	0.0684652	0.137355
FBXO45	F-box/SPRY domain-containing protein 1	P0C2W1	P0C2W1;C9JLC0	FBSP1_HUMAN	-0.39979	0.00241296	0.0109027
CISD3	CDGSH iron-sulfur domain-containing protein 3, mitochondrial	P0C7P0	P0C7P0	CISD3_HUMAN	0.498828	0.00635272	0.0220292
ATXN1L	Ataxin-1-like	P0C7T5	P0C7T5	ATX1L_HUMAN	-0.287875	0.0257555	0.064902
JMJD7	Bifunctional peptidase and (3S)-lysyl hydroxylase JMJD7	P0C870	P0C870	JMJD7_HUMAN	0.0896383	0.744148	0.8148
POLR2M	DNA-directed RNA polymerase II subunit GRINL1A	P0CAP2	P0CAP2;H8Y6P7	GRL1A_HUMAN	0.0617569	0.62189	0.71718
DERPC	Decreased expression in renal and prostate cancer protein	P0CG12	P0CG12	DERPC_HUMAN	-0.328765	0.00273848	0.0119846
CHTF8	Chromosome transmission fidelity protein 8 homolog	P0CG13	P0CG13;J3KSJ7	CTF8_HUMAN	-0.395514	0.141801	0.238841
SLC35E2B	Solute carrier family 35 member E2B	P0CK96	P0CK97;P0CK96;A0A087WUK8	S352B_HUMAN	1.23336	0.0386879	0.0893506
TRAPPC2;TRAPPC2B	Trafficking protein particle complex subunit 2	P0DI81;P0DI82	P0DI81;P0DI82	TPC2A_HUMAN;TPC2B_HUMAN	0.27876	0.522414	0.633133
PET100	Protein PET100 homolog, mitochondrial	P0DJ07	P0DJ07;A0A0A0MSK2	PT100_HUMAN	-2.10264	0.00726776	0.0244242
SULT1A3;SULT1A4	Sulfotransferase 1A3	P0DMM9;P0DMN0	P0DMM9;P0DMN0;A0A0A6YYL2;H3BNY7	ST1A3_HUMAN;ST1A4_HUMAN	-0.297017	0.00777101	0.0256773
HSPA1A;HSPA1B	Heat shock 70 kDa protein 1A	P0DMV8;P0DMV9	P0DMV8;P0DMV9;A0A0G2JIW1;V9GZ37	HS71A_HUMAN;HS71B_HUMAN	0.295927	0.000709613	0.00461132
CALM1;CALM2;CALM3	Calmodulin-1	P0DP23;P0DP24;P0DP25	P0DP23;P0DP24;P0DP25;G3V226;A0A590UJC0;A0A590UJI2;E7EMB3;G3V361;Q96HY3	CALM1_HUMAN;CALM2_HUMAN;CALM3_HUMAN	0.372707	0.00372858	0.0149671
POLR1D	Protein POLR1D, isoform 2	P0DPB5	P0DPB5	RPC22_HUMAN	0.365406	0.13761	0.233477
EEF1AKMT4	EEF1A lysine methyltransferase 4	P0DPD7	P0DPD7;P0DPD8	EFMT4_HUMAN	-0.943514	0.00974893	0.0307472
GATD3	Glutamine amidotransferase-like class 1 domain-containing protein 3, mitochondrial	P0DPI2	A0A0B4J2D5;P0DPI2;A0A096LNH5;A0A096LPI6;H7C1F6;H7C2G3	GAL3A_HUMAN	0.982605	0.000189375	0.00177611
NOTCH2NLA;NOTCH2NLB;NOTCH2NLC	Notch homolog 2 N-terminal-like protein B	P0DPK3;P0DPK4;Q7Z3S9	P0DPK3;P0DPK4;Q7Z3S9	NT2NA_HUMAN;NT2NB_HUMAN;NT2NC_HUMAN	0.259592	0.544377	0.653677
FDX1	Adrenodoxin, mitochondrial	P10109	P10109	ADX_HUMAN	0.857231	7.86e-05	0.00100716
SRGN	Serglycin	P10124	P10124	SRGN_HUMAN	-0.517723	0.00275515	0.0120427
CCL3	C-C motif chemokine 3	P10147	P10147;P16619	CCL3_HUMAN	1.02477	0.00298367	0.0127289
RO60	RNA-binding protein RO60	P10155	P10155	RO60_HUMAN	0.140188	0.33213	0.452272
MYBL2	Myb-related protein B	P10244	P10244	MYBB_HUMAN	-0.184016	0.801716	0.859623
GAA	Lysosomal alpha-glucosidase	P10253	P10253	LYAG_HUMAN	0.573634	0.000126349	0.0013597
RARA	Retinoic acid receptor alpha	P10276	P10276;A8MUP8;J3KSJ4	RARA_HUMAN	-1.64398	0.00593178	0.0210858
ARAF	Serine/threonine-protein kinase A-Raf	P10398	P10398	ARAF_HUMAN	-0.450709	0.00146094	0.00766857
H1-4	Histone H1.4	P10412	P10412	H14_HUMAN	-0.305385	0.246399	0.361306
BCL2	Apoptosis regulator Bcl-2	P10415	P10415;A0A7I2V3S7;A0A7I2V5Q7	BCL2_HUMAN	-0.154325	0.499744	0.613398
DLAT	Dihydrolipoyllysine-residue acetyltransferase component of pyruvate dehydrogenase complex, mitochondrial	P10515	P10515;A0A7P0Z4G4;E9PEJ4;H0YDD4;A0A7P0T997;A0A7P0TA47;A0A7P0TAG1;A0A7P0TAX2;A0A7P0TBE2;A0A7P0TBK2	ODP2_HUMAN	0.905961	0.00100439	0.00596151
PTPRF	Receptor-type tyrosine-protein phosphatase F	P10586	P10586;A2A437	PTPRF_HUMAN	-0.0978018	0.856571	0.901513
TXN	Thioredoxin	P10599	P10599	THIO_HUMAN	0.240111	0.187167	0.292955
COX5B	Cytochrome c oxidase subunit 5B, mitochondrial	P10606	P10606	COX5B_HUMAN	0.399664	0.0296365	0.072439
CTSA	Lysosomal protective protein	P10619	P10619;A0A7I2V4K5;X6R5C5;X6R8A1	PPGB_HUMAN	-0.624191	0.0131912	0.0389681
MAPT	Microtubule-associated protein tau	P10636	P10636;A0A0G2JMX7;A0A0G2JPD5;A0A0G2JQJ7;A0A0G2JS76;A0A7I2PJZ2;A0A7I2PLE3;A0A7P0T936;I3L170	TAU_HUMAN	0.368028	0.0678527	0.136612
PRKAR1A	cAMP-dependent protein kinase type I-alpha regulatory subunit	P10644	P10644;K7EM13;K7EPB2	KAP0_HUMAN	-0.0249867	0.805058	0.862292
UROS	Uroporphyrinogen-III synthase	P10746	P10746;A0A3B3IS76;A0A3B3ISL9;A0A3B3ISM6;A0A3B3ISX6;A0A3B3ITJ2;Q5T3L7;Q5T3L8;Q5T3L9;A0A3B3IU75	HEM4_HUMAN	-0.0822986	0.524221	0.634206
CD28	T-cell-specific surface glycoprotein CD28	P10747	P10747	CD28_HUMAN	0.75422	0.0102033	0.0318843
ESD	S-formylglutathione hydrolase	P10768	P10768;U3KQT1	ESTD_HUMAN	0.115093	0.165992	0.267803
HSPD1	60 kDa heat shock protein, mitochondrial	P10809	P10809;A0A7I2V2X6;A0A7I2YQK6	CH60_HUMAN	1.18665	8.86e-06	0.000249742
CLU	Clusterin	P10909	P10909;H0YAS8;H0YC35	CLUS_HUMAN	-0.0669071	0.48235	0.597642
HSPA5	Endoplasmic reticulum chaperone BiP	P11021	P11021;A0A7P0TAI0	BIP_HUMAN	0.975133	1.48e-06	9.09e-05
CD37	Leukocyte antigen CD37	P11049	P11049;B7ZAN3;M0QZP6	CD37_HUMAN	-0.561744	0.381219	0.500725
ACP2	Lysosomal acid phosphatase	P11117	P11117;A0A5F9ZH40;A0A5F9ZH82;A0A5F9ZHR7;A0A5F9ZI20;B7Z6U3;E9PHY0;E9PQY3	PPAL_HUMAN	0.277043	0.109919	0.196898
MAP2	Microtubule-associated protein 2	P11137	P11137;A0A669KB77	MTAP2_HUMAN	0.413999	0.00167802	0.00846834
SLC2A1	Solute carrier family 2, facilitated glucose transporter member 1	P11166	P11166	GTR1_HUMAN	-0.375986	0.0800285	0.154873
EPB41	Protein 4.1	P11171	P11171;Q9H4G0;Q9Y2J2;A0A2R8Y570;A0A2R8Y5G2;A0A2R8Y5Z6;A0A2R8Y6G5;A0A2R8YFR9;A0A2U3TZH6;A0A3B3IU06;A0A1B0GWG0;A0A2R8Y7Y3;A0A2R8YCW8;A0A2R8YD30;A0A3B3IUD6;A0A0A0MRA8;A0A0C4DH22;A0A1B0GTF8;A0A1B0GTW6;A0A2R8Y420;A0A2R8Y6D0;A0A2R8Y7N0;A0A3B3ITC5;A0A3B3ITP0;A8K968;A0A2R8Y6T6;Q4VXN0;Q4VXN1	EPB41_HUMAN	0.39916	0.000246729	0.00215008
UMPS	Uridine 5'-monophosphate synthase	P11172	P11172;E9PFD2	UMPS_HUMAN	-0.203463	0.276505	0.394267
PDHB	Pyruvate dehydrogenase E1 component subunit beta, mitochondrial	P11177	P11177;C9J634;F8WF02	ODPB_HUMAN	0.493887	0.000229047	0.00203243
DBT	Lipoamide acyltransferase component of branched-chain alpha-keto acid dehydrogenase complex, mitochondrial	P11182	P11182;A0A7P0Z494;A0A7P0T9W1	ODB2_HUMAN	1.14388	1.91e-08	1.68e-05
PYGB	Glycogen phosphorylase, brain form	P11216	P06737;P11216;P11217;E9PK47	PYGB_HUMAN	0.0568637	0.634684	0.727099
RALA	Ras-related protein Ral-A	P11233	P11233;H7C3P7	RALA_HUMAN	0.561897	0.00297528	0.0127289
RALB	Ras-related protein Ral-B	P11234	P11234;C9J6B1	RALB_HUMAN	0.245809	0.225911	0.338843
BCR	Breakpoint cluster region protein	P11274	P11274	BCR_HUMAN	-0.326626	0.00210721	0.00990783
LAMP1	Lysosome-associated membrane glycoprotein 1	P11279	P11279	LAMP1_HUMAN	0.518494	0.000688096	0.00452826
ACADM	Medium-chain specific acyl-CoA dehydrogenase, mitochondrial	P11310	P11310;Q5T4U5;A0A7P0T8G6;A0A7P0TB51;A0A7P0TB55;F6YB23;H0YDT5	ACADM_HUMAN	0.488043	2.41e-05	0.000472425
TOP1	DNA topoisomerase 1	P11387	P11387	TOP1_HUMAN	0.286513	0.0432293	0.0971458
TOP2A	DNA topoisomerase 2-alpha	P11388	P11388	TOP2A_HUMAN	0.339569	0.00668082	0.0229089
G6PD	Glucose-6-phosphate 1-dehydrogenase	P11413	P11413	G6PD_HUMAN	0.124304	0.179373	0.283198
UBL4A	Ubiquitin-like protein 4A	P11441	P11441;Q5HY81	UBL4A_HUMAN	0.333474	0.0102342	0.0319666
ESRRA	Steroid hormone receptor ERR1	P11474	P11474;A0A6E1WCP9	ERR1_HUMAN	-0.970374	0.0025953	0.011493
DMD	Dystrophin	P11532	A0A075B6G3;P11532;A0A087WV90;A0A5H1ZRP7;A0A5H1ZRP8;A0A5H1ZRQ1;A0A5H1ZRR9;A0A804HKR4;A0A804HKY9;A0A5H1ZRP9;A0A5H1ZRQ8;A0A7P0T8I2;A0A7P0TAM6;A0A7P0TAX0;A0A7P0Z4P7;A0A7P0Z4Q6;A0A804HJY0;H0Y304	DMD_HUMAN	0.0411813	0.870838	0.912421
MTHFD1	C-1-tetrahydrofolate synthase, cytoplasmic	P11586	P11586;F5H2F4;V9GYY3;V9GZ78;A0A494C1T2	C1TC_HUMAN	-0.0124459	0.856176	0.901277
IGF2R	Cation-independent mannose-6-phosphate receptor	P11717	P11717	MPRI_HUMAN	0.530295	0.00250563	0.0111517
ADH5	Alcohol dehydrogenase class-3	P11766	P11766	ADHX_HUMAN	0.315915	0.00288023	0.0124208
CDK4	Cyclin-dependent kinase 4	P11802	P11802;F8VTV8;F8VWX7;F8VYH9;F8VYY1;F8W1L8;Q96BE9	CDK4_HUMAN	-2.40253	0.0022838	0.0104603
SRF	Serum response factor	P11831	P11831	SRF_HUMAN	0.282982	0.102842	0.187
PRPS2	Ribose-phosphate pyrophosphokinase 2	P11908	P11908	PRPS2_HUMAN	-0.0888869	0.45647	0.574114
PABPC1	Polyadenylate-binding protein 1	P11940	P11940;Q4VXU2;A0A087WTT1;A0A6Q8JFT6;A0A7I2V4N4;A0A7I2YQ88;A0A7I2YQE4;E7EQV3;E7ERJ7;H0YAR2;A0A6I8PLA1;A0A6I8PS38;H0YAP2	PABP1_HUMAN	0.19003	0.164409	0.265855
PCNA	Proliferating cell nuclear antigen	P12004	P12004	PCNA_HUMAN	0.0708879	0.404167	0.524255
COX6A1	Cytochrome c oxidase subunit 6A1, mitochondrial	P12074	P12074	CX6A1_HUMAN	0.110873	0.735836	0.808295
HARS1	Histidine--tRNA ligase, cytoplasmic	P12081	P12081;P49590;A0A2R8Y3N3;A0A2R8Y5P7;A0A2R8Y6I1;A0A6Q8PF07;A0A6Q8PF47;A0A6Q8PFF2;A0A6Q8PHA5;E7ETE2;A0A2R8Y4X6;A0A2R8Y5E8;A0A6Q8PFG9;A0A6Q8PFN6;D6RJE6	HARS1_HUMAN	0.450707	0.00059695	0.00405663
SLC25A4	ADP/ATP translocase 1	P12235	P12235;V9GYG0	ADT1_HUMAN	-0.642381	0.38291	0.502477
SLC25A6	ADP/ATP translocase 3	P12236	P12235;P12236;V9GYG0	ADT3_HUMAN	-0.807173	0.199791	0.307681
F5	Coagulation factor V	P12259	P12259;A0A0A0MRJ7	FA5_HUMAN	1.12969	5.73e-06	0.000193111
TPR	Nucleoprotein TPR	P12270	P12270	TPR_HUMAN	0.461625	0.00082281	0.00517435
CKMT1B	Creatine kinase U-type, mitochondrial	P12532	P12532	KCRU_HUMAN	0.233714	0.322027	0.441229
BCKDHA	2-oxoisovalerate dehydrogenase subunit alpha, mitochondrial	P12694	P12694;F5H5P2	ODBA_HUMAN	0.361142	0.00415208	0.0162346
SRC	Proto-oncogene tyrosine-protein kinase Src	P12931	P12931	SRC_HUMAN	0.226807	0.146563	0.244825
PEPD	Xaa-Pro dipeptidase	P12955	P12955;A0A494C165;A0A494C194;K7ES25	PEPD_HUMAN	1.21688	0.0933436	0.173482
XRCC6	X-ray repair cross-complementing protein 6	P12956	P12956	XRCC6_HUMAN	0.522596	3.75e-05	0.000627083
XRCC5	X-ray repair cross-complementing protein 5	P13010	P13010	XRCC5_HUMAN	0.43337	0.0884083	0.166273
UNG	Uracil-DNA glycosylase	P13051	P13051	UNG_HUMAN	0.0377124	0.884355	0.923133
NR2C1	Nuclear receptor subfamily 2 group C member 1	P13056	P13056;A0A087WUK4	NR2C1_HUMAN	-0.687848	0.462444	0.579877
COX4I1	Cytochrome c oxidase subunit 4 isoform 1, mitochondrial	P13073	P13073	COX41_HUMAN	0.641576	0.00737823	0.0247608
ALAS1	5-aminolevulinate synthase, non-specific, mitochondrial	P13196	P13196;H7C4H7	HEM1_HUMAN	-0.779317	0.0244995	0.0625608
IFI30	Gamma-interferon-inducible lysosomal thiol reductase	P13284	P13284	GILT_HUMAN	0.157459	0.259555	0.375774
LAMP2	Lysosome-associated membrane glycoprotein 2	P13473	P13473;H0YCG2	LAMP2_HUMAN	0.528012	0.00159476	0.00819483
RNH1	Ribonuclease inhibitor	P13489	P13489;E9PIK5;E9PIM9;E9PLZ3;E9PMJ3;E9PMA9;E9PMN0	RINI_HUMAN	-0.124087	0.134675	0.230014
NCAM1	Neural cell adhesion molecule 1	P13591	P13591;A0A087WTE4;A0A087WTF6;A0A087WV75;A0A087WWD4;A0A087WX77;H7BYX6	NCAM1_HUMAN	0.214994	0.572221	0.677348
ICAM2	Intercellular adhesion molecule 2	P13598	P13598;J3QKR4;J3QQR8;J3QQX6;J3QRQ1;J3QRT5	ICAM2_HUMAN	-1.66678	0.0201524	0.0538081
ITGA4	Integrin alpha-4	P13612	P13612	ITA4_HUMAN	0.0760967	0.66953	0.754447
EEF2	Elongation factor 2	P13639	P13639	EF2_HUMAN	0.0673301	0.3194	0.439074
PDIA4	Protein disulfide-isomerase A4	P13667	P13667;A0A499FI48	PDIA4_HUMAN	0.910807	6.33e-07	6.06e-05
P4HA1	Prolyl 4-hydroxylase subunit alpha-1	P13674	P13674	P4HA1_HUMAN	0.270597	0.00354525	0.0143862
TPT1	Translationally-controlled tumor protein	P13693	P13693;A0A0B4J2C3;E9PJF7;J3KPG2;Q56UQ5;Q5W0H4	TCTP_HUMAN	0.0956923	0.3555	0.475141
ALAD	Delta-aminolevulinic acid dehydratase	P13716	P13716	HEM2_HUMAN	0.313434	0.00325597	0.0135064
HLA-E	HLA class I histocompatibility antigen, alpha chain E	P13747	P13747	HLAE_HUMAN	-1.4763	0.00926443	0.0295768
LCP1	Plastin-2	P13796	P13796	PLSL_HUMAN	0.955946	0.00016101	0.00159573
PLS3	Plastin-3	P13797	P13797	PLST_HUMAN	0.15172	0.677154	0.761221
APEH	Acylamino-acid-releasing enzyme	P13798	P13798;C9JIF9;H0YFE5;H7C1U0	ACPH_HUMAN	0.269576	0.0473429	0.104078
ETFA	Electron transfer flavoprotein subunit alpha, mitochondrial	P13804	P13804;A0A8I5KT03;A0A8I5KUR2;A0A8I5KVL5;A0A8I5KYH4;A0A8I5KYP7;H0YK49;H0YLU7;A0A0S2Z3M4;H0YL83	ETFA_HUMAN	-0.989658	2e-06	0.000110062
GYS1	Glycogen [starch] synthase, muscle	P13807	P13807	GYS1_HUMAN	0.179737	0.117571	0.207508
PRKAR2A	cAMP-dependent protein kinase type II-alpha regulatory subunit	P13861	P13861	KAP2_HUMAN	0.217565	0.109476	0.196303
ENO3	Beta-enolase	P13929	P13929;E5RGZ4	ENOB_HUMAN	0.623848	0.0144725	0.041897
GTF2F2	General transcription factor IIF subunit 2	P13984	P13984	T2FB_HUMAN	0.421939	0.00606262	0.0213898
CD59	CD59 glycoprotein	P13987	P13987;A0A2U3TZL5;E9PNW4;H0YET2	CD59_HUMAN	-0.361885	0.326785	0.446366
YJU2B	Probable splicing factor YJU2B	P13994	P13994;K7ELI4	YJU2B_HUMAN	-0.482739	0.297415	0.416698
MTHFD2	Bifunctional methylenetetrahydrofolate dehydrogenase/cyclohydrolase, mitochondrial	P13995	P13995;A0A7I2V2U6;A0A7I2V482;A0A7I2V3T1;B8ZZU9;B9A062	MTDC_HUMAN	0.790778	3.13e-05	0.000555318
MIF	Macrophage migration inhibitory factor	P14174	P14174	MIF_HUMAN	1.13814	0.058875	0.122599
PRKCSH	Glucosidase 2 subunit beta	P14314	P14314;K7ELL7	GLU2B_HUMAN	0.890223	7.7e-07	6.42e-05
IRF2	Interferon regulatory factor 2	P14316	P14316	IRF2_HUMAN	-0.445044	0.00452565	0.0172755
HCLS1	Hematopoietic lineage cell-specific protein	P14317	P14317;E7EVW7	HCLS1_HUMAN	-0.110235	0.349638	0.469077
FDPS	Farnesyl pyrophosphate synthase	P14324	P14324;A0A087WVN4;A0A087X1D8	FPPS_HUMAN	0.398644	0.0168643	0.0470327
TRIM27	Zinc finger protein RFP	P14373	P14373;A0A140T9B9;A0A140T9N6;A0A140T9Q6;A0A140T9V9;H0Y551	TRI27_HUMAN	-1.06416	3.23e-05	0.000566826
COX7A2	Cytochrome c oxidase subunit 7A2, mitochondrial	P14406	P14406;D6RGV5;D6RIE3;H0UI06	CX7A2_HUMAN	0.328176	0.187379	0.293157
AKR1A1	Aldo-keto reductase family 1 member A1	P14550	P14550	AK1A1_HUMAN	0.197105	0.0284525	0.0701168
NCF1	Neutrophil cytosol factor 1	P14598	P14598;A6NI72;A8MVU1	NCF1_HUMAN	-0.0903654	0.403693	0.523826
ACYP2	Acylphosphatase-2	P14621	P14621;E9PF46;F8WA34;U3KPX1	ACYP2_HUMAN	0.541234	0.0117648	0.0356773
HSP90B1	Endoplasmin	P14625	P14625;A0A087WT78;A0A7P0T823;A0A7P0T917;A0A7P0TAE1;A0A7P0TAT8;A0A7P0TAY2;A0A7P0TBC2;H0YIV0	ENPL_HUMAN	0.72269	1.07e-05	0.000286193
CCNB1	G2/mitotic-specific cyclin-B1	P14635	P14635;D6RHI0;E9PC90	CCNB1_HUMAN	-0.826564	7.13e-06	0.000225542
MYL6B	Myosin light chain 6B	P14649	P14649;F8W1I5	MYL6B_HUMAN	0.500746	0.000130059	0.00137866
SNRPB	Small nuclear ribonucleoprotein-associated proteins B and B'	P14678	P14678	RSMB_HUMAN	0.601302	0.00021	0.00190154
IDE	Insulin-degrading enzyme	P14735	P14735;A0A3B3ISG5;A0A7I2V2P6;A0A7I2V3E3;A0A7I2V3K9;A0A7I2YQV5;B3KSB8	IDE_HUMAN	0.192908	0.187705	0.293408
COX6B1	Cytochrome c oxidase subunit 6B1	P14854	P14854	CX6B1_HUMAN	-0.188615	0.46815	0.58496
POU2F1	POU domain, class 2, transcription factor 1	P14859	P14859;A0A0C4DG88	PO2F1_HUMAN	0.106583	0.395325	0.515145
DARS1	Aspartate--tRNA ligase, cytoplasmic	P14868	P14868	SYDC_HUMAN	0.0632391	0.744779	0.815118
ETS1	Protein C-ets-1	P14921	P14921	ETS1_HUMAN	-2.38872	0.000113965	0.00129118
JUP	Junction plakoglobin	P14923	P14923	PLAK_HUMAN	0.299989	0.0152263	0.0435626
UQCRB	Cytochrome b-c1 complex subunit 7	P14927	P14927	QCR7_HUMAN	0.290664	0.446944	0.56454
GLUL	Glutamine synthetase	P15104	P15104;A0A2R8YDT1	GLNA_HUMAN	0.718243	2.7e-05	0.000505653
AKR1B1	Aldo-keto reductase family 1 member B1	P15121	P15121;E9PCX2	ALDR_HUMAN	0.263542	0.0796706	0.154265
PVR	Poliovirus receptor	P15151	P15151;A0A0A0MSA9;A0A0C4DG49	PVR_HUMAN	-0.980105	0.204222	0.312736
RAC2	Ras-related C3 botulinum toxin substrate 2	P15153	P15153;P60763;P63000;B1AH77;B1AH78;B1AH80;J3KSC4;J3QLK0	RAC2_HUMAN	-0.0450031	0.575256	0.679804
GSPT1	Eukaryotic peptide chain release factor GTP-binding subunit ERF3A	P15170	P15170	ERF3A_HUMAN	-4.69618	8.7e-12	6.16e-08
ARSA	Arylsulfatase A	P15289	P15289;A0A0C4DFZ2	ARSA_HUMAN	0.400213	0.0497702	0.108105
B4GALT1	Beta-1,4-galactosyltransferase 1	P15291	P15291;Q86XA6	B4GT1_HUMAN	-1.28952	0.0153301	0.0437661
EZR	Ezrin	P15311	P15311	EZRI_HUMAN	0.358833	0.000314644	0.00257571
ATF2	Cyclic AMP-dependent transcription factor ATF-2	P15336	P15336;B8ZZU6;E9PBF9;H7C2N6	ATF2_HUMAN	-0.146393	0.307791	0.427903
UCHL3	Ubiquitin carboxyl-terminal hydrolase isozyme L3	P15374	P15374;A0A087WTB8	UCHL3_HUMAN	0.339867	0.00261718	0.0115538
FOSL2	Fos-related antigen 2	P15408	P15408;C9JCN8	FOSL2_HUMAN	0.532546	0.0593749	0.123403
VAV1	Proto-oncogene vav	P15498	P15498;A0A0A0MR07;F5H5P4;Q96D37	VAV_HUMAN	-0.61168	0.00185137	0.00902243
CD46	Membrane cofactor protein	P15529	P15529	MCP_HUMAN	-0.270062	0.250652	0.366178
NME1	Nucleoside diphosphate kinase A	P15531	P15531;Q32Q12;E7ERL0;J3KPD9	NDKA_HUMAN	0.362653	0.00156026	0.00805851
GNS	N-acetylglucosamine-6-sulfatase	P15586	P15586;F5H4C6;F6S8M0;H7C3P4;H0YFA9	GNS_HUMAN	0.473675	7.99e-05	0.00101779
PHKG2	Phosphorylase b kinase gamma catalytic chain, liver/testis isoform	P15735	P15735;J3KNN3	PHKG2_HUMAN	-0.517113	7.46e-05	0.000972356
HIVEP1	Zinc finger protein 40	P15822	P15822;F5H212	ZEP1_HUMAN	-0.435758	0.0883577	0.166267
ARSB	Arylsulfatase B	P15848	P15848;A0A2U3U034	ARSB_HUMAN	0.633865	1.05e-05	0.000283111
RPS2	40S ribosomal protein S2	P15880	P15880;H0YEN5;E9PQD7	RS2_HUMAN	-0.120955	0.190995	0.297238
TCF4	Transcription factor 4	P15884	P15884;A0A0D9SGH7;A0A1B0GVB8;A0A1B0GVR6;A0A1B0GW91;A0A1B0GWD5;E9PH57;H3BPJ7;H3BTP3	ITF2_HUMAN	-1.73415	0.000266309	0.00226554
ST6GAL1	Beta-galactoside alpha-2,6-sialyltransferase 1	P15907	P15907;C9JH16;C9JVK7	SIAT1_HUMAN	0.195059	0.245689	0.360695
TCF3	Transcription factor E2-alpha	P15923	P15923;A0A0A0MRB7;A0A0A0MTS0;K7EKB9;K7EMM4;K7ENH8;K7EPS2;K7ERZ7;X6REB3	TFE2_HUMAN	-1.4616	2.4e-05	0.000472425
DSP	Desmoplakin	P15924	P15924	DESP_HUMAN	-0.544599	0.000132254	0.00138419
RPA2	Replication protein A 32 kDa subunit	P15927	P15927;Q5TEJ7	RFA2_HUMAN	0.318856	0.0071197	0.0240757
TIMP2	Metalloproteinase inhibitor 2	P16035	P16035;B4DFW2;K7EIX4	TIMP2_HUMAN	-0.756135	0.00103461	0.0060546
CD44	CD44 antigen	P16070	P16070;H0Y2P0;H0Y5E4;H0YCV9;H0YD13;H0YD17;H0YDW7;H0YDX6	CD44_HUMAN	-0.134993	0.634264	0.726735
NQO2	Ribosyldihydronicotinamide dehydrogenase [quinone]	P16083	P16083;Q5TD07	NQO2_HUMAN	0.824267	0.000953473	0.00573136
H2AX	Histone H2AX	P16104	P04908;P0C0S8;P16104;P20671;Q16777;Q6FI13;Q7L7L0;Q8IUE6;Q93077;Q96KK5;Q99878;Q9BTM1;A0A0U1RR32;A0A0U1RRH7;A0A3B3IS11	H2AX_HUMAN	0.1966	0.0518824	0.111159
CBR1	Carbonyl reductase [NADPH] 1	P16152	P16152	CBR1_HUMAN	0.263865	0.00888133	0.0285858
ACADS	Short-chain specific acyl-CoA dehydrogenase, mitochondrial	P16219	P16219;E9PE82	ACADS_HUMAN	0.746092	0.000105926	0.0012276
CREB1	Cyclic AMP-responsive element-binding protein 1	P16220	P16220;C9J4L5;C9J896;C9JBT4;E7EWP8;H7C3I0	CREB1_HUMAN	-0.54863	0.0174827	0.0483764
GLB1	Beta-galactosidase	P16278	P16278;E7EQ29;C9JF15;C9JWX1;F8WF40	BGAL_HUMAN	0.0136173	0.931175	0.956988
PECAM1	Platelet endothelial cell adhesion molecule	P16284	P16284	PECA1_HUMAN	-0.0287998	0.955094	0.974218
PPP3CB	Serine/threonine-protein phosphatase 2B catalytic subunit beta isoform	P16298	P16298;Q5F2F8	PP2BB_HUMAN	-0.152137	0.0299951	0.0731893
NCK1	Cytoplasmic protein NCK1	P16333	P16333;C9JAB9	NCK1_HUMAN	-0.0893467	0.369187	0.488364
GCFC2	Intron Large complex component GCFC2	P16383	P16383	GCFC2_HUMAN	-0.00847853	0.912037	0.942394
H1-5	Histone H1.5	P16401	P16401	H15_HUMAN	0.0156506	0.907596	0.939275
H1-3	Histone H1.3	P16402	P16402	H13_HUMAN	-0.341932	0.122322	0.214131
H1-2	Histone H1.2	P16403	P10412;P16402;P16403	H12_HUMAN	-0.276973	0.0390847	0.0901201
POR	NADPH--cytochrome P450 reductase	P16435	P16435;H0Y4R2;E7EMD0	NCPR_HUMAN	0.325449	0.268611	0.385887
MGMT	Methylated-DNA--protein-cysteine methyltransferase	P16455	P16455;B4DEE8	MGMT_HUMAN	0.165866	0.249273	0.364464
FER	Tyrosine-protein kinase Fer	P16591	P07332;P16591;E7ENM8;W0S4B9	FER_HUMAN	-0.430796	0.0002433	0.00212692
ATP2A2	Sarcoplasmic/endoplasmic reticulum calcium ATPase 2	P16615	P16615;H7C5W9	AT2A2_HUMAN	-0.52641	0.204328	0.312831
PLCG2	1-phosphatidylinositol 4,5-bisphosphate phosphodiesterase gamma-2	P16885	P16885	PLCG2_HUMAN	0.0112385	0.916258	0.945225
FAH	Fumarylacetoacetase	P16930	P16930	FAAA_HUMAN	0.689224	0.000547964	0.00380963
STMN1	Stathmin	P16949	P16949;A2A2D0	STMN1_HUMAN	0.130921	0.310496	0.431018
YBX3	Y-box-binding protein 3	P16989	P16989	YBOX3_HUMAN	0.0694882	0.437869	0.5571
ZFX	Zinc finger X-chromosomal protein	P17010	P08048;P17010;E9PEP7	ZFX_HUMAN	0.475153	0.199375	0.307509
ZNF22	Zinc finger protein 22	P17026	P17026	ZNF22_HUMAN	1.14272	1.58e-05	0.000367536
ZNF24	Zinc finger protein 24	P17028	P17028	ZNF24_HUMAN	0.0890584	0.565457	0.671274
ZKSCAN1	Zinc finger protein with KRAB and SCAN domains 1	P17029	P17029;E9PC66;B3KRF7	ZKSC1_HUMAN	0.015807	0.967474	0.981709
NAGA	Alpha-N-acetylgalactosaminidase	P17050	P17050	NAGAB_HUMAN	0.462956	0.00939994	0.0298882
HSPA6	Heat shock 70 kDa protein 6	P17066	P17066;P48741	HSP76_HUMAN	0.610707	0.0572822	0.119934
HMGA1	High mobility group protein HMG-I/HMG-Y	P17096	P17096	HMGA1_HUMAN	0.696244	0.000330997	0.00266643
TMEM11	Transmembrane protein 11, mitochondrial	P17152	P17152	TMM11_HUMAN	-1.21143	0.0159856	0.0452052
GOT1	Aspartate aminotransferase, cytoplasmic	P17174	P17174	AATC_HUMAN	1.29693	0.00184038	0.0089874
PRKCA	Protein kinase C alpha type	P17252	P17252	KPCA_HUMAN	-0.476653	5.06e-05	0.000758587
GJA1	Gap junction alpha-1 protein	P17302	P17302	CXA1_HUMAN	-0.789874	0.25851	0.37472
SMPD1	Sphingomyelin phosphodiesterase	P17405	P17405;H0YEP5	ASM_HUMAN	-0.822484	0.031357	0.0756521
UBTF	Nucleolar transcription factor 1	P17480	P17480;E9PKP7;E9PMM2	UBF1_HUMAN	-0.0619138	0.371789	0.49089
JUND	Transcription factor JunD	P17535	P17535	JUND_HUMAN	0.0879436	0.48874	0.603552
ATF7	Cyclic AMP-dependent transcription factor ATF-7	P17544	P17544	ATF7_HUMAN	-1.48931	2.57e-06	0.000128798
PRKACA	cAMP-dependent protein kinase catalytic subunit alpha	P17612	P17612;P22694;A0A087WVC4;A0A7I2V5J4	KAPCA_HUMAN	0.0174145	0.849338	0.896432
CAPN2	Calpain-2 catalytic subunit	P17655	P17655	CAN2_HUMAN	-0.0570042	0.619204	0.714335
PTPN2	Tyrosine-protein phosphatase non-receptor type 2	P17706	P17706;A0A2R8YD79;K7ER87	PTN2_HUMAN	-0.0129256	0.904375	0.936925
CTPS1	CTP synthase 1	P17812	P17812;Q9NRF8;A0A3B3IRI2;A0A3B3IRQ8;A0A3B3ITF6;A0A3B3ITB8;A0A3B3ITH9	PYRG1_HUMAN	0.0978523	0.479917	0.595474
DDX5	Probable ATP-dependent RNA helicase DDX5	P17844	P17844;J3KTA4;A0A7I2V2S0;A0A7I2V507;J3KTQ4;J3QRQ7;J3QR02;X6RLV5	DDX5_HUMAN	-0.339329	0.00141263	0.00749839
PFKL	ATP-dependent 6-phosphofructokinase, liver type	P17858	P08237;P17858;A0A2R8Y891	PFKAL_HUMAN	-0.144316	0.283079	0.401298
GM2A	Ganglioside GM2 activator	P17900	P17900;E5RJD0;H0YBY3	SAP3_HUMAN	0.732592	1.81e-05	0.000396806
LGALS3	Galectin-3	P17931	P17931	LEG3_HUMAN	0.454863	0.128109	0.221662
PSMC3	26S proteasome regulatory subunit 6A	P17980	P17980;R4GNH3;E9PKD5;E9PLG2;E9PMD8;E9PN50	PRS6A_HUMAN	-0.186666	0.0153258	0.0437661
TCP1	T-complex protein 1 subunit alpha	P17987	P17987;E7ERF2;E7EQR6	TCPA_HUMAN	0.356125	0.016786	0.0468698
PTPN1	Tyrosine-protein phosphatase non-receptor type 1	P18031	P18031	PTN1_HUMAN	0.0469997	0.730841	0.804084
ERCC2	General transcription and DNA repair factor IIH helicase subunit XPD	P18074	P18074;A8MX75;A0A804HK53;E7EVE9	ERCC2_HUMAN	-0.201225	0.0824302	0.158353
RPL35A	60S ribosomal protein L35a	P18077	P18077;C9K025	RL35A_HUMAN	0.0883011	0.340642	0.461114
ITGB5	Integrin beta-5	P18084	P18084;V9GYZ1;V9GZ57	ITB5_HUMAN	0.420706	0.516333	0.627127
ARF4	ADP-ribosylation factor 4	P18085	P18085;C9JAK5;U3KQF2	ARF4_HUMAN	-0.0509208	0.761337	0.828629
RPL7	60S ribosomal protein L7	P18124	P18124;A8MUD9	RL7_HUMAN	0.197882	0.293218	0.411997
VCL	Vinculin	P18206	P18206	VINC_HUMAN	0.509643	0.000105819	0.0012276
PTPRA	Receptor-type tyrosine-protein phosphatase alpha	P18433	P18433	PTPRA_HUMAN	0.138431	0.423339	0.543056
NAT1	Arylamine N-acetyltransferase 1	P18440	P18440;F5H5R8	ARY1_HUMAN	-0.243401	0.151049	0.250224
NELFE	Negative elongation factor E	P18615	P18615	NELFE_HUMAN	-0.0793238	0.350067	0.469385
RPL17	60S ribosomal protein L17	P18621	P18621;A0A0A6YYL6;A0A087WWH0;A0A087WXM6;A0A087WY81;J3KRB3;J3KRX5;J3KSJ0;J3QQT2;J3QS96	RL17_HUMAN	0.00540836	0.969188	0.982649
PGAM1	Phosphoglycerate mutase 1	P18669	P18669	PGAM1_HUMAN	0.203179	0.057214	0.119862
RCC1	Regulator of chromosome condensation	P18754	P18754;C9JMJ4;C9JQZ4;C9JRH2;C9JW69;C9J3R0	RCC1_HUMAN	0.454274	0.000330075	0.00266507
SDC1	Syndecan-1	P18827	P18827	SDC1_HUMAN	-0.863805	0.000440156	0.00325797
ATF1	Cyclic AMP-dependent transcription factor ATF-1	P18846	P16220;P18846;E9PAR2;G5E998	ATF1_HUMAN	0.171913	0.149252	0.24812
ATF3	Cyclic AMP-dependent transcription factor ATF-3	P18847	P18847;Q5VTZ4;A0A0A0MRJ2	ATF3_HUMAN	2.16472	0.000226763	0.00201722
ATF6	Cyclic AMP-dependent transcription factor ATF-6 alpha	P18850	P18850;A0A7P0T8R5;A0A7P0T8Y1;A0A7P0T992;A0A7P0T9H5;A0A7P0T9V3;A0A7P0TAF2;A0A7P0TAH1;A0A7P0Z421;A0A7P0Z4I7	ATF6A_HUMAN	-2.86584	5.39e-05	0.000790845
LIG1	DNA ligase 1	P18858	P18858;F5GZ28	DNLI1_HUMAN	-0.444633	0.000600245	0.0040751
ATP5PF	ATP synthase-coupling factor 6, mitochondrial	P18859	P18859;A8MUH2	ATP5J_HUMAN	1.13941	6.41e-05	0.000881936
XRCC1	DNA repair protein XRCC1	P18887	P18887;F5H8D7	XRCC1_HUMAN	-0.152925	0.0773307	0.150931
PLCG1	1-phosphatidylinositol 4,5-bisphosphate phosphodiesterase gamma-1	P19174	P19174;V9GY71;V9GYH5	PLCG1_HUMAN	-0.0904737	0.370922	0.490101
CD58	Lymphocyte function-associated antigen 3	P19256	P19256;B1AMW1;H0YDI1	LFA3_HUMAN	-0.150079	0.652465	0.741233
NCL	Nucleolin	P19338	P19338;C9JLB1;H7BY16;A0A7I2V2U7;A0A7I2V349;A0A7I2V3F3;A0A7I2V428;A0A7I2V506;A0A7I2V5M5;A0A7I2V699;A0A7I2V2S8	NUCL_HUMAN	0.395757	0.00200604	0.00955723
HK1	Hexokinase-1	P19367	P19367	HXK1_HUMAN	-0.112375	0.43898	0.557936
POLR2C	DNA-directed RNA polymerase II subunit RPB3	P19387	P19387	RPB3_HUMAN	-0.177618	0.0249712	0.0633326
POLR2E	DNA-directed RNA polymerases I, II, and III subunit RPABC1	P19388	P19388;A0A087WVZ9;A0A087WWX0;A0A0A0MQR7	RPAB1_HUMAN	0.120121	0.312966	0.432926
CD53	Leukocyte surface antigen CD53	P19397	P19397	CD53_HUMAN	-0.528123	0.151831	0.251137
NDUFV2	NADH dehydrogenase [ubiquinone] flavoprotein 2, mitochondrial	P19404	P19404;E7EPT4	NDUV2_HUMAN	0.602352	0.0004756	0.00346473
ELK1	ETS domain-containing protein Elk-1	P19419	P19419	ELK1_HUMAN	-0.673695	0.00524278	0.0190968
ERCC3	General transcription and DNA repair factor IIH helicase subunit XPB	P19447	P19447;A0A2R8Y6W8;A0A2R8Y5L2;A0A2R8YES7;A0A2R8Y762;H7C309	ERCC3_HUMAN	-0.1672	0.152458	0.251761
TRIM21	E3 ubiquitin-protein ligase TRIM21	P19474	P19474;H0YDP8	RO52_HUMAN	-0.315643	0.00313005	0.0131225
TFEB	Transcription factor EB	P19484	P19484;A0A1B0GXL9;B0QYS6;B0QYS7;B1AKB1;B1AKB2;B1AKB4;A0A7I2YQR9	TFEB_HUMAN	-1.12304	0.00615747	0.0216108
EIF2AK2	Interferon-induced, double-stranded RNA-activated protein kinase	P19525	P19525;A0A7P0TAL9;A0A7P0TBA9;A0A7P0Z4M0	E2AK2_HUMAN	-0.129309	0.0764629	0.149691
TFE3	Transcription factor E3	P19532	P19532	TFE3_HUMAN	-0.337197	0.0878449	0.165654
SRM	Spermidine synthase	P19623	P19623;K7EL89	SPEE_HUMAN	-0.0661684	0.757947	0.826459
SLC9A1	Sodium/hydrogen exchanger 1	P19634	P19634	SL9A1_HUMAN	0.383071	0.156941	0.257365
CSNK2A2	Casein kinase II subunit alpha'	P19784	P19784;H3BNI9	CSK22_HUMAN	0.335601	0.129301	0.223094
RXRA	Retinoic acid receptor RXR-alpha	P19793	P19793;A0A5F9ZHH6	RXRA_HUMAN	-0.843059	0.00870398	0.0281044
AOC1	Amiloride-sensitive amine oxidase [copper-containing]	P19801	P19801	AOC1_HUMAN	-0.626111	0.00226572	0.0103976
ITIH2	Inter-alpha-trypsin inhibitor heavy chain H2	P19823	P19823;Q5T985;Q5T987	ITIH2_HUMAN	1.12442	0.000580479	0.00397138
NFKB1	Nuclear factor NF-kappa-B p105 subunit	P19838	P19838;A0A494C157;A0A494C1E9;D6RC45;D6RH30	NFKB1_HUMAN	-0.186699	0.0590049	0.122742
NCF2	Neutrophil cytosol factor 2	P19878	P19878	NCF2_HUMAN	-0.653654	2.45e-05	0.000475284
TYMP	Thymidine phosphorylase	P19971	P19971;A0A494BZZ4;A0A494C0L3;C9JGI3	TYPH_HUMAN	0.599607	0.00128119	0.00701634
ATP2B1	Plasma membrane calcium-transporting ATPase 1	P20020	P20020;P23634	AT2B1_HUMAN	-0.206485	0.417292	0.53709
EIF2S2	Eukaryotic translation initiation factor 2 subunit 2	P20042	P20042	IF2B_HUMAN	0.479218	0.000129549	0.00137739
ANXA7	Annexin A7	P20073	P20073	ANXA7_HUMAN	0.407645	0.0128037	0.037998
SPINK2	Serine protease inhibitor Kazal-type 2	P20155	P20155;D6RC51;D6RI10	ISK2_HUMAN	0.292179	0.327307	0.446993
TBP	TATA-box-binding protein	P20226	P20226;H0Y6D8	TBP_HUMAN	0.158767	0.463888	0.581276
CCNA2	Cyclin-A2	P20248	P20248	CCNA2_HUMAN	-0.740929	0.000264735	0.00225854
BTF3	Transcription factor BTF3	P20290	P20290;D6RDG3;A0A7I2V3T6;A0A7I2V5Y3;A0A7I2YQL2;H0Y9Y1	BTF3_HUMAN	-0.133162	0.317335	0.437384
RAB3A	Ras-related protein Rab-3A	P20336	P20336;S4R3Q3	RAB3A_HUMAN	-0.514654	0.54018	0.650071
RAB3B	Ras-related protein Rab-3B	P20337	O95716;P20337;Q96E17	RAB3B_HUMAN	-0.356221	0.0754353	0.148253
RAB4A	Ras-related protein Rab-4A	P20338	P20338	RAB4A_HUMAN	0.771997	0.00994842	0.0312506
RAB5A	Ras-related protein Rab-5A	P20339	P20339	RAB5A_HUMAN	-0.0487558	0.554325	0.661583
RAB6A	Ras-related protein Rab-6A	P20340	P20340;Q9H0N0;Q9NRW1;C9JU14;J3KR73	RAB6A_HUMAN	0.879525	0.000316074	0.00258145
MSH3	DNA mismatch repair protein Msh3	P20585	P20585;A0A590UJW0;A0A590UKC9	MSH3_HUMAN	-0.0953552	0.453503	0.571149
MX1	Interferon-induced GTP-binding protein Mx1	P20591	P20591;F8W8T1;H9KVC7;A0A7P0T9I6;A0A7P0T9R0;A0A7P0Z4E0	MX1_HUMAN	-0.0147772	0.890449	0.927382
PSMB1	Proteasome subunit beta type-1	P20618	P20618	PSB1_HUMAN	0.751468	6.57e-05	0.000894942
M6PR	Cation-dependent mannose-6-phosphate receptor	P20645	P20645;F5GX30;F5GXE0;F5GXU0;F5H883	MPRD_HUMAN	0.508572	0.00393892	0.015608
COX5A	Cytochrome c oxidase subunit 5A, mitochondrial	P20674	P20674;H3BNX8;H3BRI0	COX5A_HUMAN	0.32492	0.19227	0.298651
LMNB1	Lamin-B1	P20700	P20700;A0A0D9SFE5;A0A0D9SFY5;E9PBF6	LMNB1_HUMAN	0.481221	0.00183255	0.00897367
ITGAL	Integrin alpha-L	P20701	P20701;A0A7I2V4B0	ITAL_HUMAN	-0.315679	0.623943	0.718163
BCL3	B-cell lymphoma 3 protein	P20749	P20749	BCL3_HUMAN	-0.850439	0.0419163	0.09504
OGN	Mimecan	P20774	P20774;Q5TBF5	MIME_HUMAN	1.02251	0.0768133	0.150128
AGA	N(4)-(beta-N-acetylglucosaminyl)-L-asparaginase	P20933	P20933	ASPG_HUMAN	0.104438	0.601845	0.701508
RASA1	Ras GTPase-activating protein 1	P20936	P20936;E9PGC0	RASA1_HUMAN	-0.362196	0.0338525	0.0806289
PTMS	Parathymosin	P20962	P20962;F5GXR3	PTMS_HUMAN	0.259695	0.265475	0.382468
CDK11B	Cyclin-dependent kinase 11B	P21127	P21127;Q9UQ88;A0A0D9SEI3;A0A0D9SEN2;A0A0D9SER5;Q5QPR3;Q5QPR4	CD11B_HUMAN	-0.157036	0.0700743	0.139958
ATP6V1B2	V-type proton ATPase subunit B, brain isoform	P21281	P21281;H0YC04	VATB2_HUMAN	0.550383	6.35e-05	0.000878434
ATP6V1C1	V-type proton ATPase subunit C 1	P21283	P21283;E7EV59	VATC1_HUMAN	0.688384	0.00170924	0.00857768
CSRP1	Cysteine and glycine-rich protein 1	P21291	P21291;E9PS42	CSRP1_HUMAN	0.242864	0.00785541	0.0259149
FLNA	Filamin-A	P21333	P21333;Q60FE5;A0A7P0NMY4	FLNA_HUMAN	-0.0634519	0.398554	0.518595
NF1	Neurofibromin	P21359	P21359;A0A8I5KV71;A0A8I5KWR6;H0Y465;J3KSB5	NF1_HUMAN	0.081582	0.693238	0.773043
ACO1	Cytoplasmic aconitate hydratase	P21399	P21399	ACOHC_HUMAN	0.342597	0.0175484	0.0484949
TNFAIP3	Tumor necrosis factor alpha-induced protein 3	P21580	P21580	TNAP3_HUMAN	-0.879046	4.35e-06	0.00016673
NT5E	5'-nucleotidase	P21589	P21589;Q96B60	5NTD_HUMAN	0.226473	0.443046	0.560917
TAF1	Transcription initiation factor TFIID subunit 1	P21675	P21675;Q8IZX4;A0A804HIC2;A0A804HK58;A0A804HIY8;A0A804HHS0	TAF1_HUMAN	-0.162019	0.234532	0.348232
VDAC1	Voltage-dependent anion-selective channel protein 1	P21796	P21796;C9JI87	VDAC1_HUMAN	0.00586673	0.986272	0.993568
SDHB	Succinate dehydrogenase [ubiquinone] iron-sulfur subunit, mitochondrial	P21912	P21912	SDHB_HUMAN	1.17194	1.38e-05	0.000340943
CD9	CD9 antigen	P21926	P21926;A0A087WU13;A0A7I2V3T7;F5GXT1;G8JLH6;A0A2R8Y478;A0A7I2V3T0;A6NNI4	CD9_HUMAN	-0.331342	0.257868	0.374019
BCKDHB	2-oxoisovalerate dehydrogenase subunit beta, mitochondrial	P21953	P21953	ODBB_HUMAN	0.354256	0.0192101	0.0518791
COMT	Catechol O-methyltransferase	P21964	P21964;E7EMS6	COMT_HUMAN	-0.350034	0.00722521	0.024359
MMUT	Methylmalonyl-CoA mutase, mitochondrial	P22033	P22033	MUTA_HUMAN	0.755318	3.56e-06	0.000145026
OSBP	Oxysterol-binding protein 1	P22059	P22059	OSBP1_HUMAN	0.248875	0.0143893	0.0417271
PCMT1	Protein-L-isoaspartate(D-aspartate) O-methyltransferase	P22061	P22061;A0A0A0MRJ6;A0A3F2YNX8;F6S8N6	PIMT_HUMAN	0.341116	0.0478483	0.104896
GART	Trifunctional purine biosynthetic protein adenosine-3	P22102	P22102;C9JBJ1;C9JKQ7;C9JTV6;C9JZG2;F8WD69	PUR2_HUMAN	-0.198883	0.0530034	0.113081
PAICS	Bifunctional phosphoribosylaminoimidazole carboxylase/phosphoribosylaminoimidazole succinocarboxamide synthetase	P22234	P22234;D6RF62;E9PBS1	PUR6_HUMAN	0.360474	0.0115369	0.0351519
IDS	Iduronate 2-sulfatase	P22304	P22304;B3KWA1	IDS_HUMAN	0.435375	0.116888	0.206663
SCP2	Sterol carrier protein 2	P22307	P22307;E9PLD1;H0YCB0	SCP2_HUMAN	0.530324	0.000114506	0.00129523
UBA1	Ubiquitin-like modifier-activating enzyme 1	P22314	P22314	UBA1_HUMAN	0.286458	0.00136123	0.007328
GPX3	Glutathione peroxidase 3	P22352	P22352	GPX3_HUMAN	1.03999	0.0135536	0.0398392
NME2	Nucleoside diphosphate kinase B	P22392	P22392;O60361;Q32Q12	NDKB_HUMAN	0.41263	0.000199976	0.001839
USF1	Upstream stimulatory factor 1	P22415	P22415;B1AQP1;E9PME6	USF1_HUMAN	-0.13072	0.345484	0.465355
FDXR	NADPH:adrenodoxin oxidoreductase, mitochondrial	P22570	P22570;A0A0A0MSZ4;A0A0A0MT64;A0A0A0MTN9;A0A0A0MTR6;A0A0C4DFN8;A0A0C4DGN7;J3QQX3	ADRO_HUMAN	0.487837	0.0006601	0.00439132
HNRNPA2B1	Heterogeneous nuclear ribonucleoproteins A2/B1	P22626	P22626;A0A024RA28;A0A087WUI2;A0A7I2V323;A0A7I2V3P1;A0A7I2V3P7;A0A7I2V4I6;A0A7I2V4N1;A0A7I2V4S4	ROA2_HUMAN	0.0978688	0.465683	0.5827
RFX1	MHC class II regulatory factor RFX1	P22670	P22670;P48378;P48380;F6USP3	RFX1_HUMAN	0.618905	0.000821427	0.00517435
CBL	E3 ubiquitin-protein ligase CBL	P22681	P22681;A0A0U1RQX8;A0A0U1RR39;A0A1B0GW38	CBL_HUMAN	-0.0908655	0.251669	0.367285
PRKACB	cAMP-dependent protein kinase catalytic subunit beta	P22694	P22694;A0A087WVC4;B1APF7;B1APF8;B1APF9;B1APG0;B1APG1;B1APG2;B1APG3	KAPCB_HUMAN	-0.476154	0.0784355	0.152625
UQCRC2	Cytochrome b-c1 complex subunit 2, mitochondrial	P22695	P22695;H3BRG4;A0A087WVZ4;H3BP04;H3BSJ9;H3BUE4;H3BUI9	QCR2_HUMAN	-0.282484	0.389575	0.509592
EVI2A	Protein EVI2A	P22794	P22794;J3QR06	EVI2A_HUMAN	-0.364503	0.267276	0.384451
FECH	Ferrochelatase, mitochondrial	P22830	P22830;A0A499FJN5;K7ELX4	HEMH_HUMAN	0.729163	3.85e-05	0.000639203
XPA	DNA repair protein complementing XP-A cells	P23025	P23025;F2Z2T2	XPA_HUMAN	-0.292655	0.109781	0.196749
AMPD1	AMP deaminase 1	P23109	P23109;Q01432;E9PKC5	AMPD1_HUMAN	-0.688891	2.01e-05	0.000426687
FBLN1	Fibulin-1	P23142	P23142	FBLN1_HUMAN	0.865175	5.14e-05	0.000763742
TCEA1	Transcription elongation factor A protein 1	P23193	P23193;Q15560;A0A0A0MT58;A0A1W2PPZ5;A0A1W2PRL9;Q5JRI7;B7Z4S1	TCEA1_HUMAN	0.360188	0.000976106	0.00583768
SFPQ	Splicing factor, proline- and glutamine-rich	P23246	P23246	SFPQ_HUMAN	0.17849	0.0422622	0.0956738
TUBG1	Tubulin gamma-1 chain	P23258	P23258;Q9NRH3;A0A7P0T9G6	TBG1_HUMAN	0.0685998	0.341906	0.461942
PPIB	Peptidyl-prolyl cis-trans isomerase B	P23284	P23284;A0A7P0T7U3;A0A7P0TB45;A0A7P0Z497	PPIB_HUMAN	0.830139	2.09e-05	0.000438817
ME2	NAD-dependent malic enzyme, mitochondrial	P23368	P23368;A0A1W2PPH1;A0A1W2PQH3;A0A1W2PR68	MAOM_HUMAN	1.07686	5.45e-06	0.000188575
GLDC	Glycine dehydrogenase (decarboxylating), mitochondrial	P23378	P23378	GCSP_HUMAN	0.398489	0.00178596	0.00881895
WARS1	Tryptophan--tRNA ligase, cytoplasmic	P23381	P23381;G3V3H8;G3V3Y5;G3V277	SYWC_HUMAN	0.229076	0.0105786	0.0328541
RPS3	40S ribosomal protein S3	P23396	P23396;E9PL09;E9PPU1;E9PJH4;E9PK82;E9PQ96;F2Z2S8;H0YCJ7;H0YF32	RS3_HUMAN	0.127122	0.664372	0.750643
RPS6KB1	Ribosomal protein S6 kinase beta-1	P23443	P23443	KS6B1_HUMAN	-0.441636	0.00017123	0.0016612
JAK1	Tyrosine-protein kinase JAK1	P23458	P23458;A0A5F9ZHN8;A0A5F9ZI39;A0A5F9ZH07;A0A5F9ZH32;A0A5F9ZI01	JAK1_HUMAN	-1.42694	3.37e-06	0.000143593
PTPRB	Receptor-type tyrosine-protein phosphatase beta	P23467	P23467;F8VU56;F8VSD5;Q6ZR19	PTPRB_HUMAN	-0.803439	0.313	0.432926
PTPRE	Receptor-type tyrosine-protein phosphatase epsilon	P23469	P23469;Q5VWH5;Q5VWH6;S4R2Y5;S4R448	PTPRE_HUMAN	-0.243252	0.100751	0.183965
PTPRZ1	Receptor-type tyrosine-protein phosphatase zeta	P23471	P23471;A0A494C036;A0A494C055;A0A494C087;A0A494C0U4;A0A494C1B4;A0A494C1H9;A0A494C1R4;A0A494C1F0	PTPRZ_HUMAN	-0.467729	0.654613	0.742601
MCC	Colorectal mutant cancer protein	P23508	P23508;A0A096LNU0	CRCM_HUMAN	-0.391775	0.00308027	0.0130114
NFYA	Nuclear transcription factor Y subunit alpha	P23511	P23511	NFYA_HUMAN	-0.0707842	0.622349	0.717261
AHCY	Adenosylhomocysteinase	P23526	P23526	SAHH_HUMAN	0.20536	0.0166961	0.0466923
CFL1	Cofilin-1	P23528	P23528;Q9Y281;E9PK25;E9PLJ3;E9PP50;E9PQB7;G3V1A4	COF1_HUMAN	0.270822	0.104047	0.188863
EIF4B	Eukaryotic translation initiation factor 4B	P23588	P23588;E7EX17	IF4B_HUMAN	0.144857	0.273496	0.391079
F8A3	40-kDa huntingtin-associated protein	P23610	P23610	HAP40_HUMAN	0.321039	0.0557262	0.11744
ATP2B4	Plasma membrane calcium-transporting ATPase 4	P23634	P23634	AT2B4_HUMAN	1.94326	0.00748619	0.0249575
DGKA	Diacylglycerol kinase alpha	P23743	P23743;G3V4E1;H0YJH4	DGKA_HUMAN	-0.505924	0.325097	0.444748
CPT2	Carnitine O-palmitoyltransferase 2, mitochondrial	P23786	P23786;A0A1B0GTB8;A0A1B0GV75;A0A1B0GVF3;A0A1B0GWC0;A0A1B0GTM0	CPT2_HUMAN	0.612387	0.00937488	0.0298353
DTYMK	Thymidylate kinase	P23919	P23919;H7BZ20;H7C312	KTHY_HUMAN	-0.284626	0.00892923	0.0286748
RRM1	Ribonucleoside-diphosphate reductase large subunit	P23921	P23921;H0YCY7;E9PL69;E9PP77	RIR1_HUMAN	-0.498504	0.00830167	0.0270521
CHM	Rab proteins geranylgeranyltransferase component A 1	P24386	P24386	RAE1_HUMAN	0.128927	0.372845	0.492009
EEF1B2	Elongation factor 1-beta	P24534	P24534;C9JZW3	EF1B_HUMAN	0.321495	0.0443724	0.0990546
ATP5PB	ATP synthase F(0) complex subunit B1, mitochondrial	P24539	P24539;Q5QNZ2	AT5F1_HUMAN	-0.31448	0.434266	0.553861
ACP1	Low molecular weight phosphotyrosine protein phosphatase	P24666	P24666;G5E9R5	PPAC_HUMAN	-0.34249	0.104249	0.189129
CCNC	Cyclin-C	P24863	P24863;E5RFK5;E5RI39;E5RIH8;G5E954;H0YBQ5;J3KP90;Q5JV82;E5RFX8	CCNC_HUMAN	0.696274	0.487355	0.602143
CCNE1	G1/S-specific cyclin-E1	P24864	P24864;C9J2U0;I3L413	CCNE1_HUMAN	-0.369532	0.566109	0.671625
POLR2A	DNA-directed RNA polymerase II subunit RPB1	P24928	P24928;A0A6Q8PGB0	RPB1_HUMAN	-0.068556	0.283505	0.401822
CDK2	Cyclin-dependent kinase 2	P24941	P24941;E7ESI2;G3V5T9	CDK2_HUMAN	-0.230658	0.113041	0.20137
APC	Adenomatous polyposis coli protein	P25054	P25054	APC_HUMAN	-0.424525	0.0113168	0.0346151
GRK2	Beta-adrenergic receptor kinase 1	P25098	P25098;P35626	ARBK1_HUMAN	-0.7613	3.92e-06	0.000154388
MCM3	DNA replication licensing factor MCM3	P25205	P25205;A0A499FHX9;J3KQ69	MCM3_HUMAN	-0.103479	0.384571	0.504193
NFYB	Nuclear transcription factor Y subunit beta	P25208	P25208;F8VSL3	NFYB_HUMAN	0.335834	0.0499598	0.108351
MPST	3-mercaptopyruvate sulfurtransferase	P25325	P25325;B1AH49	THTM_HUMAN	0.202293	0.0813171	0.156597
RPS12	40S ribosomal protein S12	P25398	P25398	RS12_HUMAN	0.133664	0.416841	0.536762
BRD2	Bromodomain-containing protein 2	P25440	P25440;H0Y6K2;A0A0G2JHN8;A0A0G2JK44;A0A140T9E9;A0A140T9I1	BRD2_HUMAN	-0.174047	0.0589847	0.122736
FAS	Tumor necrosis factor receptor superfamily member 6	P25445	P25445;Q59FU8	TNR6_HUMAN	-0.349484	0.470923	0.587803
YY1	Transcriptional repressor protein YY1	P25490	O15391;P25490	TYY1_HUMAN	0.147372	0.124444	0.216827
DNAJB1	DnaJ homolog subfamily B member 1	P25685	P25685;M0QXK0	DNJB1_HUMAN	0.166916	0.0787264	0.152899
DNAJB2	DnaJ homolog subfamily B member 2	P25686	P25686;C9JRD2;C9JXB9	DNJB2_HUMAN	0.454753	0.0116152	0.0353448
ATP5F1A	ATP synthase subunit alpha, mitochondrial	P25705	P25705;K7EJP1;K7EK77;K7ENJ4;K7ERX7	ATPA_HUMAN	1.20379	5.44e-07	5.93e-05
CTSS	Cathepsin S	P25774	P25774;A0A7P0T844;A0A7P0T8H4;A0A7P0T8U1;A0A7P0T904;A0A7P0TAQ0;A0A804DAZ0;U3KQE7	CATS_HUMAN	0.623743	3.93e-05	0.000647485
PSMA1	Proteasome subunit alpha type-1	P25786	P25786;F5GX11	PSA1_HUMAN	0.52038	0.00686824	0.0234155
PSMA2	Proteasome subunit alpha type-2	P25787	P25787;A0A024RA52;A0A7I2YQP7;C9JCK5	PSA2_HUMAN	0.741257	0.0202867	0.0540852
PSMA3	Proteasome subunit alpha type-3	P25788	P25788;G3V3W4;G3V5N4	PSA3_HUMAN	0.771342	0.000744833	0.00478165
PSMA4	Proteasome subunit alpha type-4	P25789	P25789;H0YKT8;H0YL69;H0YLC2;H0YMA1;H0YMZ1;H0YKS0;H0YMV3;H0YN18	PSA4_HUMAN	0.50725	0.00115083	0.00647775
CD40	Tumor necrosis factor receptor superfamily member 5	P25942	P25942;A0A087X1D0;H0YE23	TNR5_HUMAN	-0.327819	0.604113	0.70288
NFKBIA	NF-kappa-B inhibitor alpha	P25963	P25963;G3V286	IKBA_HUMAN	-0.504202	0.011684	0.0354777
ITGB7	Integrin beta-7	P26010	P26010;F5H6T4;F8VNX4	ITB7_HUMAN	-0.843794	0.0137544	0.0402293
MSN	Moesin	P26038	P15311;P26038;P35241;A0A2R8Y5S7;A0A2R8Y7M3;E9PNP4	MOES_HUMAN	0.341554	0.000937629	0.00566981
PTPN3	Tyrosine-protein phosphatase non-receptor type 3	P26045	P26045;J3KN34	PTN3_HUMAN	-0.0362614	0.876363	0.917028
DDX6	Probable ATP-dependent RNA helicase DDX6	P26196	P26196	DDX6_HUMAN	0.105538	0.730494	0.803828
U2AF2	Splicing factor U2AF 65 kDa subunit	P26368	P26368;K7ELP8	U2AF2_HUMAN	0.427521	0.0152983	0.0437155
RPL13	60S ribosomal protein L13	P26373	P26373;J3QSB4	RL13_HUMAN	0.0527915	0.580186	0.684146
CHML	Rab proteins geranylgeranyltransferase component A 2	P26374	P26374	RAE2_HUMAN	0.0545775	0.660026	0.747186
IVD	Isovaleryl-CoA dehydrogenase, mitochondrial	P26440	P26440;A0A0A0MT83;A0A0S2Z4K7;H0YN10;H0YKV0;H0YLC3;H7C4G6	IVD_HUMAN	0.642307	2.36e-05	0.000470986
MGAT1	Alpha-1,3-mannosyl-glycoprotein 2-beta-N-acetylglucosaminyltransferase	P26572	P26572	MGAT1_HUMAN	0.494555	0.207237	0.316178
HMGB2	High mobility group protein B2	P26583	P26583;D6R9A6	HMGB2_HUMAN	0.292554	0.0731885	0.144704
PTBP1	Polypyrimidine tract-binding protein 1	P26599	P26599;A0A0U1RRM4;A0A7I2V621;A6NLN1;A0A0D9SF20	PTBP1_HUMAN	0.192012	0.0463243	0.102347
TARS1	Threonine--tRNA ligase 1, cytoplasmic	P26639	A2RTX5;P26639;B7ZLP8	SYTC_HUMAN	0.44058	0.136215	0.231916
VARS1	Valine--tRNA ligase	P26640	P26640;A0A140T936;A0A140T954	SYVC_HUMAN	0.0090439	0.910419	0.941259
EEF1G	Elongation factor 1-gamma	P26641	P26641	EF1G_HUMAN	0.3429	0.126586	0.21948
ZFP36	mRNA decay activator protein ZFP36	P26651	P26651;M0QY76	TTP_HUMAN	-0.746153	0.126774	0.219698
FKBP2	Peptidyl-prolyl cis-trans isomerase FKBP2	P26885	P26885;A0A494C1N0;F5H0N4	FKBP2_HUMAN	0.733195	4.64e-06	0.000171125
STOM	Stomatin	P27105	P27105;F8VSL7	STOM_HUMAN	0.193676	0.088397	0.166273
AK4	Adenylate kinase 4, mitochondrial	P27144	P27144;A0A8I5KW96;F8VS11	KAD4_HUMAN	0.312698	0.0279979	0.0691501
YWHAQ	14-3-3 protein theta	P27348	P27348;E9PG15	1433T_HUMAN	-0.00351352	0.982783	0.990961
MAPK3	Mitogen-activated protein kinase 3	P27361	P27361;E9PBK7;E9PJF0;E9PQW4	MK03_HUMAN	-0.241151	0.00634306	0.022026
MARK3	MAP/microtubule affinity-regulating kinase 3	P27448	P27448;A0A7I2V2E3;A0A7I2V2I9;A0A7I2V2N8;A0A7I2V2U9;A0A7I2V3B9;A0A7I2V3C6;A0A7I2V3I9;A0A7I2V3K2;A0A7I2V3P5;A0A7I2V409;A0A7I2V4G7;A0A7I2V4K8;A0A7I2V4T2;A0A7I2V5G3;A0A7I2V639;A0A7I2YQF7;H0YIY6;H0YJI9;H0YKP9;H0YNV4;J3KNR0	MARK3_HUMAN	-0.329206	0.103693	0.188365
ARNT	Aryl hydrocarbon receptor nuclear translocator	P27540	P27540	ARNT_HUMAN	-0.872378	5.18e-05	0.000766353
RPL10	60S ribosomal protein L10	P27635	P27635;F8W7C6	RL10_HUMAN	-0.0127828	0.896824	0.931017
RPA1	Replication protein A 70 kDa DNA-binding subunit	P27694	P27694;I3L4R8	RFA1_HUMAN	0.113736	0.449529	0.567115
APEX1	DNA-(apurinic or apyrimidinic site) endonuclease	P27695	P27695;G3V3M6;G3V5Q1;H7C4A8	APEX1_HUMAN	0.0753775	0.582295	0.685606
CD82	CD82 antigen	P27701	P27701	CD82_HUMAN	0.320464	0.610646	0.706616
DCK	Deoxycytidine kinase	P27707	P27707;D6RFG8	DCK_HUMAN	0.147094	0.460212	0.577488
CAD	CAD protein	P27708	P27708;F8VPD4;H7C2E4	PYR1_HUMAN	-0.491119	0.00244532	0.010982
CANX	Calnexin	P27824	P27824;A0A7P0T840;A0A7P0T8G1;A0A7P0T937;A0A7P0T9L0;A0A7P0TAE9;A0A7P0TAR9;A0A7P0TB65;A0A7P0Z484;A0A7P0Z4D6;D6RAU8;A0A7P0T8N1;A0A7P0TAN9;A0A7P0Z4H2	CALX_HUMAN	-0.136408	0.687481	0.769409
PIK3R1	Phosphatidylinositol 3-kinase regulatory subunit alpha	P27986	P27986	P85A_HUMAN	0.0206373	0.86775	0.910448
ITPKB	Inositol-trisphosphate 3-kinase B	P27987	P27987;Q96DU7	IP3KB_HUMAN	-0.44965	0.00381108	0.0152379
PSMB8	Proteasome subunit beta type-8	P28062	P28062;X5D2R7	PSB8_HUMAN	0.778141	0.00547046	0.0198313
PSMB9	Proteasome subunit beta type-9	P28065	P28065;A0A0G2JJQ0;A2ACR0;A0A0G2JJA7;A2ACR1;A0A0G2JHI2;A0A0G2JJ13	PSB9_HUMAN	0.48462	0.000514042	0.0036619
PSMA5	Proteasome subunit alpha type-5	P28066	P28066	PSA5_HUMAN	0.619774	0.00522183	0.0190695
PSMB4	Proteasome subunit beta type-4	P28070	P28070	PSB4_HUMAN	0.784279	0.00437019	0.0168465
PSMB6	Proteasome subunit beta type-6	P28072	P28072;A0A087X2I4;I3L3X7	PSB6_HUMAN	0.50322	0.00509596	0.018716
PSMB5	Proteasome subunit beta type-5	P28074	P28074	PSB5_HUMAN	1.04365	0.000888409	0.00544446
GSTM2	Glutathione S-transferase Mu 2	P28161	P09488;P28161;Q03013;A0A0A0MR85;B9ZVX7;E7EWW9;E9PHN6;E9PHN7;E9PLF1;F6XZQ7;H3BQT3	GSTM2_HUMAN	0.200396	0.174693	0.278291
ABCD3	ATP-binding cassette sub-family D member 3	P28288	P28288;A0A3B3ITW3	ABCD3_HUMAN	-1.14203	0.000401634	0.00307609
TMOD1	Tropomodulin-1	P28289	P28289	TMOD1_HUMAN	0.0688963	0.564787	0.670904
ITPRID2	Protein ITPRID2	P28290	P28290;E7EUL7;E9PHV5	ITPI2_HUMAN	-0.291003	0.0436475	0.0976731
NDUFS1	NADH-ubiquinone oxidoreductase 75 kDa subunit, mitochondrial	P28331	P28331;C9JPQ5	NDUS1_HUMAN	0.541604	0.00102137	0.00601673
POLD1	DNA polymerase delta catalytic subunit	P28340	P28340;A0A087WYJ2;M0R2B7;A0A2R8Y705;M0QZR8	DPOD1_HUMAN	-0.574002	0.000565565	0.00389948
TEAD1	Transcriptional enhancer factor TEF-1	P28347	P28347;Q99594;A0A1X7SBS4;A0A7P0SNI2;H0YE88;H0YEJ9;E9PKB7	TEAD1_HUMAN	-0.504815	0.0126848	0.037724
MAPK1	Mitogen-activated protein kinase 1	P28482	P28482	MK01_HUMAN	0.0411795	0.744101	0.8148
GCA	Grancalcin	P28676	P28676;H7BXD5	GRAN_HUMAN	0.351935	0.130849	0.225271
RXRB	Retinoic acid receptor RXR-beta	P28702	P28702;A0A0G2JKR7	RXRB_HUMAN	-0.591015	4.61e-05	0.000718053
ERCC5	DNA excision repair protein ERCC-5	P28715	P28715;A0A090HNM7;A0A1W2PS85;A0A494C0S2;R4GMW8	ERCC5_HUMAN	0.0738234	0.558347	0.665151
RBL1	Retinoblastoma-like protein 1	P28749	P28749	RBL1_HUMAN	-0.642201	0.00326633	0.0135336
GRN	Progranulin	P28799	P28799;K7EQ05	GRN_HUMAN	0.345369	0.0195246	0.052508
LAP3	Cytosol aminopeptidase	P28838	P28838	AMPL_HUMAN	0.258232	0.0258233	0.0650034
CD38	ADP-ribosyl cyclase/cyclic ADP-ribose hydrolase 1	P28907	P28907	CD38_HUMAN	-0.274652	0.409018	0.52919
GTF2E1	General transcription factor IIE subunit 1	P29083	P29083;E9PER7	T2EA_HUMAN	0.0843718	0.338679	0.458964
GTF2E2	Transcription initiation factor IIE subunit beta	P29084	P29084	T2EB_HUMAN	-0.0223908	0.762836	0.829747
TPP2	Tripeptidyl-peptidase 2	P29144	P29144;A0A494C0U1;A0A494C1B8;Q5VZU9	TPP2_HUMAN	0.288686	0.0213945	0.0563387
IMPA1	Inositol monophosphatase 1	P29218	P29218;E5RGY4;E5RHE9;E5RIP7;H0YBL1;E5RG94;E5RI82;E5RIF4	IMPA1_HUMAN	0.445809	0.00212421	0.00996838
CCN2	CCN family member 2	P29279	P29279	CCN2_HUMAN	0.14722	0.789931	0.850464
EPHA3	Ephrin type-A receptor 3	P29320	P29320	EPHA3_HUMAN	0.66518	0.1962	0.30367
PTPN6	Tyrosine-protein phosphatase non-receptor type 6	P29350	P29350	PTN6_HUMAN	0.136883	0.131847	0.226356
SHC1	SHC-transforming protein 1	P29353	P29353;Q6S5L8;Q5T181;Q5T182	SHC1_HUMAN	0.0947873	0.228029	0.341081
MPG	DNA-3-methyladenine glycosylase	P29372	P29372	3MG_HUMAN	-0.510162	3.66e-05	0.000617068
ARID4A	AT-rich interactive domain-containing protein 4A	P29374	P29374	ARI4A_HUMAN	0.252915	0.290278	0.40921
KDM5A	Lysine-specific demethylase 5A	P29375	P29375;E7EV89	KDM5A_HUMAN	-0.317978	0.166557	0.268532
TKT	Transketolase	P29401	P29401;E9PFF2	TKT_HUMAN	0.72692	0.165875	0.267676
CASP1	Caspase-1	P29466	P29466;G3V169	CASP1_HUMAN	-0.460231	0.000184278	0.00174215
RBMS1	RNA-binding motif, single-stranded-interacting protein 1	P29558	P29558;E7ETU5	RBMS1_HUMAN	-0.0813861	0.622339	0.717261
TYK2	Non-receptor tyrosine-protein kinase TYK2	P29597	P29597;E9PM19;E9PPF2	TYK2_HUMAN	-1.23463	3.14e-05	0.000555318
OAS2	2'-5'-oligoadenylate synthase 2	P29728	P29728;A0A087X0V5;A0A7P0T8H9;F8W1C5	OAS2_HUMAN	-0.458091	0.00580381	0.0207455
MARCKS	Myristoylated alanine-rich C-kinase substrate	P29966	P29966	MARCS_HUMAN	0.681721	0.00115055	0.00647775
ALDH4A1	Delta-1-pyrroline-5-carboxylate dehydrogenase, mitochondrial	P30038	P30038	AL4A1_HUMAN	-0.246645	0.0119818	0.0360269
PBLD	Phenazine biosynthesis-like domain-containing protein	P30039	P30039;A0A0C4DFS0;V9GY00	PBLD_HUMAN	-0.234949	0.497912	0.611678
ERP29	Endoplasmic reticulum resident protein 29	P30040	P30040;F8VY02	ERP29_HUMAN	0.843927	0.000663321	0.00440617
PRDX6	Peroxiredoxin-6	P30041	P30041	PRDX6_HUMAN	0.322724	0.00163062	0.00832092
BLVRB	Flavin reductase (NADPH)	P30043	P30043;A0A2R8YEP4	BLVRB_HUMAN	-0.0722202	0.473146	0.589629
PRDX5	Peroxiredoxin-5, mitochondrial	P30044	P30044	PRDX5_HUMAN	0.563795	0.00502868	0.0185362
DDT	D-dopachrome decarboxylase	P30046	P30046;A6NHG4;B5MC82;J3KQ18	DOPD_HUMAN	0.417968	0.0460883	0.101889
PRDX3	Thioredoxin-dependent peroxide reductase, mitochondrial	P30048	P30048	PRDX3_HUMAN	1.33951	1.56e-07	3.06e-05
ATP5F1D	ATP synthase subunit delta, mitochondrial	P30049	P30049	ATPD_HUMAN	1.43701	6.83e-05	0.000916758
RPL12	60S ribosomal protein L12	P30050	P30050	RL12_HUMAN	0.326555	0.00927985	0.0296127
ECHS1	Enoyl-CoA hydratase, mitochondrial	P30084	P30084	ECHM_HUMAN	1.06523	2.45e-06	0.000126747
CMPK1	UMP-CMP kinase	P30085	P30085;Q5T0D2	KCY_HUMAN	-0.00804781	0.958472	0.975836
PEBP1	Phosphatidylethanolamine-binding protein 1	P30086	P30086	PEBP1_HUMAN	0.716633	0.0227441	0.0591012
PDIA3	Protein disulfide-isomerase A3	P30101	P30101;A0A8I5KNU9;A0A8I5KPY2;A0A8I5KRV3;A0A8I5KS72;A0A8I5KT88;A0A8I5KW00;A0A8I5KW33;A0A8I5KXC9;A0A8I5QKQ5	PDIA3_HUMAN	0.908187	0.00011097	0.00127129
PPP2R1A	Serine/threonine-protein phosphatase 2A 65 kDa regulatory subunit A alpha isoform	P30153	P30153;B3KQV6;C9J9C1	2AAA_HUMAN	0.232339	0.0305516	0.0741384
PPP2R1B	Serine/threonine-protein phosphatase 2A 65 kDa regulatory subunit A beta isoform	P30154	P30154	2AAB_HUMAN	-0.994592	4.68e-06	0.000171345
CDC27	Cell division cycle protein 27 homolog	P30260	P30260;G5EA36	CDC27_HUMAN	0.364606	0.0230209	0.0596237
CCND2	G1/S-specific cyclin-D2	P30279	P30279;A0A3B3IT44;A0A6Q8PFP0;A0A6Q8PGZ3	CCND2_HUMAN	-2.2691	0.000311107	0.00254971
WEE1	Wee1-like protein kinase	P30291	P30291;A0A7P0TBN9	WEE1_HUMAN	-1.07808	0.0853442	0.162234
CDC25C	M-phase inducer phosphatase 3	P30307	P30307;H0Y999	MPIP3_HUMAN	-2.02741	0.0124675	0.0372029
PPIF	Peptidyl-prolyl cis-trans isomerase F, mitochondrial	P30405	P30405;H0Y548;R4GN99	PPIF_HUMAN	1.11043	0.000870197	0.00538812
NKTR	NK-tumor recognition protein	P30414	P30414	NKTR_HUMAN	0.0568923	0.395035	0.515065
NMT1	Glycylpeptide N-tetradecanoyltransferase 1	P30419	P30419;A0A7I2V3U5;A0A7I2V3X4;A0A7I2V539	NMT1_HUMAN	0.215003	0.181589	0.286007
HMOX2	Heme oxygenase 2	P30519	P30519;A0A087WT44;I3L159;I3L1F5	HMOX2_HUMAN	1.53596	0.000697588	0.00455265
ADSS2	Adenylosuccinate synthetase isozyme 2	P30520	P30520	PURA2_HUMAN	0.193298	0.0219453	0.0574897
LRPAP1	Alpha-2-macroglobulin receptor-associated protein	P30533	P30533	AMRP_HUMAN	-0.778465	9.57e-05	0.00115641
ADSL	Adenylosuccinate lyase	P30566	P30566;A0A096LNY6;A0A0A6YY92;A0A1B0GTJ7;A0A1B0GWJ0;A0A7P0T8E4;A0A7P0Z472;A0A1B0GTG9;A0A1B0GWF8;A0A096LNY4;A0A096LNY5;A0A096LP72;A0A096LP92;A0A1W2PRX2;A0A7P0T9A7;B4DEP1	PUR8_HUMAN	0.190683	0.0482149	0.105601
PKLR	Pyruvate kinase PKLR	P30613	P30613	KPYR_HUMAN	-0.121904	0.674336	0.758775
CLIP1	CAP-Gly domain-containing linker protein 1	P30622	P30622;F5H0N7;F5H1T5;F5H6A0;J3KP58	CLIP1_HUMAN	0.38055	0.00167024	0.00843581
SRI	Sorcin	P30626	P30626;C9J0K6	SORCN_HUMAN	0.558691	0.000184527	0.00174218
SERPINB1	Leukocyte elastase inhibitor	P30740	P30740	ILEU_HUMAN	0.351824	0.00308957	0.0130377
SLC7A1	High affinity cationic amino acid transporter 1	P30825	P30825;Q5JR49	SL7A1_HUMAN	-0.183621	0.358242	0.477357
ALDH1B1	Aldehyde dehydrogenase X, mitochondrial	P30837	P30837	AL1B1_HUMAN	0.132129	0.284006	0.402371
POLR2B	DNA-directed RNA polymerase II subunit RPB2	P30876	P30876;C9J2Y9;C9J4M6	RPB2_HUMAN	-0.303267	0.017808	0.0489892
SDHA	Succinate dehydrogenase [ubiquinone] flavoprotein subunit, mitochondrial	P31040	P31040;D6RFM5;A0A494C1T6	SDHA_HUMAN	0.908973	1.73e-06	0.000100103
GDI1	Rab GDP dissociation inhibitor alpha	P31150	P31150	GDIA_HUMAN	0.412349	0.000190596	0.00178276
MAT2A	S-adenosylmethionine synthase isoform type-2	P31153	P31153	METK2_HUMAN	0.191296	0.0778386	0.151639
PRKAR1B	cAMP-dependent protein kinase type I-beta regulatory subunit	P31321	P31321;C9JSK5;H7BYW5	KAP1_HUMAN	-0.523779	0.0123771	0.0369954
PRKAR2B	cAMP-dependent protein kinase type II-beta regulatory subunit	P31323	P31323	KAP3_HUMAN	0.143657	0.412941	0.532887
CPS1	Carbamoyl-phosphate synthase [ammonia], mitochondrial	P31327	P31327	CPSM_HUMAN	0.748448	0.000867385	0.00538296
RRM2	Ribonucleoside-diphosphate reductase subunit M2	P31350	P31350;A0A286YFD6;A0A7P0SBL1	RIR2_HUMAN	-0.581246	0.000528056	0.00372064
TIA1	Cytotoxic granule associated RNA binding protein TIA1	P31483	P31483;F8W8I6;C9JTN7	TIA1_HUMAN	0.298692	0.17621	0.279951
HIVEP2	Transcription factor HIVEP2	P31629	P31629	ZEP2_HUMAN	-0.116505	0.706562	0.784415
DNAJA1	DnaJ homolog subfamily A member 1	P31689	P31689	DNJA1_HUMAN	-0.468786	0.000182772	0.00173254
AKT1	RAC-alpha serine/threonine-protein kinase	P31749	P31749;A0A804HJM6;A0A087WY56;G3V2I6;G3V3X1	AKT1_HUMAN	-0.215255	0.0611532	0.126136
AKT2	RAC-beta serine/threonine-protein kinase	P31751	P31751;M0R0P9;C9JHS6;J3QKW1;J3QLS6;M0R275	AKT2_HUMAN	-0.342547	0.00552967	0.0199672
UQCRC1	Cytochrome b-c1 complex subunit 1, mitochondrial	P31930	P31930	QCR1_HUMAN	-0.286294	0.341698	0.461749
HIBADH	3-hydroxyisobutyrate dehydrogenase, mitochondrial	P31937	P31937	3HIDH_HUMAN	1.15006	0.000124537	0.00135046
ATIC	Bifunctional purine biosynthesis protein ATIC	P31939	P31939;H7C1S2	PUR9_HUMAN	0.0902722	0.175395	0.279094
HNRNPH3	Heterogeneous nuclear ribonucleoprotein H3	P31942	P31942	HNRH3_HUMAN	-0.129888	0.250479	0.366001
YWHAB	14-3-3 protein beta/alpha	P31946	P31946	1433B_HUMAN	0.282122	0.0616246	0.126998
SFN	14-3-3 protein sigma	P31947	P31947	1433S_HUMAN	0.197008	0.0893977	0.167733
STIP1	Stress-induced-phosphoprotein 1	P31948	P31948	STIP1_HUMAN	0.273163	0.0161226	0.0454838
S100A11	Protein S100-A11	P31949	P31949	S10AB_HUMAN	0.282579	0.0385898	0.0891532
INPP5B	Type II inositol 1,4,5-trisphosphate 5-phosphatase	P32019	P32019;E7ESY0	I5P2_HUMAN	-0.0951381	0.60776	0.704922
PRDX2	Peroxiredoxin-2	P32119	P32119	PRDX2_HUMAN	0.473672	0.000161579	0.00159573
ARRB2	Beta-arrestin-2	P32121	P32121;I3L412;K7ENA6	ARRB2_HUMAN	-0.523083	0.00120698	0.00671377
GK	Glycerol kinase	P32189	P32189;Q14409;A0A8I5KXY7	GLPK_HUMAN	0.00102655	0.989341	0.995164
CCR1	C-C chemokine receptor type 1	P32246	P32246	CCR1_HUMAN	0.112953	0.652202	0.741053
FOXN2	Forkhead box protein N2	P32314	P32314	FOXN2_HUMAN	-2.03972	0.000199388	0.00183884
DCTD	Deoxycytidylate deaminase	P32321	P32321;D6R9S0;D6RBJ9;D6RBN2;D6RC36	DCTD_HUMAN	0.425011	0.0533313	0.113473
PYCR1	Pyrroline-5-carboxylate reductase 1, mitochondrial	P32322	P32322;E2QRB3	P5CR1_HUMAN	1.05972	1.37e-06	8.91e-05
GBP1	Guanylate-binding protein 1	P32455	P32455;P32456	GBP1_HUMAN	0.0471821	0.64148	0.732396
GBP2	Guanylate-binding protein 2	P32456	P32456	GBP2_HUMAN	-0.0685419	0.500624	0.614051
ELF1	ETS-related transcription factor Elf-1	P32519	P32519;A0A0U1RRL5	ELF1_HUMAN	-1.18247	9.15e-08	2.82e-05
GTF2H1	General transcription factor IIH subunit 1	P32780	P32780	TF2H1_HUMAN	-0.00917291	0.936112	0.960808
CTH	Cystathionine gamma-lyase	P32929	P32929	CGL_HUMAN	0.66364	0.000909179	0.00553559
ICAM3	Intercellular adhesion molecule 3	P32942	P32942;K7ERN2	ICAM3_HUMAN	-0.125925	0.725179	0.799003
RPL9P9	60S ribosomal protein L9	P32969	P32969;A0A2R8Y5Y7;H0Y9V9	RL9_HUMAN	-0.0144591	0.907705	0.939275
CD70	CD70 antigen	P32970	P32970	CD70_HUMAN	-0.25358	0.253149	0.368913
ACSL1	Long-chain-fatty-acid--CoA ligase 1	P33121	P33121;E7EPM6;D6RER0;D6RG07	ACSL1_HUMAN	-0.238521	0.140215	0.236678
KIF5B	Kinesin-1 heavy chain	P33176	P33176	KINH_HUMAN	0.0116245	0.871513	0.912897
CSTF2	Cleavage stimulation factor subunit 2	P33240	P33240;E7EWR4;E9PID8	CSTF2_HUMAN	0.189832	0.047264	0.103937
LSP1	Lymphocyte-specific protein 1	P33241	P33241;E7EMG9;E9PBD8	LSP1_HUMAN	0.343701	0.0087813	0.0283024
DUT	Deoxyuridine 5'-triphosphate nucleotidohydrolase, mitochondrial	P33316	P33316;A0A0C4DGL3;H0YKC5;H0YMP1;H0YNW5;H0YKI0;H0YMM5;H0YNJ9	DUT_HUMAN	0.00916758	0.948615	0.969371
ABCC1	Multidrug resistance-associated protein 1	P33527	P33527;A0A0A0MS99;A0A7I2V2E0;I3L4X2	MRP1_HUMAN	0.110874	0.780292	0.843181
CKS2	Cyclin-dependent kinases regulatory subunit 2	P33552	P33552	CKS2_HUMAN	-1.75358	1.83e-05	0.000398958
ABCD1	ATP-binding cassette sub-family D member 1	P33897	P33897	ABCD1_HUMAN	-0.689834	0.0201485	0.0538081
MAN1A1	Mannosyl-oligosaccharide 1,2-alpha-mannosidase IA	P33908	P33908	MA1A1_HUMAN	-0.2674	0.328694	0.448455
TTK	Dual specificity protein kinase TTK	P33981	P33981	TTK_HUMAN	-1.27091	7.85e-06	0.000235494
MCM4	DNA replication licensing factor MCM4	P33991	P33991;A0A3B3IS57;A0A3B3IT92;A0A3B3IU45;E5RG31	MCM4_HUMAN	-0.0429855	0.636905	0.728585
MCM5	DNA replication licensing factor MCM5	P33992	P33992;B1AHB1	MCM5_HUMAN	-0.0328808	0.777054	0.840785
MCM7	DNA replication licensing factor MCM7	P33993	P33993	MCM7_HUMAN	-0.332974	0.0196749	0.0528118
GALNS	N-acetylgalactosamine-6-sulfatase	P34059	P34059;H3BP66	GALNS_HUMAN	0.337917	0.231602	0.344964
SHMT1	Serine hydroxymethyltransferase, cytosolic	P34896	P34896;J3KRZ5	GLYC_HUMAN	0.324651	0.00713799	0.0241261
SHMT2	Serine hydroxymethyltransferase, mitochondrial	P34897	P34897;G3V241;G3V2W0;G3V3Y8;G3V4T0;G3V4X0;G3V5L0;G3V2E4;G3V4W5;G3V540	GLYM_HUMAN	1.22145	6.18e-08	2.44e-05
EVI2B	Protein EVI2B	P34910	P34910	EVI2B_HUMAN	0.0794078	0.747547	0.817258
EPHX2	Bifunctional epoxide hydrolase 2	P34913	P34913;E5RFH6;H0YAW7	HYES_HUMAN	0.255855	0.0292649	0.0716048
HSPA1L	Heat shock 70 kDa protein 1-like	P34931	P0DMV8;P0DMV9;P34931;A0A0G2JIW1;Q53FA3;V9GZ37	HS71L_HUMAN	0.292011	0.0525521	0.11222
HSPA4	Heat shock 70 kDa protein 4	P34932	P34932	HSP74_HUMAN	0.342243	0.000353643	0.00280106
MPI	Mannose-6-phosphate isomerase	P34949	P34949;F5GX71;H3BMZ9;H3BP57;H3BPB8;H3BPP3;H3BT48;H3BUZ9	MPI_HUMAN	0.0919558	0.178402	0.282356
CA8	Carbonic anhydrase-related protein	P35219	P35219	CAH8_HUMAN	-0.313101	0.15679	0.257177
CTNNA1	Catenin alpha-1	P35221	P26232;P35221;A0A0A0MRI5;A0A0A0MTJ6;G3XAM7	CTNA1_HUMAN	-0.580248	7.12e-06	0.000225542
CTNNB1	Catenin beta-1	P35222	P35222;A0A2R8Y543;A0A2R8Y5A3;A0A2R8Y5C3;A0A2R8Y5Z1;A0A2R8Y750;A0A2R8Y7Z0;A0A2R8Y804;A0A2R8YCH5;B4DGU4	CTNB1_HUMAN	1.10796	0.0245651	0.0626353
BMI1	Polycomb complex protein BMI-1	P35226	P35226;Q5T8Z2;R4GMX3;Q5T8Z4;Q5T8Z6	BMI1_HUMAN	-0.109372	0.256233	0.372524
PHB1	Prohibitin 1	P35232	P35232;C9JW96;C9JZ20;E9PCW0;E7ESE2	PHB1_HUMAN	0.859967	3.39e-06	0.000143593
PTPN7	Tyrosine-protein phosphatase non-receptor type 7	P35236	P35236;J3KR55;C9IYI6;E7EUM0;E9PE54;H7C5I3	PTN7_HUMAN	-0.307577	0.00136021	0.007328
SERPINB6	Serpin B6	P35237	P35237;A0A024QZX5;A0A087X1N8;A0A2R8YD12	SPB6_HUMAN	0.419684	0.00468815	0.0176673
NF2	Merlin	P35240	P35240;A0A5K1VW66	MERL_HUMAN	0.238055	0.189485	0.295537
RDX	Radixin	P35241	P35241;A0A2R8Y5S7;A0A2R8Y7M3	RADI_HUMAN	0.62694	0.0007615	0.00485782
RPA3	Replication protein A 14 kDa subunit	P35244	P35244	RFA3_HUMAN	0.279444	0.0790104	0.153277
RFC4	Replication factor C subunit 4	P35249	P35249;C9JZI1;H7C1P0	RFC4_HUMAN	-0.580877	0.000129074	0.00137544
RFC2	Replication factor C subunit 2	P35250	P35250;A0A087WVY3;H7C596;H7C5P4	RFC2_HUMAN	-0.467915	0.0213711	0.0563034
RFC1	Replication factor C subunit 1	P35251	P35251	RFC1_HUMAN	0.0496372	0.743805	0.814677
RPL22	60S ribosomal protein L22	P35268	P35268;K7ERI7	RL22_HUMAN	-0.193183	0.231988	0.345324
GTF2F1	General transcription factor IIF subunit 1	P35269	P35269;M0R0R9;M0R0Z3	T2FA_HUMAN	0.116177	0.191661	0.297948
SPR	Sepiapterin reductase	P35270	P35270	SPRE_HUMAN	0.0960153	0.162104	0.262968
SPRR2A	Small proline-rich protein 2A	P35326	P35326	SPR2A_HUMAN	0.288824	0.247601	0.362405
THBS4	Thrombospondin-4	P35443	P35443;E7ES19	TSP4_HUMAN	0.991258	0.00283425	0.0122748
CBS	Cystathionine beta-synthase	P35520	P35520;H7C2H4;H7C2W0	CBS_HUMAN	0.581695	4.86e-05	0.000738928
IRS1	Insulin receptor substrate 1	P35568	P35568	IRS1_HUMAN	-0.450597	0.0175598	0.0484949
AGL	Glycogen debranching enzyme	P35573	P35573	GDE_HUMAN	0.207351	0.0449275	0.10001
MYH9	Myosin-9	P35579	P35579;A0A8I5KWT8	MYH9_HUMAN	0.564016	3.29e-05	0.000575006
MYH10	Myosin-10	P35580	P35580;Q7Z406;M0QY43;A0A8I5KZ38	MYH10_HUMAN	0.722503	3.4e-05	0.000586278
COPB2	Coatomer subunit beta'	P35606	P35606;A0A7I2V258;H0Y938;H0YAC7	COPB2_HUMAN	0.344572	0.0851965	0.162035
SOAT1	Sterol O-acyltransferase 1	P35610	P35610;B1APM4	SOAT1_HUMAN	-0.00477945	0.989133	0.995164
ADD1	Alpha-adducin	P35611	P35611;A0A804HL01;H0Y9H2;E7ENY0;E7EV99	ADDA_HUMAN	-0.308421	0.00177081	0.00878283
ADD2	Beta-adducin	P35612	P35612	ADDB_HUMAN	0.0882908	0.426491	0.545911
BSG	Basigin	P35613	P35613;A0A087WUV8;A0A7P0T8A7;A0A7P0TA85;A0A7P0TB04;I3L192;R4GMX5;R4GN83	BASI_HUMAN	-0.545357	0.177289	0.28116
FUS	RNA-binding protein FUS	P35637	P35637;Q92804;H3BPE7;A0A0J9YYE0	FUS_HUMAN	-0.0733892	0.552616	0.660283
NUP214	Nuclear pore complex protein Nup214	P35658	P35658;A0A494C1F2	NU214_HUMAN	0.161148	0.0719331	0.142677
DEK	Protein DEK	P35659	P35659;A0A494C028;A0A494C198;B4DFG0;H0Y993	DEK_HUMAN	0.564251	2.33e-05	0.000469154
MYH11	Myosin-11	P35749	P35749	MYH11_HUMAN	0.998858	0.429069	0.548715
GLRX	Glutaredoxin-1	P35754	P35754	GLRX1_HUMAN	0.125327	0.714131	0.790325
CHKA	Choline kinase alpha	P35790	P35790;E9PM06	CHKA_HUMAN	-0.654468	0.0459584	0.101666
PPM1A	Protein phosphatase 1A	P35813	P35813;E9PJN3;E9PKB5;E9PL75	PPM1A_HUMAN	0.197991	0.0761037	0.149194
AHR	Aryl hydrocarbon receptor	P35869	P35869;A0A1B0GVI7;A0A2R8Y7G1	AHR_HUMAN	-0.766433	0.00674971	0.0231227
HMGCL	Hydroxymethylglutaryl-CoA lyase, mitochondrial	P35914	P35914	HMGCL_HUMAN	0.839734	0.000124834	0.00135161
PSMC2	26S proteasome regulatory subunit 7	P35998	P35998;C9JX88	PRS7_HUMAN	-0.00525692	0.966023	0.980674
ARL2	ADP-ribosylation factor-like protein 2	P36404	P36404	ARL2_HUMAN	0.1389	0.35377	0.473185
ARL3	ADP-ribosylation factor-like protein 3	P36405	P36405	ARL3_HUMAN	-0.153485	0.239804	0.354277
MAP2K2	Dual specificity mitogen-activated protein kinase kinase 2	P36507	P36507;Q02750;A0A1B0GUL7;A0A8I5KRX5;A0A8I5KXN4;A0A8I5KYB4;A0A8I5KYS7;A0A8I5QJ96;A0A8I5QJP8;B4DFY5;H3BRW9	MP2K2_HUMAN	-0.239348	0.0145183	0.0419953
UGT2B10	UDP-glucuronosyltransferase 2B10	P36537	O75310;P06133;P16662;P36537;D6RH08	UDB10_HUMAN	1.98543	0.0341852	0.0812846
ATP5F1C	ATP synthase subunit gamma, mitochondrial	P36542	P36542	ATPG_HUMAN	1.22635	0.000743532	0.00477763
ATP6V1E1	V-type proton ATPase subunit E 1	P36543	P36543;C9J8H1	VATE1_HUMAN	0.663683	7.23e-06	0.000226456
CPOX	Oxygen-dependent coproporphyrinogen-III oxidase, mitochondrial	P36551	P36551;H0YA22	HEM6_HUMAN	0.402732	0.020397	0.0543293
RPL4	60S ribosomal protein L4	P36578	P36578;H3BM89;H3BTP7	RL4_HUMAN	0.110898	0.231649	0.344964
NUDT1	Oxidized purine nucleoside triphosphate hydrolase	P36639	P36639	8ODP_HUMAN	-0.549249	0.0079167	0.0260493
LONP1	Lon protease homolog, mitochondrial	P36776	K7EJE8;K7EKE6;P36776;K7ER27	LONM_HUMAN	0.65582	0.00249259	0.0111146
PGM1	Phosphoglucomutase-1	P36871	P36871;A0A3B3ITK7	PGM1_HUMAN	0.425165	0.00724233	0.024359
PPP1CC	Serine/threonine-protein phosphatase PP1-gamma catalytic subunit	P36873	P36873;F8VR82;F8VYE8;F8W0W8;A0A087WYY5	PP1G_HUMAN	-0.012041	0.891536	0.928034
GNL1	Guanine nucleotide-binding protein-like 1	P36915	P36915;A0A140T8Y2	GNL1_HUMAN	-0.27504	0.00116747	0.00652477
POLR2I	DNA-directed RNA polymerase II subunit RPB9	P36954	P36954;K7EKS1	RPB9_HUMAN	-0.473764	0.00775069	0.0256341
SERPINF1	Pigment epithelium-derived factor	P36955	P36955;I3L107;I3L4F9;I3L4N7	PEDF_HUMAN	1.14322	0.298743	0.417733
DLST	Dihydrolipoyllysine-residue succinyltransferase component of 2-oxoglutarate dehydrogenase complex, mitochondrial	P36957	P36957	ODO2_HUMAN	1.62715	1.64e-05	0.000377086
GMPR	GMP reductase 1	P36959	P36959	GMPR1_HUMAN	0.293614	0.152767	0.252037
GPX4	Phospholipid hydroperoxide glutathione peroxidase	P36969	P36969;K7ERP4	GPX4_HUMAN	-0.206324	0.174226	0.277803
SRP14	Signal recognition particle 14 kDa protein	P37108	P37108;H0YLA2	SRP14_HUMAN	-0.0430585	0.685349	0.767752
NUP62	Nuclear pore glycoprotein p62	P37198	P37198	NUP62_HUMAN	0.341566	0.0264545	0.0663328
HPCAL1	Hippocalcin-like protein 1	P37235	P37235;E9PC71;H7BZC1	HPCL1_HUMAN	0.177147	0.101399	0.184815
FDFT1	Squalene synthase	P37268	P37268;A0A1W2PQ47;E9PNM1	FDFT_HUMAN	0.490959	0.480908	0.596585
ZEB1	Zinc finger E-box-binding homeobox 1	P37275	P37275	ZEB1_HUMAN	0.317818	0.220799	0.33308
TAGLN2	Transgelin-2	P37802	P37802;X6RJP6	TAGL2_HUMAN	0.248694	0.148239	0.246868
TALDO1	Transaldolase	P37837	P37837	TALDO_HUMAN	0.383841	0.000260267	0.00223659
SNCA	Alpha-synuclein	P37840	P37840;A0A669KB41;A0A669KBH5;E7EPV7;H6UYS7	SYUA_HUMAN	0.660624	0.144761	0.242502
RBMX	RNA-binding motif protein, X chromosome	P38159	P38159;O75526;H0Y6E7;H3BR27;H3BT71	RBMX_HUMAN	-0.128169	0.257846	0.374019
BRCA1	Breast cancer type 1 susceptibility protein	P38398	P38398;Q5YLB2	BRCA1_HUMAN	-0.460061	0.00427218	0.0166034
COIL	Coilin	P38432	P38432	COIL_HUMAN	-0.168787	0.228271	0.34137
LIPA	Lysosomal acid lipase/cholesteryl ester hydrolase	P38571	P38571;A0A0A0MT32	LICH_HUMAN	-0.117071	0.606493	0.70414
HSPA9	Stress-70 protein, mitochondrial	P38646	P38646;A0A7I2V2G2;A0A7I2V2S7;A0A7I2YQB2;D6RCD7;A0A3B3ITI4;A0A7I2V3F7;H0Y8K0	GRP75_HUMAN	0.702082	0.00092792	0.00562551
EIF4A3	Eukaryotic initiation factor 4A-III	P38919	P38919;I3L3H2	IF4A3_HUMAN	0.0569557	0.713674	0.790107
IGHMBP2	DNA-binding protein SMUBP-2	P38935	P38935;A0A6Q8PGT6;A0A6Q8PF00;A0A6Q8PFP3;A0A6Q8PGX2;F5GX64	SMBP2_HUMAN	-0.543765	0.00621559	0.0217025
RPS19	40S ribosomal protein S19	P39019	P39019;M0QYF7;M0R140;M0R2L9	RS19_HUMAN	-0.153481	0.177034	0.280819
RPL3	60S ribosomal protein L3	P39023	P39023;B5MCW2;G5E9G0;H7C3M2;H7C422	RL3_HUMAN	0.0873766	0.411997	0.53246
DDOST	Dolichyl-diphosphooligosaccharide--protein glycosyltransferase 48 kDa subunit	P39656	P39656;A0A0C4DGS1	OST48_HUMAN	-1.49198	0.0817963	0.157316
ANP32A	Acidic leucine-rich nuclear phosphoprotein 32 family member A	P39687	P39687;O43423;H0YN26	AN32A_HUMAN	0.561984	0.00124716	0.00687785
FEN1	Flap endonuclease 1	P39748	P39748;I3L3E9	FEN1_HUMAN	0.0264447	0.693197	0.773043
CUX1	Homeobox protein cut-like 1	P39880	O14529;P39880;A0A2R8Y852;A0A2R8YDI1	CUX1_HUMAN	0.0806004	0.331824	0.452029
CAPG	Macrophage-capping protein	P40121	P40121;B8ZZL6;E7ENU9	CAPG_HUMAN	0.370726	0.0165677	0.0464541
IL6ST	Interleukin-6 receptor subunit beta	P40189	P40189;A0A494BZU0	IL6RB_HUMAN	-0.989503	0.00421756	0.0164634
TXLNA	Alpha-taxilin	P40222	P40222	TXLNA_HUMAN	-0.114359	0.137627	0.233477
CCT6A	T-complex protein 1 subunit zeta	P40227	P40227	TCPZ_HUMAN	0.40604	0.000202216	0.00184999
PSMB10	Proteasome subunit beta type-10	P40306	P40306	PSB10_HUMAN	0.175443	0.128863	0.222501
VHL	von Hippel-Lindau disease tumor suppressor	P40337	P40337	VHL_HUMAN	-1.51486	0.00342099	0.0140104
PBX1	Pre-B-cell leukemia transcription factor 1	P40424	P40424;P40425;P40426;Q5JS98;A0A087X0P4;H0YLB0;H0YLF5;A0A0A0MTI0;H0Y5D0;H0YKH1;H0YLD4;H0YLM3;H0YLT4;U3KQA2	PBX1_HUMAN	-0.40151	0.00807118	0.026469
PBX2	Pre-B-cell leukemia transcription factor 2	P40425	P40425	PBX2_HUMAN	0.143144	0.252585	0.368243
RPL13A	60S ribosomal protein L13a	P40429	P40429;A0A7I2V2L9;A0A7I2V5L3;M0QYS1;Q6NVV1;Q8J015	RL13A_HUMAN	0.0985012	0.349255	0.468652
ARL1	ADP-ribosylation factor-like protein 1	P40616	P40616;B4DZG7;F8VYN9	ARL1_HUMAN	-0.647113	0.0717497	0.142393
MLH1	DNA mismatch repair protein Mlh1	P40692	P40692;A0A669KAW3;A0A669KB03;A0A669KBB4;A0A669KBK2;H0Y818;H0Y5L7	MLH1_HUMAN	-0.579829	0.000126807	0.00136229
USP8	Ubiquitin carboxyl-terminal hydrolase 8	P40818	P40818	UBP8_HUMAN	0.0255805	0.723466	0.79793
PEX19	Peroxisomal biogenesis factor 19	P40855	P40855;Q5QNY5;H0YDY4;H0YJ60	PEX19_HUMAN	-0.192621	0.0926412	0.172267
MDH1	Malate dehydrogenase, cytoplasmic	P40925	P40925;A0A5K1VW95;C9JF79;C9JLV6;C9IZI0;F8WFC2	MDHC_HUMAN	0.327881	0.00107475	0.00622476
MDH2	Malate dehydrogenase, mitochondrial	P40926	P40926;G3XAL0	MDHM_HUMAN	1.26391	1.54e-05	0.000363911
RFC5	Replication factor C subunit 5	P40937	P40937;C9JH72;F5H0U6;F5H304	RFC5_HUMAN	-0.483643	0.000873054	0.00539167
RFC3	Replication factor C subunit 3	P40938	P40938	RFC3_HUMAN	-0.272488	0.15844	0.258982
HADHA	Trifunctional enzyme subunit alpha, mitochondrial	P40939	P40939;A0A2R8Y4F5;H0YFD6	ECHA_HUMAN	0.715383	9.87e-05	0.00118047
EIF2S3	Eukaryotic translation initiation factor 2 subunit 3	P41091	P41091;Q2VIR3	IF2G_HUMAN	0.153596	0.128233	0.221738
ETV3	ETS translocation variant 3	P41162	P41162	ETV3_HUMAN	-0.0367701	0.897802	0.931666
CETN2	Centrin-2	P41208	P41208	CETN2_HUMAN	0.203324	0.0598428	0.124068
ETV6	Transcription factor ETV6	P41212	P41212	ETV6_HUMAN	-0.924616	0.00420238	0.0164131
EIF2D	Eukaryotic translation initiation factor 2D	P41214	P41214;Q5SY38	EIF2D_HUMAN	-0.422617	0.000261424	0.00224076
BUD31	Protein BUD31 homolog	P41223	P41223	BUD31_HUMAN	-0.00419963	0.981587	0.990258
UBA7	Ubiquitin-like modifier-activating enzyme 7	P41226	P41226	UBA7_HUMAN	0.144888	0.267341	0.384451
NAA10	N-alpha-acetyltransferase 10	P41227	P41227;A8MWP7;C9JN83;C9JW55;F8W808	NAA10_HUMAN	0.00576518	0.956233	0.974958
KDM5C	Lysine-specific demethylase 5C	P41229	P41229;A0A8I5KPH7;A0A8I5KQR8;A0A8I5KTT1;A0A8I5KXH7;A0A8I5KYW1;A0A8I5QL21	KDM5C_HUMAN	-0.628436	7.5e-06	0.000229063
PPP1R2	Protein phosphatase inhibitor 2	P41236	P41236;Q6NXS1;E7EMN6	IPP2_HUMAN	0.374487	0.00153385	0.00795109
CSK	Tyrosine-protein kinase CSK	P41240	P41240;H3BN15;H3BUM9	CSK_HUMAN	-0.443893	4.78e-05	0.000737989
GARS1	Glycine--tRNA ligase	P41250	P41250;A0A6Q8PGZ8;A0A6Q8PGA8;A0A6Q8PGI6;A0A6Q8PGW4;A0A6Q8PHH9	GARS_HUMAN	0.206347	0.0428811	0.096578
IARS1	Isoleucine--tRNA ligase, cytoplasmic	P41252	P41252;A0A0A0MSX9;A0A804HHW9;A0A804HIG2;A0A804HIV9;A0A804HJ36;A0A804HJN6;A0A804HK69;A0A804HKU1;A0A804HL54;J3KR24	SYIC_HUMAN	0.163692	0.275632	0.393102
SLC19A1	Reduced folate transporter	P41440	P41440	S19A1_HUMAN	-1.03093	0.0404531	0.0924325
EIF1	Eukaryotic translation initiation factor 1	P41567	P41567;O60739;K7EM18	EIF1_HUMAN	-0.252321	0.158816	0.259358
PRKCI	Protein kinase C iota type	P41743	P41743	KPCI_HUMAN	-0.375488	0.00575224	0.0205928
ACTR1B	Beta-centractin	P42025	P42025	ACTY_HUMAN	0.304047	0.00808881	0.0265048
ECI1	Enoyl-CoA delta isomerase 1, mitochondrial	P42126	P42126;H3BS70;Q96DC0	ECI1_HUMAN	1.40845	9e-07	6.75e-05
TMPO	Lamina-associated polypeptide 2, isoform alpha	P42166	P42166;P42167;G5E972;H0YJH7	LAP2A_HUMAN	-0.0397904	0.591152	0.693155
STAT1	Signal transducer and activator of transcription 1-alpha/beta	P42224	P42224;A0A669KB52;A0A669KB53;A0A669KB56;A0A669KB68;A0A669KBA4;A0A669KBI6;J3KPM9;A0A669KB75;E7EPD2	STAT1_HUMAN	-0.423073	0.00625899	0.021811
STAT6	Signal transducer and activator of transcription 6	P42226	P42226;A0A1W2PNW1;A0A494C0T4;H0YJH6;G3V370;G3V5I8;G3V5K5	STAT6_HUMAN	-0.318341	0.0302231	0.0735177
MTREX	Exosome RNA helicase MTR4	P42285	P42285	MTREX_HUMAN	-0.0751767	0.500522	0.614033
AKR1C3	Aldo-keto reductase family 1 member C3	P42330	P42330;A0A0A0MSS8;S4R3Z2	AK1C3_HUMAN	-0.0032956	0.961149	0.977859
PIK3CA	Phosphatidylinositol 4,5-bisphosphate 3-kinase catalytic subunit alpha isoform	P42336	P42336;A0A2R8Y2F6;A0A6Q8PGN9;C9JAM9	PK3CA_HUMAN	-0.107852	0.609385	0.705881
PIK3CB	Phosphatidylinositol 4,5-bisphosphate 3-kinase catalytic subunit beta isoform	P42338	P42338;H0Y871;H7C565;Q68DL0	PK3CB_HUMAN	-0.165654	0.499024	0.612725
MTOR	Serine/threonine-protein kinase mTOR	P42345	P42345	MTOR_HUMAN	-0.164648	0.222041	0.334455
PI4KA	Phosphatidylinositol 4-kinase alpha	P42356	P42356	PI4KA_HUMAN	-0.505404	0.0347998	0.0824138
EPS15	Epidermal growth factor receptor substrate 15	P42566	P42566;B1AUU8	EPS15_HUMAN	0.194902	0.0245262	0.0625837
CASP3	Caspase-3	P42574	P42574	CASP3_HUMAN	-0.0502857	0.593767	0.694723
CASP2	Caspase-2	P42575	P42575	CASP2_HUMAN	-1.26317	1.05e-07	2.84e-05
TEC	Tyrosine-protein kinase Tec	P42680	P42680	TEC_HUMAN	-0.927296	0.00012318	0.00135046
ABL2	Tyrosine-protein kinase ABL2	P42684	P42684	ABL2_HUMAN	-0.261437	0.0530451	0.113115
HELZ	Probable helicase with zinc finger domain	P42694	P42694;A0A075B6R3;J3QS41	HELZ_HUMAN	-0.349574	0.00429327	0.0166488
NCAPD3	Condensin-2 complex subunit D3	P42695	P42695;A0A8I5KT00;G3V1A9;E9PLE0	CNDD3_HUMAN	-0.704146	0.000351512	0.0027873
RBM34	RNA-binding protein 34	P42696	P42696;A2A2V2	RBM34_HUMAN	-0.249872	0.0541149	0.114693
LRPPRC	Leucine-rich PPR motif-containing protein, mitochondrial	P42704	P42704;A0A0C4DG06;A0A804HHY9;A0A804HI14;A0A804HI40;A0A804HIG4;A0A804HIN4;A0A804HIQ7;A0A804HIV5;A0A804HJH8;A0A804HJZ1;A0A804HK02;A0A804HKI2;A0A804HKJ0;A0A804HKR3;A0A804HKR5;A0A804HKX0;A0A804HL40;A0A804HLG8;B8ZZ38;C9JCA9	LPPRC_HUMAN	0.608646	0.00150915	0.00785683
ACAA2	3-ketoacyl-CoA thiolase, mitochondrial	P42765	P42765;A0A0B4J2A4;K7EME0	THIM_HUMAN	1.13777	2.9e-05	0.000528684
RPL35	60S ribosomal protein L35	P42766	P42766	RL35_HUMAN	-0.298892	0.0577009	0.120739
WAS	Actin nucleation-promoting factor WAS	P42768	P42768	WASP_HUMAN	0.182274	0.0212307	0.0560742
PRCP	Lysosomal Pro-X carboxypeptidase	P42785	P42785;A0A7P0TB23;B7Z7Q6;E9PKN6;E9PL49;E9PL85;E9PLY4;E9PNF7;E9PNJ1;E9PQB5	PCP_HUMAN	0.352842	0.0158467	0.0448841
HTT	Huntingtin	P42858	P42858;A0A7P0TA78;A0A7P0TAC5;A0A7P0TAN5	HD_HUMAN	0.0123885	0.896964	0.931017
ECE1	Endothelin-converting enzyme 1	P42892	P42892;A0A3B3ISF9;B4DKB2;E9PJG1	ECE1_HUMAN	0.39918	0.0978232	0.179732
MTHFR	Methylenetetrahydrofolate reductase	P42898	P42898;A0A286YF17;A0A286YFD0;L7P8G6;Q5SNW7	MTHR_HUMAN	0.213907	0.246682	0.361497
SLC1A4	Neutral amino acid transporter A	P43007	P43007	SATT_HUMAN	-0.4077	0.228996	0.342309
PAFAH1B1	Platelet-activating factor acetylhydrolase IB subunit beta	P43034	P43034;A0A6Q8PFU3;A0A6Q8PFT2;A0A6Q8PG63;A0A6Q8PH33	LIS1_HUMAN	0.380276	0.010586	0.0328625
CRAT	Carnitine O-acetyltransferase	P43155	P43155;H0Y4Z7;A0A7P0T9E7;A0A7P0T9R9;A0A7P0TAQ4;A0A7P0TAR1;A0A7P0TBF3	CACP_HUMAN	0.775552	0.000142438	0.00145752
CTSO	Cathepsin O	P43234	P43234;A0A7P0T898;A0A7P0T8T8;A0A7P0Z4C4	CATO_HUMAN	0.400533	0.0270138	0.0673065
MSH2	DNA mismatch repair protein Msh2	P43246	P43246;A0A2R8Y6P0;A0A2R8YFH0;A0A2R8YG02;E9PHA6;A0A2R8Y7S8	MSH2_HUMAN	-0.407784	0.00091311	0.00555475
GRK6	G protein-coupled receptor kinase 6	P43250	P43250;D6RHX8;F8W9W2	GRK6_HUMAN	-0.479241	0.00108276	0.00624858
BTD	Biotinidase	P43251	P43251;A0A5F9ZH15;A0A5F9ZH80;C9JSN9	BTD_HUMAN	0.781202	0.000690838	0.0045355
GPD2	Glycerol-3-phosphate dehydrogenase, mitochondrial	P43304	P43304;F5GYK7	GPDM_HUMAN	-0.533757	0.116121	0.205718
SSR1	Translocon-associated protein subunit alpha	P43307	P43307;A0A3B3IRT8;C9JBX5	SSRA_HUMAN	-0.181176	0.576802	0.681063
MAGEA1	Melanoma-associated antigen 1	P43355	P43355;P43358;P43361;Q96M61;P43363;O60732;A2A368;A8MXT2;O15480;A0A0A0MSA3;Q3SYA6	MAGA1_HUMAN	-1.25912	0.000123459	0.00135046
PTPN9	Tyrosine-protein phosphatase non-receptor type 9	P43378	P43378	PTN9_HUMAN	0.53195	0.206353	0.31525
SYK	Tyrosine-protein kinase SYK	P43405	P43405	KSYK_HUMAN	-0.393829	0.00116905	0.00652841
RANBP1	Ran-specific GTPase-activating protein	P43487	P43487;F6WQW2;C9JDM3;C9JJ34	RANG_HUMAN	-0.0860624	0.549452	0.657319
NAMPT	Nicotinamide phosphoribosyltransferase	P43490	P43490;A0A7P0T895;A0A7P0T8L3;A0A7P0T9I9;A0A0C4DFS8;A0A7P0T862;A0A7P0T8D2;A0A7P0T931;A0A7P0T973;A0A7P0TAS5;B7Z8W6	NAMPT_HUMAN	0.388238	0.00108247	0.00624858
PSMC4	26S proteasome regulatory subunit 6B	P43686	P43686	PRS6B_HUMAN	-0.0853528	0.34783	0.467448
GATA4	Transcription factor GATA-4	P43694	P43694;Q92908;A0A087WZ09;B3KUF4;E9PKS4	GATA4_HUMAN	0.565901	0.282141	0.400289
TSFM	Elongation factor Ts, mitochondrial	P43897	P43897	EFTS_HUMAN	0.0316729	0.770607	0.836399
VDAC2	Voltage-dependent anion-selective channel protein 2	P45880	P45880;A0A0A0MR02	VDAC2_HUMAN	-0.495218	0.17423	0.277803
ACADSB	Short/branched chain specific acyl-CoA dehydrogenase, mitochondrial	P45954	P45954	ACDSB_HUMAN	0.58385	6.62e-05	0.000897979
CBX5	Chromobox protein homolog 5	P45973	P45973;F8VNY3	CBX5_HUMAN	0.124642	0.277487	0.395429
MAPK8	Mitogen-activated protein kinase 8	P45983	P45983;P53779;A0A1P0B7D2;A0A286YEN5;A0A286YEQ0;A0A286YEQ7;A0A286YES0;A0A286YES9;A0A286YEV3;A0A286YEW9;A0A286YEX7;A0A286YEY0;A0A286YF19;A0A286YF35;A0A286YF62;A0A286YF83;A0A286YF85;A0A286YF97;A0A286YFA6;A0A286YFB6;A0A286YFC0;A0A286YFD7;A0A286YFI3;A0A286YFJ4;A0A286YFJ6;A0A286YFM6;A0A286YFN2;D6RJF9;F8W9R5;A0A286YEV8;A0A286YF02;A0A286YFE2	MK08_HUMAN	-0.321661	0.154328	0.25408
MAPK9	Mitogen-activated protein kinase 9	P45984	P45983;P45984;P53779;A0A1P0B7D2;A0A286YEN5;A0A286YEQ0;A0A286YEQ7;A0A286YES0;A0A286YES9;A0A286YEV3;A0A286YEW9;A0A286YEX7;A0A286YEY0;A0A286YF19;A0A286YF35;A0A286YF62;A0A286YF83;A0A286YF85;A0A286YF97;A0A286YFA6;A0A286YFB6;A0A286YFC0;A0A286YFD7;A0A286YFI3;A0A286YFJ4;A0A286YFJ6;A0A286YFM6;A0A286YFN2;D6RCB1;D6RJF9;D7R525;F8W9R5;J3KNK1;A0A1W2PRF2;A0A286YEV8;A0A286YF02;A0A286YFE2;A0A1W2PPZ3	MK09_HUMAN	0.233628	0.150418	0.249589
MAP2K4	Dual specificity mitogen-activated protein kinase kinase 4	P45985	P45985	MP2K4_HUMAN	-0.278274	0.0198706	0.0532421
MKI67	Proliferation marker protein Ki-67	P46013	P46013	KI67_HUMAN	0.941525	0.000452644	0.00332142
PHKA2	Phosphorylase b kinase regulatory subunit alpha, liver isoform	P46019	P46019	KPB2_HUMAN	-0.247506	0.0265943	0.0665038
PHKA1	Phosphorylase b kinase regulatory subunit alpha, skeletal muscle isoform	P46020	P46020;A6NMN0	KPB1_HUMAN	-0.149368	0.205263	0.313856
RANGAP1	Ran GTPase-activating protein 1	P46060	P46060	RAGP1_HUMAN	-0.0762233	0.270757	0.387947
RECQL	ATP-dependent DNA helicase Q1	P46063	P46063	RECQ1_HUMAN	0.179955	0.306636	0.426559
NOP2	Probable 28S rRNA (cytosine(4447)-C(5))-methyltransferase	P46087	P46087	NOP2_HUMAN	0.382483	0.000161141	0.00159573
CRK	Adapter molecule crk	P46108	P46108	CRK_HUMAN	0.39668	0.0131068	0.0387513
CRKL	Crk-like protein	P46109	P46109	CRKL_HUMAN	0.406848	0.0801781	0.15512
MTIF2	Translation initiation factor IF-2, mitochondrial	P46199	P46199;H7C213	IF2M_HUMAN	-0.118765	0.147728	0.24619
BAG6	Large proline-rich protein BAG6	P46379	P46379;A0A024RCR6;A0A0G2JJM1;A0A0G2JK23;A0A0G2JL47;A0A7I2V508;A0A7P0MQS5;F6S6P2;X6REW1	BAG6_HUMAN	-0.0832117	0.317156	0.437263
NSF	Vesicle-fusing ATPase	P46459	P46459;I3L0N3	NSF_HUMAN	-0.133148	0.0537346	0.114194
CDKN1B	Cyclin-dependent kinase inhibitor 1B	P46527	P46527;E7ES52	CDN1B_HUMAN	-0.718113	0.0352486	0.0833373
NOTCH1	Neurogenic locus notch homolog protein 1	P46531	P46531;A0A7P0T8U6;A0A7P0T8W1;A0A7P0TA56;A0A7P0TAK8;A0A7P0TB20	NOTC1_HUMAN	0.0844584	0.677046	0.761219
MAP2K3	Dual specificity mitogen-activated protein kinase kinase 3	P46734	P46734;E9PRZ0;J3QR49	MP2K3_HUMAN	-0.555262	2.98e-05	0.000536652
BRCC3	Lys-63-specific deubiquitinase BRCC36	P46736	P46736;X6RJS7	BRCC3_HUMAN	0.488777	6.44e-05	0.00088252
RPL27A	60S ribosomal protein L27a	P46776	P46776;E9PLL6	RL27A_HUMAN	0.0790104	0.309963	0.430447
RPL5	60S ribosomal protein L5	P46777	P46777;A0A2R8Y6J3	RL5_HUMAN	0.247117	0.0154451	0.0439755
RPL21	60S ribosomal protein L21	P46778	P46778;G3V1B3;M0R181;M0R3I5	RL21_HUMAN	0.0574934	0.59223	0.693841
RPL28	60S ribosomal protein L28	P46779	P46779;H0YLP6;H0YKD8;H0YMF4	RL28_HUMAN	-0.0650375	0.599597	0.69958
RPS9	40S ribosomal protein S9	P46781	P46781;A8MXK4;B5MCT8;C9JM19;F2Z3C0	RS9_HUMAN	-0.154535	0.610717	0.706616
RPS5	40S ribosomal protein S5	P46782	P46782;M0R0F0;M0R0R2	RS5_HUMAN	-0.160357	0.225846	0.338817
RPS10	40S ribosomal protein S10	P46783	P46783;A0A1W2PQS6;S4R435;A0A2R8Y7H1;A0A2R8YFH6;F6U211	RS10_HUMAN	0.0305942	0.699075	0.778264
GNPDA1	Glucosamine-6-phosphate isomerase 1	P46926	P46926;D6R917;D6R9P4;D6RAY7;D6RB13;D6RFF8	GNPI1_HUMAN	0.326257	0.182621	0.287045
YAP1	Transcriptional coactivator YAP1	P46937	P46937	YAP1_HUMAN	0.172335	0.303465	0.423082
UTRN	Utrophin	P46939	P46939	UTRN_HUMAN	-0.115109	0.246281	0.361306
IQGAP1	Ras GTPase-activating-like protein IQGAP1	P46940	P46940;H0YLE8	IQGA1_HUMAN	0.162096	0.202724	0.310981
GYG1	Glycogenin-1	P46976	P46976	GLYG_HUMAN	0.846871	0.000499332	0.00358597
STT3A	Dolichyl-diphosphooligosaccharide--protein glycosyltransferase subunit STT3A	P46977	P46977	STT3A_HUMAN	-0.504636	0.266473	0.383515
RABIF	Guanine nucleotide exchange factor MSS4	P47224	P47224	MSS4_HUMAN	-0.598841	0.000783334	0.0049747
PLA2G4A	Cytosolic phospholipase A2	P47712	P47712	PA24A_HUMAN	0.0772474	0.415005	0.534981
CAPZA2	F-actin-capping protein subunit alpha-2	P47755	P47755;C9JUG7;F8W9N7	CAZA2_HUMAN	0.404162	0.00932239	0.0297083
EIF1AX	Eukaryotic translation initiation factor 1A, X-chromosomal	P47813	P47813;O14602;A6NJH9;X6RAC9	IF1AX_HUMAN	0.0246341	0.894345	0.929935
QARS1	Glutamine--tRNA ligase	P47897	P47897;A0A1B0GVU9;A0A0U1RQE9;A0A0U1RQM8;A0A0U1RQT0;A0A0U1RRI9;C9J165	SYQ_HUMAN	0.0649554	0.387097	0.506941
RPL29	60S ribosomal protein L29	P47914	P47914;A0A3B3ITT5;C9IYI4;F8WF43	RL29_HUMAN	0.107415	0.548743	0.656804
ZFP36L2	mRNA decay activator protein ZFP36L2	P47974	P47974;Q07352;G3V2D5;G3V2P5	TISD_HUMAN	-1.79729	1.3e-07	3.06e-05
UQCRFS1	Cytochrome b-c1 complex subunit Rieske, mitochondrial	P47985	P47985;P0C7P4	UCRI_HUMAN	0.267789	0.296896	0.416219
ATP5PO	ATP synthase subunit O, mitochondrial	P48047	P48047	ATPO_HUMAN	1.09465	3.94e-07	5.26e-05
LIMS1	LIM and senescent cell antigen-like-containing domain protein 1	P48059	P48059;A0A0J9YXC7;C9JF46	LIMS1_HUMAN	-0.193268	0.234955	0.348724
PREP	Prolyl endopeptidase	P48147	P48147;A0A499FJL1	PPCE_HUMAN	0.136118	0.565512	0.671274
ME1	NADP-dependent malic enzyme	P48163	P48163	MAOX_HUMAN	0.40184	0.0164232	0.0461846
IREB2	Iron-responsive element-binding protein 2	P48200	P48200;H0YNL8	IREB2_HUMAN	0.00413365	0.960034	0.977145
RFX5	DNA-binding protein RFX5	P48382	P48382;F8W689;A0A0A0MSQ2;F6R6G4;F6UE82;H0Y4B4	RFX5_HUMAN	-0.244696	0.00984228	0.0310023
PIP4K2A	Phosphatidylinositol 5-phosphate 4-kinase type-2 alpha	P48426	P48426;P78356;A0A087WT35	PI42A_HUMAN	0.140743	0.292393	0.41154
SOX2	Transcription factor SOX-2	P48431	P48431	SOX2_HUMAN	-0.0546435	0.826787	0.879579
ARCN1	Coatomer subunit delta	P48444	P48444;B0YIW6	COPD_HUMAN	0.484691	0.00851854	0.0276569
LSS	Lanosterol synthase	P48449	P48449;A0A0G2JQD0	LSS_HUMAN	0.186677	0.335329	0.455577
PPP3CC	Serine/threonine-protein phosphatase 2B catalytic subunit gamma isoform	P48454	P48454;G3V111;H0YB04;E5RJH4;H0YC26	PP2BC_HUMAN	-0.539133	0.0897539	0.168179
GCLC	Glutamate--cysteine ligase catalytic subunit	P48506	P48506;A0A2R8Y648;A0A2R8YEL6;B4E2I4;E1CEI4	GSH1_HUMAN	0.35059	0.00102474	0.00601673
GCLM	Glutamate--cysteine ligase regulatory subunit	P48507	P48507	GSH0_HUMAN	-0.146531	0.059908	0.12411
PCP4	Calmodulin regulator protein PCP4	P48539	P48539	PCP4_HUMAN	-0.635509	0.00124394	0.00687785
IFNAR2	Interferon alpha/beta receptor 2	P48551	P48551;A0A804HI63;A0A804HLE8;C9JM33;F8WDE1	INAR2_HUMAN	-0.213663	0.264064	0.380823
TRAPPC10	Trafficking protein particle complex subunit 10	P48553	P48553;A0A096LPH7	TPC10_HUMAN	-0.212208	0.0275582	0.0683443
PSMD8	26S proteasome non-ATPase regulatory subunit 8	P48556	P48556;K7EJC1;K7EJR3;K7ERW6;R4GMR5	PSMD8_HUMAN	0.549553	0.132304	0.22684
PRRC2A	Protein PRRC2A	P48634	P48634	PRC2A_HUMAN	0.0861095	0.434507	0.554069
GSS	Glutathione synthetase	P48637	P48637;A0A2R8Y430;A0A2R8Y5T7	GSHB_HUMAN	0.368317	0.0211154	0.0558736
CCT5	T-complex protein 1 subunit epsilon	P48643	P48643;B7ZAR1;E9PCA1;E7ENZ3	TCPE_HUMAN	0.384951	0.00173204	0.00865533
NES	Nestin	P48681	P48681	NEST_HUMAN	0.0747808	0.591701	0.693452
HSPA13	Heat shock 70 kDa protein 13	P48723	P48723	HSP13_HUMAN	0.683745	1.31e-05	0.00032818
CSNK1A1	Casein kinase I isoform alpha	P48729	P48729;Q8N752;A0A5F9W493;U3KPX3;A0A590UJ43;D6REM4;E7ETM0;H0Y9X2;U3KQK7	KC1A_HUMAN	-1.13973	8.48e-05	0.00106845
CSNK1D	Casein kinase I isoform delta	P48730	P48730;H7BYT1;B4DLF1	KC1D_HUMAN	-0.860181	0.000299176	0.00247232
IDH2	Isocitrate dehydrogenase [NADP], mitochondrial	P48735	P48735	IDHP_HUMAN	0.541299	0.000232635	0.00204886
PIK3CG	Phosphatidylinositol 4,5-bisphosphate 3-kinase catalytic subunit gamma isoform	P48736	P48736	PK3CG_HUMAN	-0.929485	2.06e-05	0.000434653
PITPNB	Phosphatidylinositol transfer protein beta isoform	P48739	P48739	PIPNB_HUMAN	0.47957	6e-05	0.000838148
POLD2	DNA polymerase delta subunit 2	P49005	P49005;A0A087WWF6;F8W8R3	DPOD2_HUMAN	-0.402751	0.00036671	0.00287243
MARCKSL1	MARCKS-related protein	P49006	P49006	MRP_HUMAN	0.454949	0.0143903	0.0417271
PXN	Paxillin	P49023	P49023;A0A1B0GTU4;A0A1B0GU60;A0A1B0GV30;F5GZ78	PAXI_HUMAN	-0.0356593	0.792698	0.852407
CAMLG	Guided entry of tail-anchored proteins factor CAMLG	P49069	P49069;A0A7I2V518	CAMLG_HUMAN	1.32595	0.0433785	0.0973845
NR2C2	Nuclear receptor subfamily 2 group C member 2	P49116	P49116;C9JKS0	NR2C2_HUMAN	-0.0814266	0.345796	0.465599
MAPKAPK2	MAP kinase-activated protein kinase 2	P49137	P49137	MAPK2_HUMAN	-0.260036	0.0541479	0.114728
ALDH9A1	4-trimethylaminobutyraldehyde dehydrogenase	P49189	P49189	AL9A1_HUMAN	0.593645	7.94e-06	0.000236009
RPL34	60S ribosomal protein L34	P49207	P49207	RL34_HUMAN	0.0425369	0.540453	0.650178
RPIA	Ribose-5-phosphate isomerase	P49247	P49247	RPIA_HUMAN	0.31787	0.69788	0.777117
LMAN1	Protein ERGIC-53	P49257	P49257	LMAN1_HUMAN	-0.203565	0.482317	0.597642
FASN	Fatty acid synthase	P49327	A0A0U1RQF0;P49327	FAS_HUMAN	0.0792195	0.598317	0.698661
CDK8	Cyclin-dependent kinase 8	P49336	P49336;Q9BWU1;F6QTA4;F5H6D4;H0YDW9;Q5JQZ9	CDK8_HUMAN	0.00410477	0.989107	0.995164
FNTA	Protein farnesyltransferase/geranylgeranyltransferase type-1 subunit alpha	P49354	P49354;B3KVN2;E9PQP6	FNTA_HUMAN	0.246793	0.367854	0.487056
FNTB	Protein farnesyltransferase subunit beta	P49356	P49356;B4DL54	FNTB_HUMAN	0.403518	0.00440716	0.0169696
DHPS	Deoxyhypusine synthase	P49366	P49366;M0R264;Q5J8M5	DHYS_HUMAN	0.133556	0.0638139	0.130559
CCT3	T-complex protein 1 subunit gamma	P49368	P49368;B4DUR8;E9PQ35;E9PRC8;Q5SZW8;Q5SZX6	TCPG_HUMAN	0.300824	0.00107491	0.00622476
MRPL19	39S ribosomal protein L19, mitochondrial	P49406	P49406;H7C2J0	RM19_HUMAN	0.762303	6.66e-07	6.21e-05
TUFM	Elongation factor Tu, mitochondrial	P49411	P49411	EFTU_HUMAN	0.034454	0.640123	0.7312
ALDH7A1	Alpha-aminoadipic semialdehyde dehydrogenase	P49419	P49419;A0A1B0GTJ4;A0A1B0GUA1;A0A1B0GUY0;A0A1B0GV49;A0A1B0GW77;A0A1B0GW82;A0A0J9YWF7;A0A1B0GTG2;A0A1B0GTY9	AL7A1_HUMAN	0.387568	0.0306874	0.0744169
CDC34	Ubiquitin-conjugating enzyme E2 R1	P49427	P49427;U3KQP9	UB2R1_HUMAN	-0.856733	3.66e-05	0.000617068
INPP1	Inositol polyphosphate 1-phosphatase	P49441	P49441;B8ZZF6;C9J128;C9J173;C9J2Z6;E7ENF2;E7ET59;E7EUX4	INPP_HUMAN	0.363985	0.00477987	0.0178891
CENPF	Centromere protein F	P49454	P49454	CENPF_HUMAN	-1.40653	3.65e-08	1.85e-05
SRP9	Signal recognition particle 9 kDa protein	P49458	P49458;Q659G3;Q6P2S0;E9PE20	SRP09_HUMAN	0.242714	0.0839309	0.160495
UBE2A	Ubiquitin-conjugating enzyme E2 A	P49459	P49459;A0A0D9SG71;A0A0R4J2E5	UBE2A_HUMAN	-0.399703	0.0161221	0.0454838
PCYT1A	Choline-phosphate cytidylyltransferase A	P49585	P49585;C9J050;C9J2E1;C9JEJ2;H7BZN1;H7C1T3	PCY1A_HUMAN	-0.644846	2.89e-05	0.000527854
[truncated: 5,081 more rows]

## Sheet: Figure 9-2
Genes	First.Protein.Description	Protein.Group	Protein.Ids	Protein.Names	logFC	P.Value	adj.P.Val	Mean_DMSO	Mean_E14	DMSO_01	DMSO_02	DMSO_03	DMSO_04	E14_05	E14_06	E14_07	E14_08
ALG13	N-acetylglucosaminyldiphosphodolichol N-acetylglucosaminyltransferase	A0A087WT15;A0A096LP10	A0A087WT15;A0A096LP10	A0A087WT15_HUMAN;A0A096LP10_HUMAN	-1.00245	0.138426	0.234497	-1.63917	-2.64162	-1.99084	-1.87773	-1.3395	-1.34862	-2.8093	-1.35805	-1.8819	-4.51723
LIME1	Lck-interacting transmembrane adapter 1	A0A087WT39	A0A0J9YYD9;A0A087WT39;A0A087WZP9;V9GYI1	A0A087WT39_HUMAN	-0.386394	0.279479	0.397547	-0.148162	-0.534556	-0.641012	0.234661	0.660441	-0.846737	-0.42067	-0.550947	-0.207921	-0.958688
HNRNPDL	Heterogeneous nuclear ribonucleoprotein D-like	A0A087WU03	A0A087WU03	A0A087WU03_HUMAN	0.540624	0.0195426	0.0525366	-0.827802	-0.287178	-0.93061	-0.794573	-0.521523	-1.0645	-0.736928	0.113115	-0.339023	-0.185875
MYEF2	Myelin expression factor 2	A0A087WUT0;A0A0A0MQW0;A0A0A0MR39;A0A0C4DGV1;H0YN19	A0A087WUT0;A0A0A0MQW0;A0A0A0MR39;A0A0C4DGV1;H0YN19	A0A087WUT0_HUMAN;A0A0A0MQW0_HUMAN;A0A0A0MR39_HUMAN;A0A0C4DGV1_HUMAN;H0YN19_HUMAN	-0.52178	0.050759	0.109714	-1.29497	-1.81675	-1.49825	-1.44045	-0.937822	-1.30335	-2.2138	-1.33833	-1.55555	-2.1593
MTHFD1L	Formate--tetrahydrofolate ligase	A0A087WVM4;B7ZM99;H0Y327	B7ZM99;A0A087WVM4;H0Y327	A0A087WVM4_HUMAN;B7ZM99_HUMAN;H0Y327_HUMAN	-0.414764	0.341268	0.461519	-3.86191	-4.27668	-4.10636	-3.73664	-3.01127	-4.59338	-4.63221	-3.58539	-4.72337	-4.16574
ZMYND8	Protein kinase C-binding protein 1	A0A087WVZ6	A0A087WVZ6;H7C4X9	A0A087WVZ6_HUMAN	-0.127208	0.523984	0.634136	-0.185477	-0.312685	-0.0751697	0.0517542	-0.0257862	-0.692706	-0.376345	0.0606014	-0.362556	-0.572442
SLC4A1AP	Kanadaptin (Fragment)	A0A087WWF4;A0A087X0M4	A0A087WWF4;A0A087X0M4	A0A087WWF4_HUMAN;A0A087X0M4_HUMAN	0.129742	0.565394	0.671274	-2.26544	-2.13569	-1.98804	-2.37861	-2.70999	-1.98511	-2.13968	-1.88674	-2.49064	-2.02571
TPM3	Tropomyosin alpha-3 chain	A0A087WWU8	J3KN67;A0A087WWU8	A0A087WWU8_HUMAN	0.375137	0.00454064	0.0173048	6.29944	6.67457	6.21242	6.22113	6.44183	6.32237	6.54872	6.89918	6.67225	6.57815
SREK1	Splicing regulatory glutamine/lysine-rich protein 1	A0A087WY03;E5RFV3	A0A087WY03;E5RFV3	A0A087WY03_HUMAN;E5RFV3_HUMAN	0.405943	0.10624	0.192055	0.991211	1.39715	1.02813	0.850936	1.25282	0.832962	1.14426	2.04057	1.46446	0.939322
WASHC2A	WASH complex subunit 2A	A0A087WYF6	A0A087WYF6	A0A087WYF6_HUMAN	1.16588	0.056859	0.119224	-2.67894	-1.51306	-2.11486	-1.68892	-2.48581	-4.42616	-1.22636	-1.54301	-1.7238	-1.55906
UGP2	UTP--glucose-1-phosphate uridylyltransferase	A0A087WYS1;A0A7I2V2Q3;A0A7I2V4T0;A0A7I2V676;A0A7I2YQ74;C9J3M0;C9JNZ1;C9JTZ5;C9JUW1;C9JVG3;C9JWG0;F2Z3H1;F2Z3P4;F8WC70	A0A087WYS1;A0A7I2V2Q3;A0A7I2V4T0;A0A7I2V676;A0A7I2YQ74;C9JNZ1;C9JUW1;C9JVG3;C9JWG0;C9J3M0;C9JTZ5;F2Z3H1;F2Z3P4;F8WC70	A0A087WYS1_HUMAN;A0A7I2V2Q3_HUMAN;A0A7I2V4T0_HUMAN;A0A7I2V676_HUMAN;A0A7I2YQ74_HUMAN;C9J3M0_HUMAN;C9JNZ1_HUMAN;C9JTZ5_HUMAN;C9JUW1_HUMAN;C9JVG3_HUMAN;C9JWG0_HUMAN;F2Z3H1_HUMAN;F2Z3P4_HUMAN;F8WC70_HUMAN	-0.000880773	0.996563	0.99816	0.588508	0.587627	0.289353	0.861723	0.866039	0.336917	0.325185	1.00148	0.687771	0.336075
RAVER1	Ribonucleoprotein PTB-binding 1	A0A087WZ13;E9PAU2	A0A087WZ13;E9PAU2;K7EQG2	A0A087WZ13_HUMAN;E9PAU2_HUMAN	-0.177033	0.292396	0.41154	1.51209	1.33505	1.50126	1.44178	1.64255	1.46276	1.0118	1.79875	1.37158	1.15809
PEG10	Retrotransposon-derived protein PEG10	A0A087WZG9	A0A087WZG9	A0A087WZG9_HUMAN	-1.25348	4.13886e-07	5.30018e-05	0.380572	-0.87291	0.226701	0.481425	0.499119	0.315042	-1.00266	-0.787303	-0.902186	-0.799496
RBM26	RNA-binding protein 26	A0A087X0H9	A0A087X0H9	A0A087X0H9_HUMAN	0.38904	0.245422	0.360447	-0.704288	-0.315248	-0.177578	-0.948057	-1.26615	-0.425369	0.12783	-0.788223	-0.763238	0.162639
EEF1D	Elongation factor 1-delta	A0A087X1X7;A0A8C8L741;E9PRY8	A0A087X1X7;E9PJV8;E9PN56;E9PN71;E9PPY1;E9PQR8;E9PRL0;E9PRY8;A0A8C8L741;E9PKH7;E9PNC8	A0A087X1X7_HUMAN;A0A8C8L741_HUMAN;E9PRY8_HUMAN	-0.0183046	0.953034	0.972496	-2.78075	-2.79906	-3.01204	-2.48611	-2.5571	-3.06775	-3.12248	-2.28324	-2.37979	-3.41073
AAK1	AP2-associated protein kinase 1	A0A096LP25	Q6ZSR9;A0A096LP25	A0A096LP25_HUMAN	-0.211438	0.107323	0.193226	0.733155	0.521717	0.651815	0.787375	0.899538	0.593894	0.395949	0.761962	0.620713	0.308245
USP19	Ubiquitin carboxyl-terminal hydrolase 19	A0A0A0MR08;A0A8I5KXK1	A0A0A0MR08;A0A8I5KT08;A0A8I5KXK1	A0A0A0MR08_HUMAN;A0A8I5KXK1_HUMAN	-0.216185	0.171869	0.274843	-1.93415	-2.15034	-1.91464	-2.09664	-1.95256	-1.77277	-2.28789	-1.88252	-2.22841	-2.20253
GSTZ1	Maleylacetoacetate isomerase	A0A0A0MR33;A0A0C4DFM0;G3V4T6;G3V5T0	A0A0C4DFM0;G3V267;G3V4T6;G3V5T0;A0A0A0MR33	A0A0A0MR33_HUMAN;A0A0C4DFM0_HUMAN;G3V4T6_HUMAN;G3V5T0_HUMAN	1.48758	0.000831405	0.00520069	-2.6484	-1.16082	-1.96696	-3.14882	-3.21088	-2.26694	-1.28895	-1.0301	-1.36752	-0.956724
MYO6	Unconventional myosin-VI	A0A0A0MRM8	A0A0A0MRM8;A0A1Y0BRN3	A0A0A0MRM8_HUMAN	-0.534685	0.00425275	0.0165551	2.30105	1.76636	2.1848	2.27382	2.33898	2.40659	1.50189	2.15967	1.80041	1.60347
NOLC1	Nucleolar and coiled-body phosphoprotein 1 (Fragment)	A0A0A0MRM9	A0A0A0MRM9	A0A0A0MRM9_HUMAN	0.152202	0.542795	0.652441	0.774794	0.926996	0.951024	0.138055	0.590083	1.42001	1.01548	0.984252	0.758949	0.949305
PPP6R2	Serine/threonine-protein phosphatase 6 regulatory subunit 2 (Fragment)	A0A0A0MSJ8;T1ECW5	A0A0A0MSJ8;T1ECW5	A0A0A0MSJ8_HUMAN;T1ECW5_HUMAN	-0.0525052	0.8916	0.928034	-1.64558	-1.69809	-0.911461	-2.00739	-2.05048	-1.61301	-1.0015	-2.58282	-1.82469	-1.38334
PPIAL4C;PPIAL4G	Peptidyl-prolyl cis-trans isomerase A-like 4C	A0A0B4J2A2;P0DN37	A0A0B4J2A2;P0DN37	PAL4C_HUMAN;PAL4G_HUMAN	-0.0188726	0.927355	0.953894	-0.965689	-0.984562	-1.05876	-1.01207	-1.25498	-0.53695	-0.961653	-1.40345	-0.596934	-0.976214
PPA2	Inorganic diphosphatase	A0A0C4DGB9	A0A0C4DGB9	A0A0C4DGB9_HUMAN	0.582426	0.000361441	0.00283743	1.19297	1.77539	1.12797	1.21766	1.28143	1.14481	1.57927	1.70718	2.04576	1.76936
DGLUCY	D-glutamate cyclase, mitochondrial (Fragment)	A0A0C4DGD4;E5RIU5;E5RJ62;H0YB09;H0YB62	A0A0C4DGD4;E5RIU5;E5RJ62;H0YB09;H0YB62	A0A0C4DGD4_HUMAN;E5RIU5_HUMAN;E5RJ62_HUMAN;H0YB09_HUMAN;H0YB62_HUMAN	0.000952984	0.998913	0.999149	-1.1271	-1.12615	-1.20152	-0.50038	-0.501523	-2.305	-2.31034	0.137685	-0.0414243	-2.29052
PITPNC1	Cytoplasmic phosphatidylinositol transfer protein 1	A0A0C4DGP0	A0A0C4DGP0	A0A0C4DGP0_HUMAN	-0.323015	0.420833	0.540525	-2.48329	-2.80631	-2.71375	-2.81515	-1.92153	-2.48274	-3.7762	-2.06641	-2.40813	-2.97449
UBE3A	Ubiquitin-protein ligase E3A (Fragment)	A0A0D9SEJ2	A0A0D9SEJ2	A0A0D9SEJ2_HUMAN	0.219556	0.472639	0.589218	-4.2282	-4.00864	-3.66115	-4.21685	-4.38029	-4.65449	-4.18891	-3.72922	-3.87864	-4.23779
FHL1	Four and a half LIM domains protein 1 (Fragment)	A0A0D9SEY7	A0A0D9SEY7	A0A0D9SEY7_HUMAN	1.50914	0.0368478	0.0861404	-3.03303	-1.5239	-4.21764	-2.03736	-2.1497	-3.72744	-1.60251	-0.25503	-1.95611	-2.28194
MEF2C	MADS box transcription enhancer factor 2, polypeptide C (Myocyte enhancer factor 2C), isoform CRA_e	A0A0D9SFD0	A0A0D9SFD0;A0A0R4J2G5;A0A1B0GV32;A0A0D9SFV9	A0A0D9SFD0_HUMAN	0.0251876	0.908763	0.940233	0.972333	0.997521	0.704445	0.962831	0.578191	1.64387	0.856327	1.11848	1.0775	0.93778
SPTAN1	Spectrin alpha chain, non-erythrocytic 1	A0A0D9SGF6	A0A0D9SGF6	A0A0D9SGF6_HUMAN	0.0103743	0.943717	0.966651	0.0214004	0.0317748	-0.0292001	0.377486	-0.119624	-0.14306	0.0648221	0.229362	0.0742548	-0.24134
EHMT2	Histone-lysine N-methyltransferase EHMT2	A0A0G2JIR1;A0A0G2JIS2;A0A0G2JRR0;A2ABF8	A0A0G2JIR1;A0A0G2JIS2;A0A0G2JRR0;A2ABF8	A0A0G2JIR1_HUMAN;A0A0G2JIS2_HUMAN;A0A0G2JRR0_HUMAN;A2ABF8_HUMAN	-0.456207	0.398558	0.518595	-3.2473	-3.7035	-3.54717	-1.94717	-3.62952	-3.86532	-4.3937	-2.99637	-3.13573	-4.28821
LILRB4	Leukocyte immunoglobulin-like receptor subfamily B member 4	A0A0G2JNE9;A0A0G2JPC7	A0A0A0MSZ8;A0A0G2JM57;A0A0G2JM84;A0A0G2JNA7;A0A0G2JNE9;A0A0G2JP84;A0A0G2JPC7;A0A0G2JQ20	A0A0G2JNE9_HUMAN;A0A0G2JPC7_HUMAN	-1.10142	0.0231872	0.0598807	-2.23237	-3.3338	-2.83893	-2.08319	-1.90123	-2.10614	-2.87046	-3.43392	-2.63869	-4.39211
TJP1	Tight junction protein ZO-1	A0A0G2JNH2;A0A7I2V5U5;G5E9E7	A0A087X0K9;G3V1L9;G5E9E7;A0A0G2JNH2;A0A7I2V5U5	A0A0G2JNH2_HUMAN;A0A7I2V5U5_HUMAN;G5E9E7_HUMAN	-1.40563	0.000495582	0.00358449	-3.21381	-4.61945	-3.15335	-3.56002	-3.29903	-2.84285	-4.34309	-4.66377	-4.52338	-4.94754
HLA-A	HLA class I histocompatibility antigen, A alpha chain	A0A0G2JPD3;A0A140T8W8;A0A140T8Y4;A0A1W2PPF8;A0A1W2PR61;Q5SPM2	Q5SPM2;A0A0G2JPD3;A0A140T8Y4;A0A1W2PQS8;A0A1W2PR61;B0UXQ0;Q5RJ27;Q9GJ45;A0A140T8W8;A0A140T941;A0A140T975;A0A140T9Z6;A0A1W2PPF8;A0A1W2PS39	A0A0G2JPD3_HUMAN;A0A140T8W8_HUMAN;A0A140T8Y4_HUMAN;A0A1W2PPF8_HUMAN;A0A1W2PR61_HUMAN;Q5SPM2_HUMAN	-0.660788	0.124172	0.216568	-0.742659	-1.40345	-1.1725	-0.440193	-0.16304	-1.19491	-0.950291	-2.50416	-1.03797	-1.12137
PSAP	Prosaposin (Fragment)	A0A0J9YXB8	A0A0J9YXB8	A0A0J9YXB8_HUMAN	0.942761	0.0363507	0.0853696	-0.134155	0.808606	-0.221816	0.424233	-0.474673	-0.264363	1.35841	-0.187834	0.513697	1.55016
CELF2	CUGBP Elav-like family member 2	A0A0J9YXJ0;E9PC62	A0A0J9YXJ0;E9PC62	A0A0J9YXJ0_HUMAN;E9PC62_HUMAN	-0.174741	0.448013	0.56579	0.43117	0.256429	0.342845	0.497328	0.675007	0.209501	0.246359	0.803477	0.305644	-0.329763
SEC24C	Protein transport protein Sec24C (Fragment)	A0A0U1RR49	A0A0U1RR49	A0A0U1RR49_HUMAN	0.486714	0.264281	0.380979	-2.11874	-1.63203	-1.44396	-3.05659	-2.09666	-1.87776	-1.24778	-2.09231	-2.2539	-0.934117
PHF14	PHD finger protein 14	A0A0U1RRH6	A0A0U1RRH6	A0A0U1RRH6_HUMAN	0.0849888	0.654277	0.742458	-0.86406	-0.779071	-0.997889	-0.572838	-0.65026	-1.23525	-1.07231	-0.456822	-0.694798	-0.892358
HLA-B	HLA class I histocompatibility antigen, B alpha chain (Fragment)	A0A140T951;A0A140T9D4;A0A140TA21;Q5SS57	A0A140T951;Q5SS57;A0A140T9D4;A0A140TA21	A0A140T951_HUMAN;A0A140T9D4_HUMAN;A0A140TA21_HUMAN;Q5SS57_HUMAN	-0.514038	0.413683	0.533666	-2.3734	-2.88743	-4.0083	-1.41894	-1.70163	-2.36471	-3.80605	-1.96938	-2.94515	-2.82916
RAB11FIP5	Rab11 family-interacting protein 5	A0A1B0GTL5	A0A1B0GTL5	A0A1B0GTL5_HUMAN	0.81221	0.211596	0.321802	-4.43708	-3.62487	-4.64426	-3.73874	-3.42863	-5.9367	-4.15183	-2.80436	-3.20814	-4.33516
FAM193A	Protein FAM193A	A0A1B0GVL4	A0A1B0GVL4	A0A1B0GVL4_HUMAN	-0.711059	0.0254335	0.0642735	-2.09235	-2.80341	-2.4179	-1.54076	-1.99138	-2.41935	-3.24507	-2.39458	-2.76394	-2.81003
CFAP92	Uncharacterized protein CFAP92 (Fragment)	A0A1B0GVL5;A0A2R8YFM9;A0A590UJZ5	A0A1B0GVL5;A0A2R8YFM9;A0A590UJZ5	A0A1B0GVL5_HUMAN;A0A2R8YFM9_HUMAN;A0A590UJZ5_HUMAN	0.387979	0.248548	0.363555	-1.51059	-1.12261	-1.75605	-0.840712	-1.04176	-2.40384	-1.19444	-1.00239	-1.19521	-1.0984
DPY19L1	Probable C-mannosyltransferase DPY19L1	A0A1B0GW05	A0A1B0GW05	A0A1B0GW05_HUMAN	-0.999775	0.0913301	0.170567	-1.25661	-2.25639	-2.31897	-0.479657	-0.950228	-1.27759	-1.89271	-3.66643	-1.78674	-1.67967
MIDEAS	Mitotic deacetylase-associated SANT domain protein	A0A1C7CYX1	A0A1C7CYX1	A0A1C7CYX1_HUMAN	-0.491103	0.121335	0.212666	-3.40083	-3.89193	-3.43697	-3.28396	-3.02158	-3.86081	-3.61957	-4.39785	-3.97682	-3.5735
IKZF1	DNA-binding protein Ikaros (Fragment)	A0A2R8Y4T7	A0A2R8Y4T7	A0A2R8Y4T7_HUMAN	-1.98668	0.0117608	0.0356773	-0.723543	-2.71022	-1.01878	-0.0260969	-0.158929	-1.69037	-3.28713	-0.895691	-3.60179	-3.05628
CHD4	DNA helicase	A0A2R8Y521;A0A2R8Y5J0;A0A2R8Y5Z7;A0A2R8YDJ9;A0A2R8YFK9;A0A2U3TZM0	A0A2R8Y521;A0A2R8Y5J0;A0A2R8YFK9;A0A2U3TZM0;A0A2R8Y5Z7;A0A2R8YDJ9	A0A2R8Y521_HUMAN;A0A2R8Y5J0_HUMAN;A0A2R8Y5Z7_HUMAN;A0A2R8YDJ9_HUMAN;A0A2R8YFK9_HUMAN;A0A2U3TZM0_HUMAN	0.522052	0.34372	0.463629	-1.32505	-0.802999	-2.32633	-0.668612	-0.456035	-1.84922	-1.71829	-0.148816	-0.068095	-1.2768
AP3D1	AP-3 complex subunit delta-1 (Fragment)	A0A2R8Y611	A0A2R8Y611	A0A2R8Y611_HUMAN	0.763407	0.0616869	0.127089	-3.98565	-3.22224	-4.14192	-4.63675	-3.63138	-3.53256	-3.55044	-2.46614	-3.31978	-3.55261
H2BK1	Histone H2B type 2-K1	A0A2R8Y619	A0A2R8Y619	H2BK1_HUMAN	0.347915	0.307803	0.427903	7.858	8.20591	7.46036	7.54587	8.8186	7.60716	8.10135	8.75871	7.87782	8.08577
BPTF	Nucleosome-remodeling factor subunit BPTF	A0A2R8Y7Q1;E9PE19;J3QQQ8	A0A2R8Y7Q1;E9PE19;J3QQQ8	A0A2R8Y7Q1_HUMAN;E9PE19_HUMAN;J3QQQ8_HUMAN	-0.199082	0.53645	0.646901	-3.88451	-4.0836	-4.2071	-3.83793	-3.86308	-3.62994	-4.74457	-4.20701	-3.70191	-3.68089
BRAF	Non-specific serine/threonine protein kinase	A0A2R8Y8E0	A0A2R8Y8E0;A0A2U3TZI2	A0A2R8Y8E0_HUMAN	-0.0613363	0.853636	0.899628	-2.27675	-2.33809	-2.12107	-1.94779	-1.76461	-3.27355	-2.58935	-2.09412	-2.35982	-2.30907
OPA1	Dynamin-like 120 kDa protein, mitochondrial	A0A2R8YE54;E5KLJ9	E5KLJ9;A0A2R8YE54	A0A2R8YE54_HUMAN;E5KLJ9_HUMAN	0.182144	0.51017	0.621367	-2.64355	-2.46141	-2.67433	-2.50737	-2.18488	-3.20763	-2.12146	-2.7745	-2.22223	-2.72743
ACTB	Actin, cytoplasmic 1 (Fragment)	A0A2R8YEA7	A0A2R8YEA7	A0A2R8YEA7_HUMAN	-0.153608	0.551015	0.658744	1.25475	1.10114	1.33288	1.38222	0.629818	1.67408	1.17322	1.07454	0.635075	1.52172
TRRAP	Transformation/transcription domain-associated protein (Fragment)	A0A2R8YFJ4	F2Z2U4;A0A2R8YFJ4;H0Y4W2	A0A2R8YFJ4_HUMAN	-0.342233	0.496411	0.61047	-1.54907	-1.89131	-1.0448	-1.84244	-2.49405	-0.815001	-1.7572	-2.95431	-1.88319	-0.970524
ADAR	Double-stranded RNA-specific adenosine deaminase (Fragment)	A0A3B3IRQ9	A0A3B3IRQ9	A0A3B3IRQ9_HUMAN	-0.548106	0.178748	0.282652	-1.73659	-2.2847	-1.47605	-1.43206	-1.64831	-2.38994	-3.09639	-1.50051	-1.88596	-2.65592
LARP1B	La-related protein 1B	A0A3B3ISF0;A0A3B3ISF8;A0A3B3IT29	A0A3B3ISF0;A0A3B3ISF8;A0A3B3IT29	A0A3B3ISF0_HUMAN;A0A3B3ISF8_HUMAN;A0A3B3IT29_HUMAN	0.0181532	0.948365	0.969371	-2.83322	-2.81507	-2.70013	-2.82468	-2.57216	-3.23592	-3.00769	-2.37543	-2.49782	-3.37933
HNRNPL	Heterogeneous nuclear ribonucleoprotein L (Fragment)	A0A3B3ITJ4	A0A3B3ITJ4	A0A3B3ITJ4_HUMAN	-0.690898	0.102624	0.186712	1.50331	0.81241	1.83432	1.22911	1.36088	1.58892	1.37201	-0.41726	0.923114	1.37177
NEDD4	E3 ubiquitin-protein ligase NEDD4	A0A3B3IUC1	A0A3B3IUC1	A0A3B3IUC1_HUMAN	0.640957	0.0284911	0.0701497	-1.73099	-1.09004	-1.57117	-1.7195	-2.16775	-1.46557	-1.19831	-0.487941	-1.56735	-1.10655
MPRIP	Myosin phosphatase Rho-interacting protein	A0A494BZV2	A0A494BZV2;H0Y2S9	A0A494BZV2_HUMAN	-0.351644	0.060864	0.125613	-0.562596	-0.914241	-0.498017	-0.469839	-0.618956	-0.663573	-1.30368	-0.469533	-0.905063	-0.978686
CLUH	Clustered mitochondria protein homolog	A0A494C0R8;I3L2B0	A0A494C0R8;I3L2B0	A0A494C0R8_HUMAN;I3L2B0_HUMAN	-0.673498	0.00198069	0.00948295	2.11965	1.44615	1.94791	2.22374	2.37383	1.93311	1.19093	1.70237	1.64795	1.24335
FAM120A	Constitutive coactivator of PPAR-gamma-like protein 1 (Fragment)	A0A494C0Y9	A0A494C0Y9	A0A494C0Y9_HUMAN	0.122113	0.217501	0.329368	-0.643277	-0.521165	-0.575326	-0.735889	-0.728536	-0.533358	-0.539868	-0.367554	-0.666143	-0.511095
MACF1	Microtubule-actin cross-linking factor 1, isoforms 6/7	A0A590UJG2	A0A590UJG2	A0A590UJG2_HUMAN	0.108598	0.762738	0.829747	-0.527489	-0.418891	-0.345316	-0.365691	-0.0210877	-1.37786	-0.232876	-1.05733	-0.64272	0.25736
ASCC1	Activating signal cointegrator 1 complex subunit 1	A0A5F9ZH79;A0A5F9ZHP1	A0A5F9ZGP6;A0A5F9ZH79;A0A5F9ZHP1;A0A5F9ZI37;A0A5K1VW55;E9PKM6;E9PL92;E9PM82;E9PQZ6	A0A5F9ZH79_HUMAN;A0A5F9ZHP1_HUMAN	0.542439	0.0696454	0.13931	-1.63737	-1.09494	-1.58974	-1.97844	-1.47304	-1.50828	-0.889411	-0.538722	-1.82579	-1.12582
ACAT1	Acetyl-CoA acetyltransferase, mitochondrial	A0A5F9ZHJ0	A0A5F9ZHJ0	A0A5F9ZHJ0_HUMAN	1.31628	0.000132741	0.00138446	-2.00565	-0.689372	-1.94824	-1.7464	-2.04859	-2.27937	-0.450343	-1.09811	-0.908266	-0.300767
EED	Polycomb protein EED	A0A5F9ZI63	A0A5F9ZI63	A0A5F9ZI63_HUMAN	-0.14878	0.446593	0.564297	-0.550192	-0.698972	-0.923125	-0.65402	-0.515733	-0.10789	-0.896276	-0.353119	-0.833606	-0.712887
NELFB	Negative elongation factor B	A0A5H1ZRP4	A0A5H1ZRP4	A0A5H1ZRP4_HUMAN	0.069509	0.504051	0.617079	0.15712	0.226629	0.144965	0.232197	-0.0491384	0.300458	0.0898418	0.390545	0.251122	0.175008
PCM1	Pericentriolar material 1 protein	A0A5H1ZRS1	A0A4W8VX11;A0A5H1ZRS1;E7EV93;E9PGW9	A0A5H1ZRS1_HUMAN	-0.304151	0.388951	0.508899	-2.56844	-2.87259	-2.11223	-2.49477	-2.77157	-2.89519	-3.24838	-2.11358	-3.51963	-2.60877
WIZ	Protein Wiz	A0A669KAV7;A0A669KBH9;M0QXA7	M0QXA7;A0A669KAV7;A0A669KBG4;A0A669KBH9;B9EGQ5	A0A669KAV7_HUMAN;A0A669KBH9_HUMAN;M0QXA7_HUMAN	-0.234692	0.0250018	0.0633585	0.320472	0.0857797	0.163293	0.327562	0.357269	0.433762	-0.0301555	0.209592	0.0176422	0.14604
DPH1	2-(3-amino-3-carboxypropyl)histidine synthase subunit 1	A0A6Q8JGF9;I3L1H5	I3L1H5;A0A6Q8JGF9	A0A6Q8JGF9_HUMAN;I3L1H5_HUMAN	-0.37493	0.0202028	0.0539111	0.315103	-0.0598265	0.347954	0.178302	0.0730876	0.66107	-0.134899	0.0936987	-0.176	-0.0221051
LCOR	Ligand-dependent corepressor (Fragment)	A0A6Q8PGP3	A0A6Q8PGP3	A0A6Q8PGP3_HUMAN	-0.477464	0.178165	0.282171	-2.10652	-2.58398	-1.99371	-1.91436	-1.91561	-2.60239	-2.65498	-1.9516	-2.29884	-3.4305
DNMT1	DNA (cytosine-5)-methyltransferase 1	A0A7I2V311;K7ELB1;K7ER10	A0A7I2V311;K7ELB1;K7ER10	A0A7I2V311_HUMAN;K7ELB1_HUMAN;K7ER10_HUMAN	0.124929	0.729934	0.803461	-2.20605	-2.08112	-2.25908	-2.1881	-1.93664	-2.44039	-2.53724	-1.14745	-1.8032	-2.83661
STAT3	Signal transducer and activator of transcription	A0A7I2V395;A0A7I2YQD2	A0A7I2V2G1;A0A7I2V395;A0A7I2V552;A0A7I2YQD2;A0A7I2YQI1	A0A7I2V395_HUMAN;A0A7I2YQD2_HUMAN	-1.18555	0.00851571	0.0276569	-3.54583	-4.73137	-3.61567	-3.11825	-3.27883	-4.17056	-4.90762	-4.28018	-5.30791	-4.42978
WDR26	WD repeat-containing protein 26	A0A7I2V3I7	A0A7I2V3I7	A0A7I2V3I7_HUMAN	0.770112	0.00519616	0.0190052	-1.17002	-0.399908	-0.899967	-0.923195	-1.05584	-1.80107	-0.594537	-0.152904	-0.373948	-0.478242
ZC3H13	Zinc finger CCCH domain-containing protein 13	A0A7I2V4I5	A0A7I2V4I5	A0A7I2V4I5_HUMAN	-1.79043	0.0984655	0.180631	-3.16691	-4.95734	-3.28194	-0.0668138	-4.82703	-4.49186	-5.47736	-4.31728	-4.71514	-5.3196
PPIA	Peptidyl-prolyl cis-trans isomerase	A0A7I2V4V1	A0A7I2V4V1	A0A7I2V4V1_HUMAN	0.187506	0.340601	0.461114	2.74541	2.93291	2.48376	2.94745	2.81349	2.73693	3.16939	2.39542	2.95582	3.21102
ACO2	Aconitate hydratase, mitochondrial	A0A7I2V586	A0A7I2V586	A0A7I2V586_HUMAN	1.32748	1.478e-05	0.00035477	-2.32791	-1.00043	-2.35925	-1.98201	-2.358	-2.6124	-0.876772	-1.0842	-1.10335	-0.937406
PABPC4	Polyadenylate-binding protein	A0A7I2V598;H0Y5F5;H0Y6X6	A0A7I2V598;H0Y5F5;H0Y6X6	A0A7I2V598_HUMAN;H0Y5F5_HUMAN;H0Y6X6_HUMAN	-0.85675	0.00550768	0.0199284	3.7124	2.85565	3.43598	3.4341	3.52182	4.45769	2.71455	3.02356	2.6599	3.02458
IMPDH2	Inosine-5'-monophosphate dehydrogenase	A0A7I2YQK5;H0Y4R1	H0Y4R1;A0A7I2YQK5	A0A7I2YQK5_HUMAN;H0Y4R1_HUMAN	1.25418	0.0283641	0.0699325	-3.25289	-1.99871	-2.87338	-3.25059	-2.91794	-3.96967	-0.753305	-2.79739	-2.69279	-1.75136
MARK2	Non-specific serine/threonine protein kinase	A0A7I2YQR3	E7ETY4;E9PC69;A0A0A0MRU9;A0A7I2V3R3;A0A7I2YQR3	A0A7I2YQR3_HUMAN	-0.137248	0.369744	0.488918	-1.75638	-1.89363	-1.66327	-1.73401	-1.57881	-2.04946	-2.02416	-1.74528	-1.79615	-2.00894
SYNCRIP	Heterogeneous nuclear ribonucleoprotein Q	A0A7I2YQV8	A0A7I2YQV8	A0A7I2YQV8_HUMAN	-0.0927922	0.455616	0.573244	2.16968	2.07689	1.92232	2.09297	2.2072	2.45623	1.99127	2.19959	2.15858	1.95812
TENT4B	Terminal nucleotidyltransferase 4B	A0A7N4YH79	A0A7N4YH79	A0A7N4YH79_HUMAN	-0.14144	0.370882	0.490101	-1.15416	-1.2956	-1.04401	-1.10121	-0.985227	-1.48618	-1.41816	-1.00541	-1.29032	-1.4685
VCP	Transitional endoplasmic reticulum ATPase	A0A7P0T8A3	A0A7P0T8A3	A0A7P0T8A3_HUMAN	0.322897	0.0172141	0.047745	-0.249323	0.073574	-0.22087	-0.341871	-0.317991	-0.11656	-0.143755	-0.0435092	0.2325	0.249061
CIC	Protein capicua homolog	A0A7P0T9K5;I3L2J0	A0A7P0T9K5;I3L2J0	A0A7P0T9K5_HUMAN;I3L2J0_HUMAN	-0.301162	0.036025	0.0849177	-1.17413	-1.4753	-1.13076	-1.03866	-1.14747	-1.37965	-1.41494	-1.28196	-1.54789	-1.65639
SF1	Splicing factor 1	A0A7P0T9U7	A0A7P0T9U7	A0A7P0T9U7_HUMAN	0.329848	0.0468691	0.103261	1.63324	1.96308	1.5784	1.69406	1.76315	1.49734	1.68211	2.35437	1.99939	1.81647
PTPA	Serine/threonine-protein phosphatase 2A activator	A0A804CD06	A0A804CD06;A6PVN5;A6PVN6;A6PVN7;A6PVN8;F6WIT2	A0A804CD06_HUMAN	0.305867	0.158761	0.259342	-1.11638	-0.810515	-0.580326	-1.22294	-1.42925	-1.23301	-0.570474	-1.03698	-0.998724	-0.635884
PKM	Pyruvate kinase	A0A804F6T5;A0A804F729	A0A804F6T5;A0A804F729	A0A804F6T5_HUMAN;A0A804F729_HUMAN	0.421296	0.024116	0.0617819	0.556868	0.978164	0.687488	0.577732	0.644834	0.31742	1.15901	0.56019	0.963853	1.2296
DOCK9	Dedicator of cytokinesis protein 9	A0A804HIE8	A0A804HIE8;H0Y572	A0A804HIE8_HUMAN	-0.212056	0.473219	0.589629	-4.09579	-4.30785	-3.83901	-3.81193	-4.1208	-4.61142	-4.28593	-4.58407	-4.34838	-4.01301
MYCBP2	RCR-type E3 ubiquitin transferase	A0A804HIR9;A0A804HKQ1	A0A804HIR9;A0A804HKQ1	A0A804HIR9_HUMAN;A0A804HKQ1_HUMAN	-0.62317	0.0291223	0.0713548	-0.561273	-1.18444	-0.484795	-0.376345	-0.39033	-0.993624	-1.12697	-0.868385	-0.896769	-1.84565
HECTD4	Probable E3 ubiquitin-protein ligase HECTD4	A0A804HJX8;J3KPF0	A0A804HJX8;F8VU57;J3KPF0	A0A804HJX8_HUMAN;J3KPF0_HUMAN	-0.0886307	0.82193	0.875596	-4.42001	-4.50864	-4.94981	-3.86235	-3.83406	-5.03381	-4.83163	-4.68893	-4.21068	-4.30332
MAP4	Microtubule-associated protein	A0A804HKE7	A0A804HKE7;E7EVA0	A0A804HKE7_HUMAN	0.341308	0.0163909	0.0461302	-0.712209	-0.370901	-0.788719	-0.697594	-0.562212	-0.800309	-0.581598	-0.124195	-0.299432	-0.478378
KRAS	GTPase KRas	A0A8I5KQ21;A0A8I5KUB5	A0A8I5KQ21;A0A8I5KUB5	A0A8I5KQ21_HUMAN;A0A8I5KUB5_HUMAN	0.406142	0.226412	0.33945	-2.08734	-1.6812	-2.51149	-2.09849	-1.49941	-2.23997	-2.08976	-0.868491	-1.81149	-1.95505
SBF1	Myotubularin-related protein 5	A0A8I5KR05;A0A8I5KTI7;A0A8I5KTN1;A0A8I5KUE4;A0A8I5KVF2;A0A8I5KW56;A0A8I5KY61;A0A8I5KYG9	A0A8I5KR05;A0A8I5KTI7;A0A8I5KTN1;A0A8I5KUE4;A0A8I5KVF2;A0A8I5KW56;A0A8I5KY61;A0A8I5KYG9	A0A8I5KR05_HUMAN;A0A8I5KTI7_HUMAN;A0A8I5KTN1_HUMAN;A0A8I5KUE4_HUMAN;A0A8I5KVF2_HUMAN;A0A8I5KW56_HUMAN;A0A8I5KY61_HUMAN;A0A8I5KYG9_HUMAN	-1.1616	0.051139	0.11032	-1.74961	-2.91121	-1.58067	-1.99433	-1.53903	-1.88442	-2.18134	-2.98909	-1.95922	-4.51521
FMR1	Synaptic functional regulator FMR1	A0A8I5KT56	A8MQB8;G3V0J0;A0A8I5KT56;A0A8I5KUC2;A0A8I5KWH0;A0A8I5KZ21	A0A8I5KT56_HUMAN	0.0289053	0.856219	0.901277	0.0762414	0.105147	0.0762953	-0.249245	0.266133	0.211783	0.112022	-0.251347	0.225091	0.334821
EIF4G3	Eukaryotic translation initiation factor 4 gamma 3	A0A8I5KT99	A0A0U1RQK7;A0A8I5KT99;A0A8I5KV92	A0A8I5KT99_HUMAN	-0.134562	0.354881	0.474402	-2.09334	-2.2279	-2.11942	-1.98036	-1.99078	-2.2828	-2.32367	-2.27309	-2.07058	-2.24427
MYO5A	Unconventional myosin-Va	A0A8I5KWE1;A0A8J8YWI7	G3V394;A0A8I5KWE1;A0A8I5KXW9;A0A8J8YWI7	A0A8I5KWE1_HUMAN;A0A8J8YWI7_HUMAN	0.181807	0.303044	0.422662	-1.51818	-1.33638	-1.19324	-1.60244	-1.5755	-1.70155	-1.43232	-1.16933	-1.65543	-1.08843
NKRF	NF-kappa-B-repressing factor	A0A8I5KX72	A0A8I5KX72	A0A8I5KX72_HUMAN	-0.323142	0.654238	0.742458	-2.05695	-2.38009	-2.34767	-2.06602	-1.50147	-2.31265	-3.39249	-0.889078	-1.18136	-4.05744
CDV3	Protein CDV3 homolog	A0A8I5KX85	A0A8I5KX85	A0A8I5KX85_HUMAN	0.695399	0.0787494	0.152899	0.675783	1.37118	1.20483	1.1	-0.286026	0.684329	0.967873	1.87532	1.6308	1.01073
RAPGEF2	Rap guanine nucleotide exchange factor 2	A0A8I5KZ40	A0A2R8YGD3;A0A8I5KZ40	A0A8I5KZ40_HUMAN	-1.1733	0.00914836	0.0292591	-2.81332	-3.98662	-2.55696	-2.2158	-2.68425	-3.79626	-4.32126	-3.96247	-3.88303	-3.77972
RBM47	RNA-binding protein 47	A0AV96	A0AV96;B7Z8Z7;D6R9D6;D6R9M7;D6RA49;D6RBP6;D6RBS9;D6REZ6;D6RFL5	RBM47_HUMAN	-0.466992	0.00168197	0.0084769	0.655164	0.188172	0.761533	0.707113	0.447951	0.704061	0.333597	-0.0295823	0.197845	0.25083
E2F8	Transcription factor E2F8	A0AVK6	A0AVK6	E2F8_HUMAN	-0.725463	0.00249884	0.0111355	-0.332816	-1.05828	-0.329445	-0.269175	-0.42482	-0.307824	-1.29596	-0.510372	-1.13763	-1.28916
UBA6	Ubiquitin-like modifier-activating enzyme 6	A0AVT1	A0AVT1	UBA6_HUMAN	-0.0400365	0.529287	0.639571	2.08215	2.04212	2.13992	2.02471	2.01095	2.15303	2.04749	2.01187	2.05872	2.05039
ESYT2	Extended synaptotagmin-2	A0FGR8	A0FGR8;A0A499FIX8;H7BXI1	ESYT2_HUMAN	0.00651608	0.96473	0.980366	-0.044905	-0.0383889	-0.374475	0.169969	0.187869	-0.162983	0.147844	-0.22894	-0.0377744	-0.0346852
MED19	Mediator of RNA polymerase II transcription subunit 19	A0JLT2	A0JLT2;J3KR33	MED19_HUMAN	0.228466	0.0966867	0.178059	-0.227078	0.00138825	-0.111194	-0.332896	-0.0732744	-0.390948	-0.108902	0.269519	0.0400573	-0.195121
UHRF1BP1L	UHRF1-binding protein 1-like	A0JNW5	A0JNW5	UH1BL_HUMAN	-0.325954	0.0140566	0.0408936	-1.41449	-1.74044	-1.3134	-1.46594	-1.43257	-1.44605	-1.60713	-1.84455	-1.67533	-1.83476
IGLC7	Immunoglobulin lambda constant 7	A0M8Q6	A0M8Q6;A0A5H1ZRQ7	IGLC7_HUMAN	-1.27963	0.000279813	0.00235876	-0.555674	-1.83531	-0.705523	-0.428973	-0.413677	-0.674524	-1.71486	-2.46733	-1.38108	-1.77795
SHTN1	Shootin-1	A0MZ66	A0MZ66	SHOT1_HUMAN	0.0226096	0.787511	0.848633	0.913849	0.936459	0.959036	0.992472	0.915812	0.788077	0.873156	1.11064	0.867585	0.894457
ARHGAP10	Rho GTPase-activating protein 10	A1A4S6	A1A4S6;H0Y8W5	RHG10_HUMAN	0.0635597	0.62762	0.721608	-0.221113	-0.157553	-0.147377	-0.326411	-0.3688	-0.0418619	-0.00946067	-0.459971	-0.177718	0.0169383
ILVBL	2-hydroxyacyl-CoA lyase 2	A1L0T0	A1L0T0;M0R026	HACL2_HUMAN	-0.469103	0.143635	0.241185	-0.254047	-0.72315	-0.753751	0.205449	0.387669	-0.855553	-0.530643	-0.884373	-0.54954	-0.928044
C1orf226	Uncharacterized protein C1orf226	A1L170	A1L170	CA226_HUMAN	-0.336173	0.50193	0.615108	-3.16371	-3.49988	-3.20867	-3.12608	-3.48778	-2.83231	-4.35358	-2.13732	-3.2616	-4.24704
NDUFAF8	NADH dehydrogenase [ubiquinone] 1 alpha subcomplex assembly factor 8	A1L188	A1L188	NDUF8_HUMAN	0.593711	0.00183274	0.00897367	-0.562549	0.0311625	-0.428634	-0.619444	-0.326229	-0.875888	-0.0978297	0.0466712	0.238018	-0.062209
BCLAF3	BCLAF1 and THRAP3 family member 3	A2AJT9	A2AJT9	BCLA3_HUMAN	0.700854	0.236144	0.350258	-3.29332	-2.59247	-3.78703	-3.90797	-2.82819	-2.65011	-4.19746	-1.9407	-2.02525	-2.20647
NBAS	NBAS subunit of NRZ tethering complex	A2RRP1	A2RRP1;H7BZU5	NBAS_HUMAN	-0.375993	0.0150851	0.0432634	0.855851	0.479858	1.02054	0.833058	0.645235	0.924572	0.696308	0.203375	0.438826	0.580923
TARS3	Threonine--tRNA ligase 2, cytoplasmic	A2RTX5	A2RTX5;B7ZLP8	SYTC2_HUMAN	0.0913367	0.414105	0.534113	-0.165586	-0.0742497	-0.205854	-0.13071	-0.36143	0.0356484	0.0522549	-0.253006	0.00738969	-0.103637
TESPA1	Protein TESPA1	A2RU30	A2RU30	TESP1_HUMAN	-0.0470587	0.851652	0.898208	-2.75636	-2.80342	-2.67058	-2.66361	-2.7242	-2.96706	-2.89495	-2.23056	-2.77247	-3.31571
LINC02872	Uncharacterized protein encoded by LINC02872	A2RU37	A2RU37	CI170_HUMAN	-1.03594	0.129908	0.223761	-1.6498	-2.68573	-1.52982	-1.55104	-1.65577	-1.86255	-2.52131	-4.68504	-1.29766	-2.23892
HYKK	Hydroxylysine kinase	A2RU49	A2RU49;A0A0C4DGM4	HYKK_HUMAN	0.00355157	0.991169	0.995862	-3.72073	-3.71718	-3.47957	-4.41982	-3.72323	-3.26032	-4.01036	-3.78353	-3.80023	-3.27461
TYW5	tRNA wybutosine-synthesizing protein 5	A2RUC4	A2RUC4	TYW5_HUMAN	0.40533	0.045395	0.100766	-1.10737	-0.702037	-1.11324	-1.33714	-1.38687	-0.59222	-0.645916	-0.731076	-0.837979	-0.593177
DENND3	DENN domain-containing protein 3	A2RUS2	A2RUS2;E9PF32;H0YAY3	DEND3_HUMAN	-0.284985	0.0495698	0.107898	-1.17133	-1.45631	-1.21956	-1.23952	-1.25668	-0.969554	-1.38757	-1.73181	-1.33275	-1.37312
VWA8	von Willebrand factor A domain-containing protein 8	A3KMH1	A3KMH1	VWA8_HUMAN	-0.00162138	0.992577	0.996013	-0.454287	-0.455909	-0.314964	-0.435586	-0.484847	-0.581751	-0.164255	-0.930403	-0.538296	-0.190681
SBNO1	Protein strawberry notch homolog 1	A3KN83	A3KN83	SBNO1_HUMAN	-0.344401	0.00523851	0.019091	-0.734088	-1.07849	-0.663338	-0.781958	-0.70682	-0.784237	-1.19194	-0.877342	-1.1119	-1.13278
GTPBP10	GTP-binding protein 10	A4D1E9	A4D1E9;C9J8R7;C9JEQ8;F8WBB5;F8WBY0;F8WCN4	GTPBA_HUMAN	0.470227	0.0011403	0.00644228	-0.145681	0.324547	-0.012459	-0.0710073	-0.257248	-0.242008	0.442573	0.132353	0.284091	0.439171
WDR91	WD repeat-containing protein 91	A4D1P6	A4D1P6;A0A804HHS8;A0A804HKV2;C9J1X0	WDR91_HUMAN	-0.022862	0.827144	0.879827	-0.282623	-0.305485	-0.362616	-0.422054	-0.331313	-0.0145091	-0.346052	-0.196966	-0.360925	-0.317997
DENND11	DENN domain-containing protein 11	A4D1U4	A4D1U4;C9J7X6	DEN11_HUMAN	0.092131	0.849183	0.896402	-3.60441	-3.51228	-2.87063	-3.29813	-4.3505	-3.89837	-3.28536	-3.23409	-4.67876	-2.85089
MBLAC1	Metallo-beta-lactamase domain-containing protein 1	A4D2B0	A4D2B0	MBLC1_HUMAN	0.37746	0.0587779	0.122558	-2.35769	-1.98023	-2.35437	-2.38619	-2.03689	-2.65331	-2.18583	-1.79112	-1.89408	-2.04989
XIRP2	Xin actin-binding repeat-containing protein 2	A4UGR9	A4UGR9;A0A5F9ZH43	XIRP2_HUMAN	-0.160094	0.45629	0.573989	-0.074321	-0.234415	-0.0247604	-0.0775587	-0.310277	0.115313	0.0535233	-0.840288	-0.250626	0.0997297
VPS37C	Vacuolar protein sorting-associated protein 37C	A5D8V6	A5D8V6;F5H4Q5	VP37C_HUMAN	0.567392	0.0119739	0.0360183	-1.8785	-1.31111	-2.12051	-1.79595	-1.88303	-1.71451	-1.69262	-0.905535	-1.33	-1.31628
TRAPPC13	Trafficking protein particle complex subunit 13	A5PLN9	A5PLN9;D6RB83	TPC13_HUMAN	0.22594	0.0301191	0.0733916	0.180627	0.406567	-0.00531922	0.263868	0.236846	0.227112	0.313682	0.395322	0.55147	0.365793
CNOT1	CCR4-NOT transcription complex subunit 1	A5YKK6	A5YKK6;H3BMZ2	CNOT1_HUMAN	-0.0743501	0.406421	0.526793	1.8903	1.81595	1.98114	1.79814	1.74109	2.04081	1.86279	1.72703	1.78565	1.88831
BDP1	Transcription factor TFIIIB component B'' homolog	A6H8Y1	A6H8Y1;A0A0A0MRX7;A0A0G2JN16;A0A0G2JNU3	BDP1_HUMAN	-0.435341	0.0908971	0.170141	-2.60143	-3.03677	-3.04472	-2.4521	-2.32927	-2.57964	-3.17159	-3.07335	-2.63587	-3.26628
C5orf63	Glutaredoxin-like protein C5orf63	A6NC05	A6NC05;A0A8C8V477;U3KPR6;U3KQ05;U3KQB8;U3KQR4	YD286_HUMAN	0.906368	0.0321426	0.0772842	-3.25566	-2.34929	-3.26219	-3.38803	-3.41088	-2.96153	-2.95904	-1.65925	-1.75934	-3.01952
CCDC88B	Coiled-coil domain-containing protein 88B	A6NC98	A6NC98	CC88B_HUMAN	-0.200211	0.0301836	0.0734467	1.69513	1.49492	1.7316	1.69571	1.7189	1.63433	1.39023	1.67818	1.48991	1.42137
MAP1LC3B;MAP1LC3B2	Microtubule-associated proteins 1A/1B light chain 3 beta 2	A6NCE7;Q9GZQ8	Q9GZQ8;Q9H492;A6NCE7;H3BTL1	MLP3B_HUMAN;MP3B2_HUMAN	-1.5618	0.000875337	0.00539167	-0.524172	-2.08597	-0.616502	-0.647911	-1.03964	0.207364	-1.84252	-2.81339	-1.79324	-1.89473
FAM83G	Protein FAM83G	A6ND36	A6ND36	FA83G_HUMAN	-0.446098	0.00575237	0.0205928	-1.64308	-2.08918	-1.60959	-1.53957	-1.58349	-1.83969	-2.10336	-2.07889	-2.19436	-1.98012
PGP	Glycerol-3-phosphate phosphatase	A6NDG6	A6NDG6	PGP_HUMAN	0.337499	0.011192	0.0342927	2.76187	3.09937	2.72313	2.72074	2.77775	2.82586	2.91948	3.35947	3.17775	2.94078
RIMOC1	RAB7A-interacting MON1-CCZ1 complex subunit 1	A6NDU8	A6NDU8	RIMC1_HUMAN	-0.619776	6.40026e-05	0.000881717	-0.121087	-0.740863	-0.113259	-0.307912	0.000699908	-0.063877	-0.690264	-0.696773	-0.796169	-0.780245
RCCD1	RCC1 domain-containing protein 1	A6NED2	A6NED2;G3V2I3	RCCD1_HUMAN	-0.138884	0.198953	0.306992	-1.52238	-1.66126	-1.49698	-1.55083	-1.59141	-1.45029	-1.58444	-1.73718	-1.73174	-1.59168
HCFC1	Host cell factor 1	A6NEM2	A6NEM2	A6NEM2_HUMAN	0.337071	0.00965686	0.0305678	-0.107739	0.229332	-0.137356	-0.229794	0.126703	-0.190508	0.232618	0.386072	0.21053	0.0881093
ZNF316	Zinc finger protein 316	A6NFI3	A6NFI3	ZN316_HUMAN	0.0569413	0.842485	0.891325	-2.78055	-2.7236	-2.71226	-2.6314	-2.25321	-3.52531	-2.8267	-2.82137	-2.44026	-2.80609
TCAF2	TRPM8 channel-associated factor 2	A6NFQ2	A6NFQ2;A0A1B0GVM2	TCAF2_HUMAN	-0.629177	0.000286823	0.00241211	-0.00538294	-0.63456	-0.0940384	-0.0603225	0.0881961	0.044633	-0.713954	-0.840693	-0.386116	-0.597477
GGT1;GGT3P	Putative glutathione hydrolase 3 proenzyme	A6NGU5;P19440	A6NGU5;P19440;P36268;B5MCK8;Q14390;B5MD39;A0A494C1J8;B5MC34;B5MC36	GGT1_HUMAN;GGT3_HUMAN	1.15271	0.0237187	0.0609405	-3.60965	-2.45693	-4.40033	-3.48906	-2.46926	-4.07993	-2.77867	-2.10625	-2.16643	-2.77639
TUBAL3	Tubulin alpha chain-like 3	A6NHL2	A6NHL2	TBAL3_HUMAN	-0.810348	0.275537	0.393057	-0.373435	-1.18378	-0.123603	-1.67282	-0.402949	0.70563	-0.380696	-2.82011	-1.63567	0.101342
FBLL1	rRNA/tRNA 2'-O-methyltransferase fibrillarin-like protein 1	A6NHQ2	A6NHQ2	FBLL1_HUMAN	0.799598	0.273239	0.390791	-2.46122	-1.66162	-2.37132	-1.13397	-4.61492	-1.72467	-1.51885	-1.98087	-1.03689	-2.10989
SMCHD1	Structural maintenance of chromosomes flexible hinge domain-containing protein 1	A6NHR9	A6NHR9;A0A8I5KRS9;J3KTL8;J3QSH1	SMHD1_HUMAN	-0.54431	0.000132339	0.00138419	2.01399	1.46968	2.09047	1.89605	1.9279	2.14156	1.53651	1.32816	1.49635	1.5177
CASTOR2	Cytosolic arginine sensor for mTORC1 subunit 2	A6NHX0	A6NHX0	CAST2_HUMAN	-0.0591872	0.797232	0.856371	-1.70685	-1.76604	-1.45023	-1.90213	-2.06176	-1.41329	-1.57247	-2.28904	-1.66956	-1.53309
UNC119B	Protein unc-119 homolog B	A6NIH7	A6NIH7;Q13432;C9JSK0;K7EN86;K7EJU3	U119B_HUMAN	-0.0265762	0.768537	0.834536	-0.353021	-0.379597	-0.336741	-0.505378	-0.275187	-0.294776	-0.428921	-0.290498	-0.285343	-0.513625
METTL15	12S rRNA N4-methylcytidine (m4C) methyltransferase	A6NJ78	A6NJ78	MET15_HUMAN	-0.0600295	0.661367	0.748225	-1.26881	-1.32884	-1.12642	-1.08727	-1.30121	-1.56034	-1.13369	-1.43775	-1.36598	-1.37793
LIPT2	Putative lipoyltransferase 2, mitochondrial	A6NK58	A6NK58	LIPT2_HUMAN	1.01169	0.00335512	0.0137943	-2.65275	-1.64106	-2.61989	-3.17957	-2.73138	-2.08017	-1.83375	-1.25534	-1.85997	-1.6152
CCDC85C	Coiled-coil domain-containing protein 85C	A6NKD9	A6NKD9;G3V2D7;G3V5D5;H0YJE0;H0YJY5	CC85C_HUMAN	-0.525796	0.220682	0.33308	-3.3968	-3.9226	-3.74359	-3.27508	-3.11088	-3.45765	-3.48622	-3.26185	-3.8974	-5.04492
SAC3D1	SAC3 domain-containing protein 1	A6NKF1	A6NKF1;A0A6I8PRW4;F8WC89;H9KVA8	SAC31_HUMAN	-0.920095	0.000177783	0.00169697	0.268823	-0.651272	0.344209	0.410019	0.198685	0.12238	-0.561155	-1.00994	-0.31827	-0.715728
GOLGA8J	Golgin subfamily A member 8J	A6NMD2	A6NMD2;D6RF30;H3BQL2;A0A1B0GVY7	GOG8J_HUMAN	0.891103	0.00190709	0.0092304	-0.731222	0.15988	-0.552381	-0.553858	-0.544439	-1.27421	-0.138885	0.501757	0.249437	0.0272122
RTL8C	Retrotransposon Gag-like protein 8C	A6ZKI3	A6ZKI3;Q17RB0;Q9BWD3	RTL8C_HUMAN	-1.31722	0.024626	0.0626802	-2.8388	-4.15603	-2.12449	-3.20091	-3.34472	-2.68509	-3.53249	-5.43031	-4.2104	-3.45091
ZSWIM8	Zinc finger SWIM domain-containing protein 8	A7E2V4	A7E2V4;H7C453;S4R393;S4R3B3;S4R3H3;S4R3S6;S4R3U7;S4R410	ZSWM8_HUMAN	-0.265939	0.170483	0.272934	-0.948494	-1.21443	-0.827832	-1.10219	-0.878123	-0.985832	-1.15496	-0.727973	-1.5723	-1.4025
POM121C	Nuclear envelope pore membrane protein POM 121C	A8CG34	A8CG34	P121C_HUMAN	0.664892	0.00106811	0.00620962	-2.11985	-1.45496	-2.03966	-2.24529	-1.9817	-2.21276	-1.55699	-1.2074	-1.41854	-1.63691
GPS1	COP9 signalosome complex subunit 1	A8K070	A8K070;J3KRE8;J3KRJ4;J3KSY1;J3QL53;J3QLE8	A8K070_HUMAN	0.143247	0.329601	0.449433	-0.690614	-0.547367	-0.807284	-0.416554	-0.559331	-0.979289	-0.709072	-0.54062	-0.343417	-0.596359
HSPA8	Heat shock cognate 71 kDa protein	A8K7Q2	A8K7Q2	A8K7Q2_HUMAN	0.172391	0.0969931	0.178531	2.70007	2.87246	2.48804	2.66519	2.88479	2.76225	2.82909	2.80446	2.90029	2.95599
EFCAB7	EF-hand calcium-binding domain-containing protein 7	A8K855	A8K855	EFCB7_HUMAN	-0.398126	0.15653	0.256868	-3.9919	-4.39003	-4.31741	-3.82749	-4.13768	-3.68504	-4.64871	-4.33379	-4.3241	-4.25352
CENPX	Centromere protein X	A8MT69	A8MT69;J3QR01;J3QRS1	CENPX_HUMAN	0.208399	0.0874907	0.165116	-0.533069	-0.324671	-0.538474	-0.7491	-0.528219	-0.316485	-0.310422	-0.171087	-0.458728	-0.358445
PHF20L1	PHD finger protein 20-like protein 1	A8MW92	A8MW92;A0A0A0MQS0;F8W9L8	P20L1_HUMAN	-0.57664	0.0133778	0.0394209	-0.514285	-1.09093	-0.621258	-0.499925	-0.496428	-0.439532	-1.4996	-0.619818	-0.897002	-1.34729
SNRPG;SNRPGP15	Putative small nuclear ribonucleoprotein G-like protein 15	A8MWD9;P62308	P62308;A8MWD9;C9JVQ0;F5H013;Q49AN9	RUXGL_HUMAN;RUXG_HUMAN	0.216429	0.269137	0.386173	3.78457	4.001	3.82135	3.55704	4.02357	3.73635	4.13838	3.45298	4.24288	4.16977
MATR3	Matrin-3	A8MXP9	A8MXP9	A8MXP9_HUMAN	0.522404	0.0202098	0.0539111	-0.902494	-0.38009	-1.31619	-0.78669	-0.728616	-0.778478	-0.460357	-0.10117	-0.188778	-0.770053
NUDT19	Acyl-coenzyme A diphosphatase NUDT19	A8MXV4	A8MXV4	NUD19_HUMAN	0.825728	3.50771e-05	0.000598509	0.429009	1.25474	0.344091	0.293494	0.699259	0.379192	1.21562	1.14441	1.40983	1.24908
MIF4GD	MIF4G domain-containing protein	A9UHW6	A9UHW6;J3QLD1;J3QLJ5;J3QRZ6;A0A3B3IU65;J3KSB8;J3KSU6;J3QKW3	MI4GD_HUMAN	-0.272282	0.0391184	0.0901392	-0.872315	-1.1446	-0.711573	-0.793842	-0.955456	-1.02839	-1.06196	-1.04105	-1.11255	-1.36283
FER1L4	Fer-1-like protein 4	A9Z1Z3	A9Z1Z3	FR1L4_HUMAN	1.55109	0.318111	0.437897	0.938794	2.48988	2.53533	-4.1966	2.83228	2.58417	2.26371	2.17819	2.22423	3.2934
CAPZB	F-actin-capping protein subunit beta	B1AK88	B1AK88	B1AK88_HUMAN	0.326567	0.0115669	0.035213	3.4922	3.81876	3.58436	3.46913	3.58138	3.33392	3.71041	4.06968	3.77491	3.72006
ARHGEF7	Rho guanine nucleotide exchange factor 7	B1ALK7	B1ALK7;E7EUY6;B1ANY6;C9JAD7;C9JDI6;E7EU80	B1ALK7_HUMAN	0.0800628	0.553132	0.660539	0.683685	0.763748	0.64752	0.720582	0.797014	0.569625	0.616066	1.14579	0.728634	0.564498
GUK1	Guanylate kinase	B1ANG9;B1ANH0	B1ANG9;B1ANH0	B1ANG9_HUMAN;B1ANH0_HUMAN	0.206101	0.266382	0.383463	1.09068	1.29678	1.34742	0.933578	1.22295	0.858782	0.902284	1.64195	1.43364	1.20926
MYO9A	Unconventional myosin-IXa	B2RTY4	B2RTY4;H3BRD5;H3BV44	MYO9A_HUMAN	0.156342	0.515928	0.626836	-0.874403	-0.718061	-0.320586	-0.889012	-0.80074	-1.48728	-0.737898	-0.990908	-0.676393	-0.467045
HNRNPC	Heterogeneous nuclear ribonucleoproteins C1/C2	B4DY08	B4DY08;G3V251;G3V2D6;G3V4C1;G3V4W0	B4DY08_HUMAN	-0.55422	0.046147	0.101987	3.52389	2.96967	3.40604	3.5602	3.60874	3.52059	3.26528	2.15886	3.28016	3.17439
EIF3CL	Eukaryotic translation initiation factor 3 subunit C-like protein	B5ME19	B5ME19	EIFCL_HUMAN	-0.119172	0.696055	0.775573	0.777118	0.657946	0.675468	0.507609	1.20263	0.722764	0.504501	1.46289	0.699902	-0.035505
FGD4	FYVE, RhoGEF and PH domain-containing protein 4	B7Z493;E9PJX4;F8VWL3	E9PJX4;F8VWL3;B7Z493	B7Z493_HUMAN;E9PJX4_HUMAN;F8VWL3_HUMAN	0.696561	0.0784129	0.152623	-1.46411	-0.767553	-0.683927	-1.37224	-2.17198	-1.62831	-0.483081	-1.53561	-0.638677	-0.412843
RANBP3	Ran-binding protein 3	B7Z7F3	B7Z7F3	B7Z7F3_HUMAN	2.41103	0.00130311	0.00711438	-3.65598	-1.24494	-4.92253	-3.34602	-3.58155	-2.7738	-2.07673	-0.433162	-0.842999	-1.62689
ARHGAP25	Rho GTPase-activating protein 25	B7Z8K7	B7Z8K7	B7Z8K7_HUMAN	0.0552678	0.672626	0.756972	0.974252	1.02952	1.18672	1.08779	0.934384	0.688121	1.13845	0.803034	1.16682	1.00977
NAP1L1	Nucleosome assembly protein 1-like 1	B7Z9C2	B7Z9C2;H0YHC3	B7Z9C2_HUMAN	0.643788	0.0122356	0.0366189	0.869658	1.51345	0.947104	0.700308	0.464949	1.36627	1.3496	1.89627	1.46545	1.34246
RABGAP1L	Rab GTPase-activating protein 1-like, isoform 10	B7ZAP0	B7ZAP0;A0A804HKD7;E9PS63;F5H8L0	RBG10_HUMAN	-0.115999	0.399152	0.519271	-1.68453	-1.80053	-1.60434	-1.70381	-1.64294	-1.78701	-1.97492	-1.74495	-1.93395	-1.54828
GPR89A;GPR89B	Golgi pH regulator A	B7ZAQ6;P0CG08	B7ZAQ6;P0CG08	GPHRA_HUMAN;GPHRB_HUMAN	-0.586919	0.264211	0.380956	-2.09204	-2.67896	-2.30942	-2.31232	-1.80693	-1.93949	-2.44843	-4.29086	-1.98535	-1.99119
LOC402624	Uncharacterized protein	B7ZLF3	B7ZLF3	B7ZLF3_HUMAN	0.225308	0.210113	0.319753	-1.89717	-1.67186	-2.03987	-1.81056	-1.64141	-2.09683	-1.81779	-1.39008	-1.56135	-1.91821
GLS	Glutaminase	B8ZZC5	B8ZZA8;B8ZZC5	B8ZZC5_HUMAN	0.12678	0.549923	0.65766	-0.301098	-0.174319	-0.18606	-0.00566927	-0.0335254	-0.979139	-0.130418	-0.270417	-0.146384	-0.150056
NT5C3A	Cytosolic 5'-nucleotidase 3A	B9A035	B9A035	B9A035_HUMAN	0.11454	0.26897	0.38604	0.51691	0.63145	0.623965	0.462829	0.532054	0.448793	0.589527	0.884927	0.488075	0.563273
IGLL5	Immunoglobulin lambda-like polypeptide 5	B9A064	A0M8Q6;P0CF74;P0CG04;P0DOY2;P0DOY3;B9A064;A0A0B4J231;A0A5H1ZRQ4;A0A5H1ZRQ7	IGLL5_HUMAN	-1.21057	4.58765e-05	0.000717111	7.73228	6.52171	7.52483	7.89829	7.77859	7.72741	6.17023	6.73877	6.83669	6.34114
SCRIB	SCRIB overlapping open reading frame protein	C0HLS1	C0HLS1	OSCRI_HUMAN	-1.86796	0.00132085	0.00717249	-1.18693	-3.0549	-1.05756	-1.22264	-0.957045	-1.51048	-2.28408	-2.33272	-3.94947	-3.65331
WASH2P;WASH3P	Putative WAS protein family homolog 3	C4AMC7;Q6VEQ5	A8K0Z3;C4AMC7;Q6VEQ5	WASH2_HUMAN;WASH3_HUMAN	-0.290535	0.00851357	0.0276569	-0.146897	-0.437432	-0.182078	-0.0502806	-0.108492	-0.24674	-0.561816	-0.298524	-0.379247	-0.510142
PFN2	Profilin	C9J0J7;G5E9Q6	C9J0J7;G5E9Q6	C9J0J7_HUMAN;G5E9Q6_HUMAN	0.445694	0.0431928	0.0971308	-1.65776	-1.21206	-1.73639	-1.94999	-1.792	-1.15265	-1.38745	-0.991236	-1.367	-1.10257
IMMT	MICOS complex subunit MIC60	C9J406	C9J406	C9J406_HUMAN	1.09536	0.0494049	0.107675	0.15317	1.24853	-0.848899	1.05605	1.18456	-0.779038	1.18011	1.36978	1.36041	1.08383
ZC3HAV1	Zinc finger CCCH-type antiviral protein 1	C9J6P4	C9J6P4;H7C5K1	C9J6P4_HUMAN	-0.347317	0.220603	0.333068	-1.51372	-1.86104	-1.60578	-1.38841	-1.12718	-1.93353	-2.18754	-1.19162	-1.86043	-2.20457
UMAD1	UBAP1-MVB12-associated (UMA)-domain containing protein 1	C9J7I0	C9J7I0	UMAD1_HUMAN	-0.0580461	0.472637	0.589218	0.0846101	0.026564	0.118193	0.0341204	0.19549	-0.00936291	-0.0919746	0.109787	0.0804339	0.00800967
ATP6V1A	V-type proton ATPase catalytic subunit A (Fragment)	C9JA17	C9JA17	C9JA17_HUMAN	1.57915	0.0487462	0.106502	-2.77454	-1.19539	-2.18532	-2.65838	-3.70804	-2.54641	0.0641201	-2.73115	-2.17602	0.0615054
CASP8	Caspase-8 (Fragment)	C9JB29	C9JB29	C9JB29_HUMAN	-0.17162	0.179836	0.283612	-0.633948	-0.805568	-0.665825	-0.476493	-0.767131	-0.626344	-0.777081	-0.539812	-0.89607	-1.00931
SPATS2L	SPATS2-like protein (Fragment)	C9JGM8;C9JW67;F8VZ02;F8W6C2	C9JGM8;C9JW67;F8VZ02;F8W6C2	C9JGM8_HUMAN;C9JW67_HUMAN;F8VZ02_HUMAN;F8W6C2_HUMAN	-0.47555	0.247601	0.362405	-1.22053	-1.69608	-0.46587	-1.43823	-1.54092	-1.43709	-1.1713	-2.7615	-1.56003	-1.29149
MCRIP1	Mapk-regulated corepressor-interacting protein 1	C9JLW8	C9JLW8;I3L2L5;I3L4Q0	MCRI1_HUMAN	0.164919	0.346527	0.466139	0.545145	0.710064	0.457967	0.478743	0.790209	0.453661	0.47603	1.1921	0.680669	0.491456
FUBP1	Far upstream element-binding protein 1 (Fragment)	C9JSZ1	C9JSZ1	C9JSZ1_HUMAN	-0.170106	0.679708	0.763148	1.38287	1.21276	1.26625	1.53184	2.09197	0.641416	0.739057	2.16115	1.36651	0.584334
OXR1	Oxidation resistance protein 1	C9JY63;E5RFD1	C9JY63;E5RFD1	C9JY63_HUMAN;E5RFD1_HUMAN	-0.335526	0.358739	0.477576	0.306162	-0.0293642	-0.244663	-0.18212	0.498596	1.15284	-0.323097	0.638396	-0.0273587	-0.405398
HNRNPAB	Heterogeneous nuclear ribonucleoprotein A/B	D6R9P3;D6RBZ0;D6RD18	D6R9P3;D6RBZ0;D6RD18	D6R9P3_HUMAN;D6RBZ0_HUMAN;D6RD18_HUMAN	-0.114113	0.775929	0.839926	6.82916	6.71504	6.51759	7.16396	7.23448	6.40059	6.78372	7.69158	6.65758	5.7273
HNRNPD	Heterogeneous nuclear ribonucleoprotein D0 (Fragment)	D6RF44	D6RF44	D6RF44_HUMAN	1.8148	0.048075	0.105328	1.6356	3.45039	2.53496	0.819719	0.430454	2.75725	4.62357	2.63311	1.84111	4.70379
TPD52	Tumor protein D52	E5RFR7	E5RFR7	E5RFR7_HUMAN	0.451587	0.0105207	0.0327315	2.56388	3.01546	2.88752	2.33346	2.30163	2.73291	3.13568	2.97093	3.01706	2.93818
NPM1	Nucleophosmin (Fragment)	E5RGW4	E5RGW4	E5RGW4_HUMAN	0.953378	1.56593e-05	0.000367087	0.19131	1.14469	-0.0770095	0.307031	0.217024	0.318195	1.33624	1.05466	1.0733	1.11455
PRRC2C	Protein PRRC2C	E7EPN9	E7EPN9	E7EPN9_HUMAN	-2.86091	0.00209121	0.00986833	-1.5896	-4.4505	-1.82928	-1.62278	-0.841521	-2.06481	-5.66893	-5.01159	-2.4161	-4.70539
DYNC1I2	Cytoplasmic dynein 1 intermediate chain 2 (Fragment)	E7EQL5;E7EQU2	E7EQL5;E7EQU2;E7ESD3;E7ET01;E7EUM4	E7EQL5_HUMAN;E7EQU2_HUMAN	0.814026	6.02829e-05	0.000840281	-0.302919	0.511107	-0.182208	-0.130035	-0.470748	-0.428686	0.40777	0.735323	0.473891	0.427442
ZC3H18	Zinc finger CCCH domain-containing protein 18	E7ERS3	E7ERS3	E7ERS3_HUMAN	0.000410617	0.99918	0.99918	-2.2242	-2.22379	-2.14127	-2.31795	-1.55972	-2.87789	-2.64259	-1.28546	-2.1372	-2.82992
CTBP1	C-terminal-binding protein 1 (Fragment)	E7ESU7	E7EPF8;E7ESU7;E7EUB3;E9PGB1	E7ESU7_HUMAN	0.862853	0.313994	0.434002	-1.96606	-1.10321	-1.58378	-2.59557	-2.19812	-1.48678	0.611568	-3.04821	-2.26774	0.291554
TCOF1	Treacle protein	E7ETY2	A0A6I8PRA0;E7ETY2;H0Y8Y7	E7ETY2_HUMAN	-0.10745	0.4461	0.563865	0.316918	0.209468	0.360382	0.221874	0.520464	0.164949	0.150544	0.556568	0.154429	-0.0236689
FXR1	Fragile X mental retardation syndrome-related protein 1	E7EU85;E9PFF5	E7EU85;E9PFF5	E7EU85_HUMAN;E9PFF5_HUMAN	-1.68941	0.00161791	0.00827176	-2.0611	-3.75051	-1.88328	-1.6998	-2.42724	-2.23408	-3.78052	-2.9267	-4.71469	-3.58012
CLASP2	CLIP-associating protein 2	E7EW49	E7ERI8;E7EW49;A0A804HJG7	E7EW49_HUMAN	-0.047747	0.502608	0.615525	-0.119589	-0.167336	-0.0739599	-0.150607	-0.198331	-0.0554595	-0.148143	-0.251751	-0.115564	-0.153887
EIF4G1	Eukaryotic translation initiation factor 4 gamma 1	E7EX73	E7EX73;C9J6B6;F8WCF2	E7EX73_HUMAN	-0.00430175	0.991826	0.995905	1.01337	1.00907	1.57095	0.337668	1.05316	1.09172	1.87124	0.0950281	0.583737	1.48629
RPS6KA1	Ribosomal protein S6 kinase alpha-1	E9PAN7	E9PAN7	E9PAN7_HUMAN	-0.605816	0.0166535	0.0466101	-0.780157	-1.38597	-0.725682	-0.584917	-0.832241	-0.977787	-1.4238	-1.20328	-0.963829	-1.95298
NACA	Nascent polypeptide-associated complex subunit alpha, muscle-specific form	E9PAV3	Q13765;E9PAV3;A0A7I2V2K5;A0A7I2V473;F8VNW4;F8VZJ2;F8W0W4;H0YHX9	NACAM_HUMAN	-0.0369649	0.647961	0.737655	5.39638	5.35942	5.49168	5.33064	5.29541	5.46779	5.30786	5.43327	5.25893	5.43759
ANKHD1	Ankyrin repeat and KH domain-containing protein 1 (Fragment)	E9PDP5;H3BLS9	E9PDP5;H3BLS9	E9PDP5_HUMAN;H3BLS9_HUMAN	-0.521967	0.00125673	0.00691445	-0.315515	-0.837482	-0.282259	-0.415664	-0.23668	-0.327457	-1.06133	-0.58152	-0.916355	-0.79072
CYHR1	Cysteine and histidine-rich protein 1	E9PJD7	E9PJD7	E9PJD7_HUMAN	0.516627	0.00771947	0.0255667	-1.81272	-1.2961	-1.58617	-1.7668	-1.73415	-2.16378	-1.50413	-1.20794	-1.1911	-1.28121
PLEKHA7	Pleckstrin homology domain-containing family A member 7	E9PKC0	A0A1B0GTN9;E9PKC0;A0A1B0GUM1	E9PKC0_HUMAN	-0.513391	0.00392904	0.0155809	-1.25049	-1.76388	-1.25592	-1.27585	-1.16684	-1.30336	-1.81678	-1.44382	-1.81416	-1.98077
GANAB	Neutral alpha-glucosidase AB	E9PKU7;E9PNH1	E9PKU7;E9PNH1	E9PKU7_HUMAN;E9PNH1_HUMAN	0.625379	0.456793	0.574316	-0.2181	0.407279	-1.04828	0.325926	0.858145	-1.00819	-0.65799	2.62553	0.646303	-0.984723
CARS1	Cysteine--tRNA ligase, cytoplasmic	E9PLP0	E9PLP0	E9PLP0_HUMAN	0.502627	0.00344481	0.0140673	0.81915	1.32178	1.05261	0.76927	0.529185	0.925531	1.46681	1.12658	1.28746	1.40627
LMO7	LIM domain only protein 7 (Fragment)	E9PMP7	F8WD26;E9PMP7	E9PMP7_HUMAN	-0.632191	0.0619162	0.127265	-4.3618	-4.99399	-4.028	-4.29833	-4.27338	-4.84751	-4.98579	-4.84343	-4.88285	-5.2639
PLEC	Plectin	E9PMV1;H0YDN1	E9PMV1;H0YDN1	E9PMV1_HUMAN;H0YDN1_HUMAN	0.57588	0.00705525	0.0239263	-2.64663	-2.07075	-2.3327	-2.71893	-2.73037	-2.80451	-2.06372	-1.91697	-2.24261	-2.05969
NASP	Nuclear autoantigenic sperm protein (Fragment)	E9PPQ8	E9PI86;E9PRH9;Q5T624;E9PPQ8	E9PPQ8_HUMAN	2.46368	0.0337879	0.080529	-3.63062	-1.16693	-3.63997	-2.2267	-3.46902	-5.18677	-2.62514	0.564	0.454054	-3.06064
PUF60	Poly(U)-binding-splicing factor PUF60 (Fragment)	E9PQ56	A0A0J9YVP6;A0A0J9YYL3;E9PQ56;A0A0J9YVR6;E9PMU7;E9PN18	E9PQ56_HUMAN	0.10568	0.432073	0.551561	0.0530583	0.158738	0.255021	-0.229784	-0.0951847	0.282181	0.305163	0.0982633	0.154484	0.0770431
PDE4DIP	Myomegalin	E9PQG4	E9PQG4	E9PQG4_HUMAN	-0.23886	0.409616	0.52977	-0.723645	-0.962505	-0.816972	-0.498734	-0.422315	-1.15656	-1.49415	-0.212405	-1.04469	-1.09878
C11orf98	Uncharacterized protein C11orf98	E9PRG8	A0A494BXY3;E9PLD3;E9PRG8	CK098_HUMAN	-0.0964506	0.335659	0.455849	1.93815	1.8417	2.00908	1.94981	1.97713	1.81658	1.60283	1.99002	1.91777	1.85617
CAST	Calpastatin (Fragment)	E9PSG1;F8W7E0	A0A0C4DGB5;A0A6Q8PH20;F8W7E0;H0Y944;H0YA91;D6RBR1;D6RGF7;E7EN75;E9PSG1	E9PSG1_HUMAN;F8W7E0_HUMAN	0.702954	0.0205917	0.0547335	0.131574	0.834528	0.000649225	-0.540293	0.265176	0.800766	0.706699	1.01763	0.816874	0.796912
PDXK	Pyridoxal kinase	F2Z2Y4	F2Z2Y4	F2Z2Y4_HUMAN	0.503746	0.141988	0.238987	-4.23869	-3.73494	-3.57916	-4.71741	-4.30135	-4.35683	-3.48012	-4.14879	-3.7609	-3.54995
ACTN4	Actinin, alpha 4, isoform CRA_a	F5GXS2;H7C144	F5GXS2;H7C144	F5GXS2_HUMAN;H7C144_HUMAN	0.794708	0.0828154	0.158834	-1.62481	-0.830099	-0.930358	-0.769185	-2.40621	-2.39348	-1.00528	-0.525678	-0.655248	-1.13419
LDHA	L-lactate dehydrogenase A chain (Fragment)	F5GZQ4	F5GZQ4	F5GZQ4_HUMAN	1.46612	0.150867	0.250009	-2.53615	-1.07002	-1.51731	-3.36364	-3.54213	-1.72151	0.725512	-2.7702	-2.67981	0.444401
USP5	Ubiquitin carboxyl-terminal hydrolase 5 (Fragment)	F5H571	F5H571	F5H571_HUMAN	1.60736	0.0288485	0.0708555	-3.52146	-1.91411	-3.47117	-2.85858	-4.42324	-3.33285	-0.776835	-3.2109	-2.75772	-0.910963
METAP2	Methionine aminopeptidase 2	F8VQZ7	F8VQZ7	F8VQZ7_HUMAN	-0.223908	0.574883	0.679477	-3.01764	-3.24155	-3.78398	-2.44704	-2.9613	-2.87826	-3.73917	-3.0375	-3.72839	-2.46115
PCBP2	Poly(rC)-binding protein 2 (Fragment)	F8VRH0	F8VRH0	F8VRH0_HUMAN	-0.438289	0.0742301	0.14625	-0.789165	-1.22745	-0.384382	-0.684286	-1.07749	-1.01051	-1.0872	-0.776751	-1.5125	-1.53337
SMARCC2	SWI/SNF complex subunit SMARCC2	F8VXC8	F8VXC8	F8VXC8_HUMAN	0.480488	0.0104058	0.0324453	-0.451175	0.0293128	-0.544945	-0.558295	-0.381408	-0.32005	-0.149197	0.462853	-0.0137985	-0.182607
ATP5F1B	ATP synthase subunit beta, mitochondrial (Fragment)	F8W0P7	F8W0P7	F8W0P7_HUMAN	2.14501	0.0063281	0.0219869	-1.5824	0.56261	-3.53281	-0.66354	-0.558029	-1.57523	0.440063	0.970243	0.441875	0.398259
PPHLN1	Periphilin-1	F8W0Q9	F8W0Q9	F8W0Q9_HUMAN	0.17292	0.417596	0.537147	-1.82494	-1.65202	-1.75903	-1.72893	-1.9512	-1.86058	-1.49837	-1.28338	-2.24261	-1.58371
KLC1	Kinesin light chain	G3V5R9	G3V3H3;G3V5R9	G3V5R9_HUMAN	-0.0450964	0.874041	0.915139	-2.38074	-2.42584	-2.32494	-2.49536	-1.79945	-2.90323	-2.92825	-2.1483	-2.45354	-2.17328
NCOR1	Nuclear receptor corepressor 1 (Fragment)	H0Y459	H0Y459	H0Y459_HUMAN	-0.0120113	0.978455	0.988224	-3.0674	-3.07941	-2.74927	-2.57289	-2.59597	-4.35149	-3.47282	-2.54356	-2.95134	-3.34993
SP100	Nuclear autoantigen Sp-100 (Fragment)	H0Y4R8	H0Y4R8	H0Y4R8_HUMAN	-1.25994	0.00982995	0.0309772	-3.28817	-4.54811	-3.89693	-3.12143	-2.83055	-3.30378	-5.03525	-4.87225	-3.63633	-4.64862
LARP4B	La-related protein 4B (Fragment)	H0Y4V9	H0Y4V9;H0Y641	H0Y4V9_HUMAN	-0.31762	0.236134	0.350258	-0.95522	-1.27284	-0.561744	-0.708612	-0.7617	-1.78882	-1.18704	-1.30372	-1.33512	-1.26548
CC2D1B	Coiled-coil and C2 domain-containing protein 1B (Fragment)	H0Y517;H7C1U3	H0Y517;H7C1U3	H0Y517_HUMAN;H7C1U3_HUMAN	0.563	0.148824	0.247608	-0.463182	0.0998177	0.125298	-0.731539	-0.900715	-0.345772	0.0203598	1.07746	-0.547586	-0.150961
ARFGAP3	ADP-ribosylation factor GTPase-activating protein 3 (Fragment)	H0Y6A0	H0Y6A0	H0Y6A0_HUMAN	-0.102884	0.441832	0.560187	-0.499262	-0.602146	-0.398546	-0.516828	-0.445695	-0.635977	-0.70652	-0.269758	-0.588671	-0.843633
RGS14	Regulator of G-protein-signaling 14 (Fragment)	H0Y8W3	H0Y8W3	H0Y8W3_HUMAN	-0.686397	0.00079726	0.00504955	-1.1767	-1.8631	-1.47344	-1.21822	-1.03516	-0.979992	-2.01017	-1.85417	-1.83416	-1.75391
HNRNPH1	Heterogeneous nuclear ribonucleoprotein H (Fragment)	H0YBK1	H0YBK1	H0YBK1_HUMAN	0.551648	0.111486	0.199082	-3.34451	-2.79286	-2.70383	-3.02698	-4.16855	-3.47868	-2.77828	-2.8136	-2.86948	-2.71008
HNRNPA1	Heterogeneous nuclear ribonucleoprotein A1 (Fragment)	H0YH80	H0YH80	H0YH80_HUMAN	0.907321	0.103725	0.188376	-1.81983	-0.912512	-1.26733	-1.51624	-2.47432	-2.02143	-0.0620036	-1.81041	-1.80498	0.027353
STON2	Stonin-2	H0YJ05	H0YJ05	H0YJ05_HUMAN	-0.219384	0.325181	0.444776	-2.67499	-2.89437	-2.50587	-2.51681	-2.74291	-2.93437	-2.66662	-3.32923	-2.71915	-2.86248
ZC3H14	Zinc finger CCCH domain-containing protein 14 (Fragment)	H0YJA2	H0YJA2	H0YJA2_HUMAN	-0.66039	0.234161	0.347901	-1.18386	-1.84426	-1.32836	-1.4903	-0.366127	-1.55067	-1.56464	-0.870156	-1.56716	-3.37506
TLE3	Transducin-like enhancer protein 3	H0YKH0	H0YKH0;H0YLW9	H0YKH0_HUMAN	-0.355311	0.0623522	0.128087	0.807788	0.452476	1.04226	0.92821	0.869696	0.390979	0.481478	0.173208	0.750814	0.404405
CORO1A	Coronin (Fragment)	H3BNA2	H3BNA2	H3BNA2_HUMAN	0.212367	0.842027	0.890973	-1.43787	-1.2255	-0.0565079	-2.31877	-3.05472	-0.321482	0.135231	-3.96215	-1.281	0.205903
ALDOA	Fructose-bisphosphate aldolase (Fragment)	H3BPS8	H3BPS8	H3BPS8_HUMAN	0.0264739	0.906424	0.938498	0.637459	0.663933	0.373551	0.837617	1.06529	0.273374	0.303207	0.697925	1.10085	0.553753
TRAPPC2L	Trafficking protein particle complex subunit 2-like protein	H3BQQ8	H3BQQ8	H3BQQ8_HUMAN	0.12418	0.675326	0.759768	-4.21166	-4.08748	-3.86808	-4.09225	-4.07639	-4.80991	-4.2143	-3.80344	-4.26408	-4.0681
PML	Protein PML	H3BT57;H3BUJ5	H3BRN3;H3BT57;H3BUJ5	H3BT57_HUMAN;H3BUJ5_HUMAN	0.252657	0.141498	0.238502	-1.98613	-1.73347	-1.77072	-2.02693	-2.26296	-1.8839	-1.53191	-1.74023	-1.97948	-1.68225
AMDHD2	N-acetylglucosamine-6-phosphate deacetylase (Fragment)	H3BTE3;H3BTZ6	H3BTE3;H3BTZ6	H3BTE3_HUMAN;H3BTZ6_HUMAN	-0.433956	0.252215	0.367855	-2.57883	-3.01279	-2.64004	-2.64325	-2.18339	-2.84864	-3.74177	-3.41814	-2.13916	-2.75207
EWSR1	RNA-binding protein EWS (Fragment)	H7BY36	H7BY36	H7BY36_HUMAN	0.0619478	0.718661	0.79389	-0.490392	-0.428445	-0.913419	-0.509809	-0.211474	-0.326868	-0.400521	-0.364225	-0.23525	-0.713783
CADPS2	Calcium-dependent secretion activator 2 (Fragment)	H7BYR4	H7BYR4	H7BYR4_HUMAN	-0.330441	0.583628	0.686833	-2.08924	-2.41968	-2.38827	-1.7173	-1.68266	-2.56875	-4.30807	-1.5802	-1.90254	-1.88793
TPM1	Tropomyosin 1 (Alpha), isoform CRA_m	H7BYY1	B7Z596;F5H7S3;H0YK48;H0YKJ4;H7BYY1;A0A494BZZ2;H0YN06	H7BYY1_HUMAN	0.455747	0.0118472	0.0358198	-1.68536	-1.22961	-1.70681	-1.81688	-1.63825	-1.57948	-1.55539	-0.934005	-1.19144	-1.2376
ANKHD1-EIF4EBP3	ANKHD1-EIF4EBP3 readthrough (Fragment)	H7C0V5	H7C0V5	H7C0V5_HUMAN	-0.261743	0.606635	0.70414	-4.44353	-4.70528	-3.2769	-4.62929	-5.36246	-4.50548	-4.19195	-5.34762	-4.95011	-4.33143
BRD8	Bromodomain-containing protein 8 (Fragment)	H7C127;H7C128;H7C179	B5MCW3;H7C127;H7C128;H7C179	H7C127_HUMAN;H7C128_HUMAN;H7C179_HUMAN	0.51397	0.0246221	0.0626802	-1.10978	-0.595806	-0.875142	-0.864096	-0.964731	-1.73514	-0.577574	-0.606875	-0.615786	-0.582989
SON	Protein SON (Fragment)	H7C1M2	H7C1M2	H7C1M2_HUMAN	-0.169857	0.267295	0.384451	-0.251288	-0.421145	-0.201155	-0.29618	-0.0878794	-0.419938	-0.540957	-0.0329125	-0.438015	-0.672695
EPB41L1	Band 4.1-like protein 1 (Fragment)	H7C2K6	A0A0C4DH22;A0A1B0GTW6;H7C2K6	H7C2K6_HUMAN	0.340616	0.0803444	0.155273	-1.75489	-1.41428	-1.96831	-1.76783	-1.53689	-1.74655	-1.56523	-1.19982	-1.12929	-1.76278
LRCH4	Leucine-rich repeat and calponin homology domain-containing protein 4 (Fragment)	H7C5D9	H7C5D9	H7C5D9_HUMAN	-0.812783	0.115642	0.205022	-2.20828	-3.02106	-2.32679	-2.0555	-2.25705	-2.19376	-3.11949	-4.46329	-2.19115	-2.3103
GABPB1	GA binding protein transcription factor beta subunit 1 transcript variant gamma-2	H9ZYI9	H9ZYI9	H9ZYI9_HUMAN	-0.899437	7.42278e-06	0.000228494	-0.261837	-1.16127	-0.311948	-0.325155	-0.133451	-0.276794	-1.22928	-0.956861	-1.23431	-1.22464
GLOD4	Glyoxalase domain-containing protein 4 (Fragment)	I3L3Q4	I3L1F4;I3L3Q4	I3L3Q4_HUMAN	0.180449	0.418179	0.537769	-1.24299	-1.06254	-1.43554	-1.45359	-0.89888	-1.18395	-1.41202	-0.535869	-0.988906	-1.31337
NDUFAB1	Acyl carrier protein (Fragment)	I3L505	I3L505	I3L505_HUMAN	1.38234	0.0273722	0.0680319	-2.31937	-0.937036	-2.01119	-1.90314	-1.32338	-4.03978	-1.11316	-0.677802	-1.19749	-0.75969
FBRS	Probable fibrosin-1	J3KNZ9	J3KNZ9	J3KNZ9_HUMAN	-0.760955	0.25373	0.369455	-2.83119	-3.59215	-2.47065	-2.66594	-3.08983	-3.09834	-2.81354	-2.84128	-3.04445	-5.66931
FLII	Protein flightless-1 homolog	J3KS54	J3KS54	J3KS54_HUMAN	-0.124174	0.784503	0.846164	-0.0232953	-0.147469	0.828085	-0.358722	-1.02538	0.462833	0.204569	-0.877164	-0.411747	0.494466
MSI2	RNA-binding protein Musashi homolog 2 (Fragment)	J3KTC1	J3KTC1	J3KTC1_HUMAN	-0.346982	0.55072	0.658502	-2.98532	-3.33231	-1.90593	-3.28316	-3.83542	-2.91679	-2.84536	-4.04036	-4.24495	-2.19854
CBFB	Core-binding factor subunit beta (Fragment)	J3KTD8	J3KTD8	J3KTD8_HUMAN	0.324861	0.0448213	0.0998048	0.426036	0.750897	0.46837	0.340821	0.573701	0.321251	0.621157	1.15901	0.686701	0.536724
CXXC4	CXXC-type zinc finger protein 4	J9JIF5	J9JIF5	J9JIF5_HUMAN	-1.05116	0.000109352	0.00125906	-0.523018	-1.57417	-0.547485	-0.554978	-0.182567	-0.807042	-1.8358	-1.59603	-1.33662	-1.52824
CALR	Calreticulin	K7EJB9	K7EJB9	K7EJB9_HUMAN	1.31154	0.00107193	0.00622476	1.23378	2.54532	1.18327	1.78944	1.26359	0.698833	2.996	1.99663	2.39646	2.79218
FMNL1	Formin-like protein 1	K7EK60	K7EK60	K7EK60_HUMAN	-0.58601	0.00113449	0.00642964	2.62178	2.03577	2.6803	2.6073	2.6445	2.55501	1.9564	2.27753	2.19905	1.71008
CDC37	Hsp90 co-chaperone Cdc37 (Fragment)	K7EKQ2	K7EKQ2	K7EKQ2_HUMAN	0.357986	0.049521	0.107862	-0.759217	-0.401231	-0.784365	-0.746959	-0.537886	-0.967657	-0.544965	0.0320583	-0.602899	-0.489118
PPP1R12C	Protein phosphatase 1 regulatory subunit 12C (Fragment)	K7EL81	K7EL81	K7EL81_HUMAN	-0.86142	0.00471712	0.0177303	-2.03191	-2.89333	-2.22182	-2.40605	-1.92962	-1.57014	-3.0335	-2.51725	-3.0368	-2.98575
ACTG1	Actin, cytoplasmic 2 (Fragment)	K7EM38	K7EM38	K7EM38_HUMAN	1.10204	0.152335	0.251676	0.540359	1.6424	1.10173	0.290022	-0.0843202	0.854004	3.29898	-0.00663314	0.659361	2.61788
DNM2	Dynamin-2 (Fragment)	K7EMQ3	K7EMQ3	K7EMQ3_HUMAN	-0.20126	0.402794	0.522762	-2.46131	-2.66257	-2.71067	-2.23579	-2.2877	-2.61108	-2.61732	-3.07909	-2.1831	-2.77077
NARS1	Asparagine--tRNA ligase, cytoplasmic	K7ENF0	K7ENF0	K7ENF0_HUMAN	-0.129246	0.431911	0.551454	1.29072	1.16148	0.979576	1.24505	1.40431	1.53396	0.888448	1.1226	1.51085	1.12401
CYTH1	Cytohesin-1 (Fragment)	K7ENQ8	K7ENQ8	K7ENQ8_HUMAN	-2.12385	5.55988e-05	0.000800103	-0.978334	-3.10219	-0.875433	-0.630944	-1.20816	-1.1988	-3.49652	-2.48838	-2.76349	-3.66035
GFAP	Glial fibrillary acidic protein (Fragment)	K7EPT8	K7EPT8	K7EPT8_HUMAN	1.40139	5.58203e-06	0.000190949	-1.38061	0.0207811	-0.993103	-1.4757	-1.64269	-1.41094	0.0254172	-0.114275	0.013967	0.158015
GLYR1	Putative oxidoreductase GLYR1 (Fragment)	K7EQB2	K7EQB2	K7EQB2_HUMAN	-0.211859	0.358078	0.477235	-2.1743	-2.38616	-2.15662	-2.45126	-1.81326	-2.27607	-2.46285	-2.15532	-2.83099	-2.09548
SLC35A4	SLC35A4 upstream open reading frame protein	L0R6Q1	L0R6Q1	S35U4_HUMAN	-0.34643	0.458335	0.575744	-0.896045	-1.24247	-2.32994	-0.0427593	-0.392542	-0.818933	-0.856231	-1.5095	-1.26412	-1.34005
ASDURF	ASNSD1 upstream open reading frame protein	L0R819	L0R819;U3KQP1	ASURF_HUMAN	-0.120444	0.428401	0.54806	0.423558	0.303114	0.473771	0.316019	0.498423	0.406021	0.135303	0.762891	0.203028	0.111235
MIEF1	MIEF1 upstream open reading frame protein	L0R8F8	L0R8F8	MIDUO_HUMAN	0.643526	0.0105127	0.0327315	-1.1262	-0.482678	-0.989283	-1.6439	-0.944009	-0.927619	-0.533144	-0.201739	-0.354943	-0.840885
EPS15L1	Epidermal growth factor receptor substrate 15-like 1 (Fragment)	M0QY01	M0QY01	M0QY01_HUMAN	0.246993	0.113778	0.202326	-0.967739	-0.720746	-1.01453	-0.97038	-0.744731	-1.14132	-0.95856	-0.504783	-0.518116	-0.901525
ARHGEF1	Rho guanine nucleotide exchange factor 1 (Fragment)	M0QYC1;M0QYS3;M0QZH8;M0QZR4	M0QZR4;M0QYC1;M0QYS3;M0QZH8	M0QYC1_HUMAN;M0QYS3_HUMAN;M0QZH8_HUMAN;M0QZR4_HUMAN	0.309479	0.0755256	0.14839	-2.44329	-2.13381	-2.44494	-2.54032	-2.41432	-2.37357	-2.18727	-1.82312	-2.25628	-2.26856
TRIP10	Cdc42-interacting protein 4	M0R0F9;W4VSQ9	M0R0F9;W4VSQ9	M0R0F9_HUMAN;W4VSQ9_HUMAN	0.554056	0.0866704	0.164182	-0.480299	0.0737563	0.297739	-0.84898	-0.448686	-0.921271	-0.386705	0.394102	0.323292	-0.0356647
DNASE2	Deoxyribonuclease-2-alpha	O00115	O00115;K7ENE5	DNS2A_HUMAN	0.882401	1.57991e-05	0.000367536	2.98091	3.86331	2.944	2.88917	3.01821	3.07228	3.79547	4.14359	3.74755	3.76665
AGPS	Alkyldihydroxyacetonephosphate synthase, peroxisomal	O00116	O00116;B7Z3Q4;A0A1B0GWA2;A0A2R8YEL0;A0A7P0T984;A0A7P0T9C9;A0A7P0TAL3;A0A7P0TAU9	ADAS_HUMAN	0.173223	0.0600664	0.124366	0.929425	1.10265	0.874424	1.09239	0.92808	0.822806	1.0902	0.993432	1.18691	1.14005
KIF2A	Kinesin-like protein KIF2A	O00139	O00139;A0A6Q8PFA6;A0A6Q8PG37;A0A6Q8PGG1;A0A6Q8PGH7;A0A6Q8PH57;D6R9M0	KIF2A_HUMAN	-0.435216	0.000728254	0.00470448	0.889881	0.454666	0.968291	0.832423	0.813708	0.945103	0.529959	0.262618	0.461482	0.564603
TK2	Thymidine kinase 2, mitochondrial	O00142	O00142;H3BP77;A0A0A0MSY7;A0A7I2V5P3;A0A7I2V5S4;A0A7P0MLU2;A0A7P0PE46;A0A7P0SB82;J3KS73;J3QL12;J3QRP0	KITM_HUMAN	0.847616	0.000153048	0.00154158	-1.42858	-0.580961	-1.19681	-1.23189	-1.6426	-1.64301	-0.6415	-0.445427	-0.589993	-0.646926
DDX39A	ATP-dependent RNA helicase DDX39A	O00148	O00148;K7EQN7;A0A0D9SEM9	DX39A_HUMAN	-0.424595	0.00122913	0.0068209	5.76815	5.34356	5.79587	5.65231	5.76185	5.86258	5.38839	5.14432	5.48368	5.35784
PDLIM1	PDZ and LIM domain protein 1	O00151	O00151	PDLI1_HUMAN	0.250125	0.0445809	0.0994259	4.88649	5.13661	4.80802	4.91985	5.01446	4.80362	4.97552	5.40341	5.14899	5.01854
ACOT7	Cytosolic acyl coenzyme A thioester hydrolase	O00154	O00154;K7EKP8	BACH_HUMAN	0.0448755	0.805577	0.862718	3.55175	3.59662	3.70762	3.41258	3.36162	3.72518	3.87019	3.11104	3.563	3.84227
MYO1C	Unconventional myosin-Ic	O00159	O00159;F5H6E2;I3L3F5;I3L3Y6;I3L501	MYO1C_HUMAN	-0.389907	0.0123708	0.0369922	0.641451	0.251544	0.711051	0.666601	0.459608	0.728544	0.359419	-0.0933467	0.326103	0.414
SNAP23	Synaptosomal-associated protein 23	O00161	O00161;H3BP15;H3BV99;H3BM38;H3BQY9	SNP23_HUMAN	-0.0581402	0.762838	0.829747	-0.0567469	-0.114887	-0.43914	0.310672	0.291606	-0.390125	-0.180331	-0.0954729	0.000245575	-0.18399
HAX1	HCLS1-associated protein X-1	O00165	O00165;E9PIQ7	HAX1_HUMAN	0.069545	0.541744	0.651509	0.740125	0.80967	0.833238	0.751406	0.738795	0.637059	0.98254	0.501803	0.845211	0.909124
AIP	AH receptor-interacting protein	O00170	O00170;A0A804HIX8;A0A804HJ38;A0A804HKH9;E9PMH2;V9GYQ3;A0A804HJ46;A0A804HKK3;A0A804HKL7	AIP_HUMAN	-0.260131	0.00572444	0.0205552	3.42422	3.16408	3.39584	3.31939	3.48456	3.49707	3.0935	3.16106	3.27064	3.13114
GTPBP1	GTP-binding protein 1	O00178	O00178;B0QY59	GTPB1_HUMAN	-0.102045	0.453548	0.571149	1.04509	0.943047	1.1767	0.94678	0.890755	1.16613	1.0652	0.583223	1.03495	1.08881
STXBP3	Syntaxin-binding protein 3	O00186	O00186	STXB3_HUMAN	-0.0754782	0.337656	0.458035	-0.614749	-0.690228	-0.584255	-0.500419	-0.707783	-0.666541	-0.694443	-0.707962	-0.69764	-0.660866
AP4M1	AP-4 complex subunit mu-1	O00189	O00189;C9IZL5;C9JC87;C9JMG3;C9JWL4;F8WCR6;H0Y6K1	AP4M1_HUMAN	-0.0830827	0.360428	0.479464	-1.09851	-1.1816	-1.0712	-1.00333	-1.12886	-1.19066	-1.09079	-1.1601	-1.24426	-1.23122
SMAP	Small acidic protein	O00193	O00193;E9PM92;E9PRZ9	SMAP_HUMAN	0.529765	0.00138995	0.00744236	1.87815	2.40791	1.92366	1.84351	2.14706	1.59837	2.30132	2.50082	2.4224	2.40712
AP3B1	AP-3 complex subunit beta-1	O00203	O00203;Q13367;A0A2R8Y2A8;A0A590UJ60;A0A590UJE5;A0A590UK04;A0A590UKC4;A0A5F9UJV3;A0A590UJU0;A0A590UJU7	AP3B1_HUMAN	0.200337	0.238765	0.353258	2.11321	2.31354	2.28806	1.9904	1.87366	2.3007	2.49077	1.89938	2.36344	2.50058
LGALS8	Galectin-8	O00214	O00214;E9PN19;F6V2D4;H7BXD8	LEG8_HUMAN	-0.231738	0.390618	0.510608	-3.01876	-3.2505	-3.39329	-3.20589	-3.05792	-2.41793	-3.49935	-3.35758	-3.0099	-3.13517
NDUFS8	NADH dehydrogenase [ubiquinone] iron-sulfur protein 8, mitochondrial	O00217	O00217;E9PPW7;F8W9K7;E9PN51	NDUS8_HUMAN	0.864059	1.24514e-05	0.000319115	2.24086	3.10492	2.15	2.05741	2.39577	2.36025	2.99868	3.19555	3.18206	3.04338
NFKBIE	NF-kappa-B inhibitor epsilon	O00221	O00221;Q7LC14	IKBE_HUMAN	-0.28496	0.00995815	0.031256	-0.792587	-1.07755	-0.698325	-0.799591	-0.84822	-0.824213	-1.04452	-1.19513	-0.944995	-1.12554
PSMD11	26S proteasome non-ATPase regulatory subunit 11	O00231	O00231;J3QRY4	PSD11_HUMAN	0.157439	0.156744	0.257161	3.80122	3.95866	3.93356	3.70877	3.66276	3.89978	4.05289	3.73713	3.97011	4.07449
PSMD12	26S proteasome non-ATPase regulatory subunit 12	O00232	O00232	PSD12_HUMAN	0.0380375	0.881156	0.920682	3.24993	3.28796	3.45161	3.01301	2.86433	3.67075	3.64783	2.69381	3.24585	3.56436
PSMD9	26S proteasome non-ATPase regulatory subunit 9	O00233	O00233;J3KN29;F5GX23;F5H169;F5H5V4	PSMD9_HUMAN	0.194075	0.0328846	0.0787207	2.00781	2.20188	1.99715	1.92793	2.01843	2.08773	2.11114	2.35028	2.23811	2.10801
ATOX1	Copper transport protein ATOX1	O00244	O00244;E5RGN3;E5RIM7	ATOX1_HUMAN	0.102784	0.691815	0.772338	3.74454	3.84732	3.55105	3.7561	4.3868	3.28419	3.49783	4.25151	3.99966	3.64028
MEN1	Menin	O00255	O00255;E7EN32;A0A5F9ZHS3;A0A5F9ZI68;A0A8C8KI72	MEN1_HUMAN	-0.260649	0.0432283	0.0971458	-0.147413	-0.408062	-0.162556	-0.348141	-0.232675	0.153721	-0.476447	-0.359086	-0.420679	-0.376038
CBX4	E3 SUMO-protein ligase CBX4	O00257	O00257	CBX4_HUMAN	-0.145854	0.482816	0.598114	-2.5996	-2.74546	-2.56768	-2.64254	-2.45842	-2.72978	-2.93417	-2.80007	-2.96712	-2.28048
PGRMC1	Membrane-associated progesterone receptor component 1	O00264	O00264	PGRC1_HUMAN	-0.373649	0.110083	0.196993	0.0763891	-0.297259	-0.348485	0.357418	0.547435	-0.250812	-0.16573	-0.289605	-0.178353	-0.55535
SUPT5H	Transcription elongation factor SPT5	O00267	O00267	SPT5H_HUMAN	0.0878042	0.261203	0.377614	2.00524	2.09305	2.13305	1.9357	1.91946	2.03277	2.12037	1.98463	2.13678	2.1304
TAF4	Transcription initiation factor TFIID subunit 4	O00268	O00268	TAF4_HUMAN	0.155947	0.0982394	0.180309	-0.00588129	0.150066	0.0692664	-0.090854	0.0450494	-0.0469869	0.121113	0.30077	0.188061	-0.00967984
DFFA	DNA fragmentation factor subunit alpha	O00273	O00273;K7ERT1	DFFA_HUMAN	-0.00978832	0.924167	0.951821	1.46935	1.45956	1.42544	1.44314	1.62444	1.38438	1.34356	1.69941	1.47272	1.32257
RFXAP	Regulatory factor X-associated protein	O00287	O00287	RFXAP_HUMAN	0.0219443	0.877675	0.918129	-1.76013	-1.73818	-1.55393	-1.7095	-1.68538	-2.0917	-1.6994	-1.69112	-1.78516	-1.77706
HIP1	Huntingtin-interacting protein 1	O00291	O00291	HIP1_HUMAN	0.312734	0.122433	0.214175	-2.86099	-2.54826	-3.05776	-2.79414	-2.9481	-2.64395	-2.66864	-2.2437	-2.57619	-2.70449
LEFTY2	Left-right determination factor 2	O00292	O00292;O75610	LFTY2_HUMAN	-0.241969	0.412705	0.532887	-3.04878	-3.29075	-3.1437	-2.96164	-2.89484	-3.19493	-3.39031	-3.08121	-2.72215	-3.96932
CLIC1	Chloride intracellular channel protein 1	O00299	O00299	CLIC1_HUMAN	0.0211884	0.816528	0.871545	6.43173	6.45292	6.31178	6.38481	6.4921	6.53823	6.416	6.44019	6.62857	6.32691
EIF3F	Eukaryotic translation initiation factor 3 subunit F	O00303	O00303;H0YDT6	EIF3F_HUMAN	0.095661	0.738727	0.810368	3.69306	3.78873	3.96017	3.41972	3.4072	3.98517	4.21549	2.98564	3.82969	4.12408
WWP2	NEDD4-like E3 ubiquitin-protein ligase WWP2	O00308	O00308	WWP2_HUMAN	0.143521	0.159453	0.25998	-1.03837	-0.894849	-1.04794	-1.15054	-1.02664	-0.928361	-0.973446	-0.720756	-0.921789	-0.963402
CDC7	Cell division cycle 7-related protein kinase	O00311	O00311	CDC7_HUMAN	-0.899966	0.00119162	0.00663559	-2.26936	-3.16932	-2.03919	-2.18659	-2.22267	-2.62897	-3.25113	-2.99356	-3.0873	-3.3453
ARNTL	Aryl hydrocarbon receptor nuclear translocator-like protein 1	O00327	O00327;A0A669KBF4;A0A669KAV4	BMAL1_HUMAN	-1.51415	0.117332	0.207241	-1.32569	-2.83984	-1.49074	-1.38625	-1.28942	-1.13635	-5.21644	-3.86097	-1.1652	-1.11676
PDHX	Pyruvate dehydrogenase protein X component, mitochondrial	O00330	O00330;A0A8C8MSB2;H0YD97	ODPX_HUMAN	1.192	1.03484e-07	2.8419e-05	1.40443	2.59643	1.43059	1.39734	1.5223	1.26748	2.51599	2.65955	2.62785	2.58233
SULT1C2	Sulfotransferase 1C2	O00338	O00338;B4DLP0;B8ZZF7	ST1C2_HUMAN	1.01894	0.00178275	0.00880926	-0.765708	0.253231	-0.394322	-0.315289	-1.07048	-1.28274	0.126365	0.119986	0.536999	0.229574
DCTN6	Dynactin subunit 6	O00399	O00399	DCTN6_HUMAN	0.372045	0.104668	0.189515	-0.064821	0.307224	-0.0529281	-0.107289	0.15218	-0.251247	-0.0462527	0.910554	0.345878	0.018715
SLC33A1	Acetyl-coenzyme A transporter 1	O00400	O00400;A0A2R8YF57;H7C562;H7C577	ACATN_HUMAN	0.175378	0.894683	0.930085	-2.60762	-2.43224	-3.58016	-0.780671	-0.589358	-5.48028	-1.66704	-0.693773	-2.22002	-5.14812
WASL	Actin nucleation-promoting factor WASL	O00401	O00401	WASL_HUMAN	0.355354	0.145385	0.243317	-2.41876	-2.0634	-1.99872	-2.35119	-2.43196	-2.89315	-2.26448	-1.69898	-2.12452	-2.16563
IPO5	Importin-5	O00410	O00410;H0Y8C6	IPO5_HUMAN	0.182414	0.508744	0.620547	4.55869	4.74111	4.76816	4.47513	4.18779	4.80369	5.05519	3.93605	4.89325	5.07992
POLRMT	DNA-directed RNA polymerase, mitochondrial	O00411	O00411	RPOM_HUMAN	0.271868	0.0436259	0.0976651	-0.0714216	0.200447	0.037105	0.0183061	-0.0165793	-0.324518	0.314539	-0.00263081	0.130088	0.359791
EEF2K	Eukaryotic elongation factor 2 kinase	O00418	O00418;H3BRH4	EF2K_HUMAN	-0.786268	7.38621e-05	0.000966761	0.531336	-0.254932	0.663769	0.53925	0.677121	0.245203	-0.337237	-0.330576	-0.244711	-0.107205
SAP18	Histone deacetylase complex subunit SAP18	O00422	O00422;U3KQ12	SAP18_HUMAN	0.370153	0.0144207	0.0417811	3.55386	3.92401	3.62986	3.34963	3.37458	3.86136	3.883	3.81324	4.00785	3.99195
IGF2BP3	Insulin-like growth factor 2 mRNA-binding protein 3	O00425	O00425	IF2B3_HUMAN	-0.368614	0.0794873	0.153952	-2.29816	-2.66678	-2.30151	-2.43588	-2.07923	-2.37603	-2.78601	-2.92136	-2.6695	-2.29024
DNM1L	Dynamin-1-like protein	O00429	O00429	DNM1L_HUMAN	0.128617	0.438246	0.557232	2.83789	2.96651	2.98219	2.77649	2.59728	2.9956	3.14976	2.52126	3.05181	3.1432
RTCA	RNA 3'-terminal phosphate cyclase	O00442	O00442;A6NIC1	RTCA_HUMAN	-0.13628	0.557914	0.664859	1.15435	1.01807	1.35792	0.944092	1.03384	1.28153	1.32801	0.31671	1.12211	1.30544
PIK3C2A	Phosphatidylinositol 4-phosphate 3-kinase C2 domain-containing subunit alpha	O00443	O00443	P3C2A_HUMAN	-0.128486	0.223304	0.335714	-0.69277	-0.821256	-0.633066	-0.835853	-0.826354	-0.475807	-0.861926	-0.825328	-0.803882	-0.793888
IFRD1	Interferon-related developmental regulator 1	O00458	O00458;A0A6Q8PF03;A0A6Q8PFA5;A0A6Q8PH75;A0A6Q8PHD2;A0A6Q8PHN0;C9JA65;C9JNM6;E9PMY4	IFRD1_HUMAN	2.22043	0.000230058	0.00203507	-4.4762	-2.25576	-3.79062	-5.44972	-4.16558	-4.49886	-2.13295	-1.92479	-2.58485	-2.38047
PIK3R2	Phosphatidylinositol 3-kinase regulatory subunit beta	O00459	O00459;A0A5F9ZHY3;E9PFP1	P85B_HUMAN	-0.0026141	0.987642	0.994382	-2.30003	-2.30264	-2.38761	-2.1701	-2.1167	-2.5257	-2.49602	-2.08037	-2.25407	-2.38012
GOLIM4	Golgi integral membrane protein 4	O00461	O00461;F8W785	GOLI4_HUMAN	0.35419	0.0274547	0.0681651	-1.06366	-0.709474	-1.04424	-0.77709	-1.17123	-1.26209	-0.758716	-0.844177	-0.782372	-0.45263
MANBA	Beta-mannosidase	O00462	O00462;A0A2R8Y524;A0A2R8YEC9;A0A2R8Y211;A0A2R8Y4U7;A0A2R8Y7A0;A0A2R8Y7A7;A0A2R8YCE9;A0A2R8YE79	MANBA_HUMAN	0.224565	0.325337	0.444818	-0.737418	-0.512854	-0.632237	-0.926362	-0.975307	-0.415767	-0.1529	-1.02967	-0.658582	-0.210266
TRAF5	TNF receptor-associated factor 5	O00463	O00463	TRAF5_HUMAN	-0.491882	0.17927	0.283198	-4.11808	-4.60996	-3.74928	-4.17972	-4.79029	-3.75304	-4.30248	-4.54918	-5.09208	-4.49611
PLOD2	Procollagen-lysine,2-oxoglutarate 5-dioxygenase 2	O00469	O00469;E7ETU9	PLOD2_HUMAN	-0.0191139	0.928495	0.954789	-2.34365	-2.36276	-2.26256	-2.3877	-2.61466	-2.10967	-2.24057	-2.58085	-2.67532	-1.95431
MEIS1	Homeobox protein Meis1	O00470	O00470;H0YNY8;U3KPR8	MEIS1_HUMAN	-0.666099	0.0244658	0.0624972	-2.61964	-3.28574	-2.60929	-2.40279	-2.42171	-3.04478	-3.72968	-3.34702	-2.91906	-3.14721
EXOC5	Exocyst complex component 5	O00471	O00471;A0A0A0MSI8;F8W9B8	EXOC5_HUMAN	-0.0869606	0.52979	0.640069	-0.645375	-0.732335	-0.403967	-0.555678	-0.74325	-0.878604	-0.518655	-0.952825	-0.785224	-0.672637
HMGN4	High mobility group nucleosome-binding domain-containing protein 4	O00479	O00479	HMGN4_HUMAN	-0.294768	0.0882551	0.166222	0.882231	0.587462	0.813669	1.17917	0.584069	0.952011	0.68744	0.445753	0.351379	0.865277
NDUFA4	Cytochrome c oxidase subunit NDUFA4	O00483	O00483	NDUA4_HUMAN	-0.24046	0.169421	0.271849	0.462525	0.222065	0.303405	0.60945	0.808646	0.128598	0.404263	-0.0413084	0.288416	0.236888
PSMD14	26S proteasome non-ATPase regulatory subunit 14	O00487	O00487	PSDE_HUMAN	0.38623	0.112215	0.200048	3.86963	4.25586	4.06608	3.63839	3.63373	4.14033	4.52026	3.63079	4.372	4.5004
ZNF593	Zinc finger protein 593	O00488	O00488;A9J4F5	ZN593_HUMAN	-0.601862	0.000901229	0.00550138	1.15318	0.551322	1.22243	1.09576	1.25192	1.04263	0.407947	0.890576	0.540116	0.366651
BIN1	Myc box-dependent-interacting protein 1	O00499	O00499	BIN1_HUMAN	0.6248	0.0430881	0.0969825	-2.83085	-2.20605	-2.85667	-2.61485	-2.4707	-3.38117	-2.74985	-1.97761	-2.02807	-2.06865
KPNA3	Importin subunit alpha-4	O00505	O00505	IMA4_HUMAN	0.184274	0.261933	0.378365	0.575422	0.759696	0.901198	0.537462	0.224012	0.639016	0.900494	0.529583	0.665014	0.943694
STK25	Serine/threonine-protein kinase 25	O00506	O00506;C9JFA1;C9JN58;E7EM58	STK25_HUMAN	-0.343642	0.0960282	0.177169	-2.43512	-2.77876	-2.49232	-2.41767	-2.28446	-2.54602	-2.79725	-2.41201	-3.06491	-2.84088
BCL9	B-cell CLL/lymphoma 9 protein	O00512	O00512;A0A804HI55;A0A804HIV1	BCL9_HUMAN	-0.0465461	0.789746	0.850394	-1.70513	-1.75168	-1.69047	-1.7045	-1.5289	-1.89665	-1.83288	-1.33789	-1.79432	-2.04161
LAD1	Ladinin-1	O00515	O00515;E9PDI4	LAD1_HUMAN	0.187249	0.741331	0.812469	-3.01436	-2.82711	-2.68516	-2.72487	-4.29859	-2.34882	-2.11043	-4.12893	-2.69582	-2.37327
KRIT1	Krev interaction trapped protein 1	O00522	O00522;A0A3B3ITR4;A0A8I5KQD8;A0A8I5KUF9;A0A8I5KW41;A0A8I5KWQ7;C9J718;C9JD81;C9JF32;C9JIY2	KRIT1_HUMAN	-0.287675	0.0031682	0.0132534	-0.351807	-0.639482	-0.361378	-0.409361	-0.23991	-0.39658	-0.649208	-0.592315	-0.634314	-0.682092
VWA5A	von Willebrand factor A domain-containing protein 5A	O00534	O00534;B4DHS6	VMA5A_HUMAN	0.104833	0.509854	0.62134	-0.946372	-0.841539	-0.756464	-0.908385	-1.06665	-1.05399	-0.651531	-1.24772	-0.855304	-0.611602
PES1	Pescadillo homolog	O00541	O00541;B5MCF9;B3KXD6	PESC_HUMAN	-0.187731	0.0251673	0.0637318	2.19599	2.00826	2.23541	2.04987	2.20907	2.28962	1.97357	2.00997	2.05932	1.99019
SDCBP	Syntenin-1	O00560	O00560;G5EA09;B4DHN5;E9PBU7	SDCB1_HUMAN	-0.124665	0.199691	0.307654	0.159811	0.0351465	0.221352	0.153299	0.024988	0.239605	-0.0910432	0.225645	-0.0289577	0.0349414
MPHOSPH10	U3 small nucleolar ribonucleoprotein protein MPP10	O00566	O00566;U3KQ48	MPP10_HUMAN	0.432937	0.00124508	0.00687785	0.789876	1.22281	0.818285	0.802583	0.857755	0.68088	1.12646	1.45472	1.20519	1.10487
NOP56	Nucleolar protein 56	O00567	O00567;A0A494C128;H0Y653;H0YDU4	NOP56_HUMAN	0.125493	0.199254	0.30739	3.12572	3.25122	3.11491	3.15888	3.07197	3.15713	3.36927	3.00474	3.35275	3.2781
DDX3X	ATP-dependent RNA helicase DDX3X	O00571	O00571;O15523;A0A2R8Y645;A0A2R8YFS5;A0A0D9SF53;A0A0D9SFB3;A0A0D9SG12;A0A2R8Y4A4;A0A2R8Y5G6;A0A2R8Y7T2;A0A2R8YCW1;A0A2R8YDH3;A0A2R8YDT5;A0A2R8YF78;A0A2R8YFR4;A0A2U3TZJ9;C9J081;C9J8G5;F6S8Q4;A0A2R8Y4D2	DDX3X_HUMAN	-0.391833	0.0140078	0.040785	4.58413	4.1923	4.69292	4.45281	4.48126	4.70954	4.36275	3.84086	4.25749	4.3081
RNASET2	Ribonuclease T2	O00584	O00584;D6RHI9;A0A087WZM2;A0A804HJZ7;A0A804HKZ2;D6REQ6	RNT2_HUMAN	0.708379	8.51388e-05	0.00106891	-0.499508	0.208871	-0.474295	-0.569137	-0.400668	-0.55393	0.103843	0.419897	0.296251	0.0154948
PODXL	Podocalyxin	O00592	O00592	PODXL_HUMAN	-0.302944	0.371739	0.49089	-0.715741	-1.01868	-1.63281	-0.196833	-0.131621	-0.901704	-1.18647	-0.866751	-0.754081	-1.26744
PEX12	Peroxisome assembly protein 12	O00623	O00623;A0A075B773	PEX12_HUMAN	1.14092	0.0244127	0.062384	-2.3865	-1.24558	-1.5207	-2.18454	-3.69248	-2.14829	-1.24641	-1.10894	-1.62778	-0.999185
PIR	Pirin	O00625	O00625	PIR_HUMAN	-0.00683232	0.969162	0.982649	0.666582	0.65975	0.632263	0.691809	0.946415	0.395842	0.41811	1.02311	0.822657	0.375122
KPNA4	Importin subunit alpha-3	O00629	O00629;A0A7I2V340;A0A7I2YQ95;H7C4F6;A0A7I2V333	IMA3_HUMAN	0.124919	0.427607	0.547241	2.33037	2.45529	2.4573	2.3552	2.10707	2.40194	2.54196	2.02088	2.68897	2.56937
TRIM38	E3 ubiquitin-protein ligase TRIM38	O00635	O00635	TRI38_HUMAN	-0.421689	0.0360201	0.0849177	-1.66787	-2.08956	-1.96717	-1.64036	-1.58731	-1.47662	-2.30298	-2.26423	-2.01034	-1.78067
E2F3	Transcription factor E2F3	O00716	O00716;Q14209	E2F3_HUMAN	-0.173255	0.332255	0.452282	-2.59067	-2.76392	-2.30002	-2.60981	-2.72627	-2.72657	-2.81432	-2.85951	-2.76194	-2.61992
PPP6C	Serine/threonine-protein phosphatase 6 catalytic subunit	O00743	O00743	PPP6_HUMAN	0.227963	0.0555632	0.117166	1.10237	1.33033	1.16203	1.09764	0.890781	1.25903	1.48059	1.13812	1.35949	1.34313
NME4	Nucleoside diphosphate kinase, mitochondrial	O00746	O00746;Q4TT34;A0A087WVT9;F2Z2X0;H0Y6J0	NDKM_HUMAN	0.96269	0.0182902	0.0500018	-2.71835	-1.75566	-2.1198	-2.77702	-3.06021	-2.91635	-1.34473	-2.58629	-1.81802	-1.27359
CES2	Cocaine esterase	O00748	O00748	EST2_HUMAN	0.593669	0.0319632	0.076905	-3.04285	-2.44919	-3.59138	-2.63259	-2.88644	-3.061	-2.21998	-2.48116	-2.57141	-2.52419
PIK3C2B	Phosphatidylinositol 4-phosphate 3-kinase C2 domain-containing subunit beta	O00750	O00750;F5GWN5	P3C2B_HUMAN	-0.295014	0.592162	0.693841	-2.92669	-3.2217	-2.67224	-3.29167	-2.93703	-2.80581	-2.56164	-4.92693	-3.04186	-2.35637
MAN2B1	Lysosomal alpha-mannosidase	O00754	O00754	MA2B1_HUMAN	0.368785	0.0165715	0.0464541	0.205928	0.574712	0.350982	0.11841	0.0791506	0.275169	0.705679	0.228198	0.659693	0.705279
UBE2C	Ubiquitin-conjugating enzyme E2 C	O00762	O00762;A0A087WVK1	UBE2C_HUMAN	-2.25315	6.75423e-09	1.22898e-05	1.6331	-0.620046	1.71567	1.55051	1.6173	1.64893	-0.863915	-0.456476	-0.664933	-0.494861
ACACB	Acetyl-CoA carboxylase 2	O00763	O00763;F8W8T8;H0YGH5	ACACB_HUMAN	-0.221106	0.118421	0.208644	-1.70491	-1.92602	-1.45375	-1.72348	-1.80088	-1.84154	-2.00203	-1.97712	-1.84328	-1.88165
SH2B2	SH2B adapter protein 2	O14492	O14492	SH2B2_HUMAN	-0.746077	3.18732e-05	0.000561429	-0.0941	-0.840177	0.0473832	-0.209429	-0.262698	0.0483439	-0.813365	-0.887157	-0.805273	-0.854912
ARID1A	AT-rich interactive domain-containing protein 1A	O14497	O14497;A0A1B0GTU5;H0Y488;H0YCU6	ARI1A_HUMAN	0.230022	0.00509271	0.0187138	1.74194	1.97197	1.83498	1.65658	1.71305	1.76317	1.9642	2.00077	1.97927	1.94363
CDK2AP1	Cyclin-dependent kinase 2-associated protein 1	O14519	O14519;F5GZF0	CDKA1_HUMAN	-0.037642	0.612019	0.707775	-0.152349	-0.189991	-0.0838007	-0.235925	-0.180169	-0.109501	-0.105926	-0.148862	-0.243952	-0.261223
C2CD2L	Phospholipid transfer protein C2CD2L	O14523	O14523;E9PK05	C2C2L_HUMAN	0.106427	0.640485	0.731496	-2.75469	-2.64826	-2.88779	-2.3491	-2.54893	-3.23293	-2.68336	-2.61038	-2.77394	-2.52536
FCHO1	F-BAR domain only protein 1	O14526	A0A0C3SFZ9;O14526;M0QZI3	FCHO1_HUMAN	0.241739	0.0214511	0.0564457	0.350016	0.591755	0.473587	0.264114	0.236261	0.426101	0.743099	0.589145	0.496345	0.53843
TXNDC9	Thioredoxin domain-containing protein 9	O14530	O14530;B8ZZX4;F8WBV5;F8WCJ3;G3XAJ4	TXND9_HUMAN	-0.0971744	0.320826	0.440351	1.26719	1.17001	1.30493	1.23736	1.32924	1.19722	1.1028	1.41779	1.12944	1.03003
TRAFD1	TRAF-type zinc finger domain-containing protein 1	O14545	O14545	TRAD1_HUMAN	-0.432058	0.0363876	0.0853745	-1.44695	-1.87901	-1.50927	-1.36726	-1.11637	-1.79491	-2.12479	-1.70963	-1.70525	-1.97638
COX7A2L	Cytochrome c oxidase subunit 7A-related protein, mitochondrial	O14548	O14548	COX7R_HUMAN	0.215677	0.484067	0.599034	-2.43197	-2.21629	-2.71657	-1.97853	-1.91911	-3.11366	-2.12957	-2.60089	-2.0214	-2.1133
GAPDHS	Glyceraldehyde-3-phosphate dehydrogenase, testis-specific	O14556	O14556	G3PT_HUMAN	0.80795	0.00666216	0.0228663	0.575205	1.38315	0.613557	0.701978	0.778466	0.20682	1.37725	0.861155	1.97303	1.32118
UBFD1	Ubiquitin domain-containing protein UBFD1	O14562	O14562;H3BRL3;H3BUM8	UBFD1_HUMAN	0.319751	0.0313883	0.0757019	2.11969	2.43944	2.12076	2.08453	2.15336	2.1201	2.23489	2.82981	2.37988	2.31317
DYNC1I1	Cytoplasmic dynein 1 intermediate chain 1	O14576	O14576;A0A0A0MTG2	DC1I1_HUMAN	0.410963	0.0440068	0.0983624	-3.23161	-2.82065	-3.19943	-3.33936	-3.02449	-3.36316	-2.88239	-2.66641	-2.82758	-2.90621
CIT	Citron Rho-interacting kinase	O14578	O14578	CTRO_HUMAN	-0.456255	0.293181	0.411997	-1.49961	-1.95587	-1.35147	-1.39429	-1.56152	-1.69117	-2.49346	-2.3862	-2.37531	-0.568501
COPE	Coatomer subunit epsilon	O14579	O14579;M0QXB4	COPE_HUMAN	0.335987	0.106642	0.192426	2.7227	3.05869	2.95419	2.639	2.47563	2.82199	3.34176	2.53491	3.06887	3.28922
RFXANK	DNA-binding protein RFXANK	O14593	O14593;A0A024R7P0;F5GY33;K7ENE6;F5H7D2;H0YGQ6	RFXK_HUMAN	-0.433163	0.3282	0.44804	-2.43308	-2.86624	-2.09926	-2.67925	-2.93254	-2.02125	-2.32454	-4.09597	-2.56209	-2.48236
CCS	Copper chaperone for superoxide dismutase	O14618	O14618;E9PP76;J3KNF4	CCS_HUMAN	0.159946	0.231823	0.345151	1.3783	1.53825	1.27638	1.29666	1.50315	1.43702	1.29691	1.86003	1.5856	1.41045
ZNF195	Zinc finger protein 195	O14628	O14628;A0A087WT67	ZN195_HUMAN	-1.72853	0.0458425	0.101504	-3.50093	-5.22946	-4.22457	-4.14423	-4.31133	-1.32358	-5.12175	-5.57252	-6.09635	-4.12722
DVL2	Segment polarity protein dishevelled homolog DVL-2	O14641	O14641;Q92997;I3L2N2;A0A3B3ITC6;I3L0M7;I3L2W9	DVL2_HUMAN	-0.232154	0.0319073	0.0768165	-0.502399	-0.734553	-0.490885	-0.381659	-0.482905	-0.654147	-0.758392	-0.579147	-0.77226	-0.828412
CHD1	Chromodomain-helicase-DNA-binding protein 1	O14646	O14646	CHD1_HUMAN	-0.447055	0.000789201	0.00500747	-0.100071	-0.547126	-0.00426382	-0.207329	-0.193947	0.00525581	-0.531118	-0.433489	-0.683387	-0.540509
CHD2	Chromodomain-helicase-DNA-binding protein 2	O14647	O14647;A0A0D9SEP7;A0A1B0GTU9	CHD2_HUMAN	-0.371281	0.0111402	0.0341933	-0.791302	-1.16258	-0.725735	-0.992895	-0.855187	-0.591393	-0.988252	-1.12479	-1.26062	-1.27667
GOSR2	Golgi SNAP receptor complex member 2	O14653	O14653;A0A1W2PPG1;A0A1W2PQM3;A0A1W2PRC2;A0A1W2PS81;E7EQ34;I3L4Z6;A0A1W2PNV3;A0A1W2PPG5;A0A1W2PPJ0;A0A1W2PPP5;A0A1W2PPW8;A0A1W2PQ06;A0A1W2PQ38;A0A1W2PQ77;A0A1W2PQE0;A0A1W2PQP2;A0A1W2PR02;A0A1W2PR23;A0A1W2PRD0;A0A1W2PRE6;A0A1W2PRL0;A0A1W2PRP7;A0A1W2PRV0;A0A1W2PS12;A0A1X7SBU8;I3L0K1;I3L1K7;I3NI02	GOSR2_HUMAN	0.313414	0.114806	0.203795	-1.8924	-1.57898	-2.01193	-1.81485	-1.61289	-2.12992	-1.76894	-1.20536	-1.53358	-1.80806
TOR1A	Torsin-1A	O14656	O14656	TOR1A_HUMAN	0.428228	0.0998859	0.182716	-0.310752	0.117476	-0.0707007	-0.387402	-0.671595	-0.113308	0.406211	-0.560799	0.278669	0.345823
TOR1B	Torsin-1B	O14657	O14657	TOR1B_HUMAN	-0.0505446	0.714205	0.790325	-0.660619	-0.711164	-0.458891	-0.745897	-0.858564	-0.579125	-0.475396	-0.99853	-0.707186	-0.663543
STX16	Syntaxin-16	O14662	O14662;B7ZBM8;B7ZBM4;B7ZBM5;E9PND6;F8W9Z6;H0YEW0;H3BU86;Q96NX8	STX16_HUMAN	0.372684	0.0267933	0.0668435	-0.131318	0.241366	-0.302416	0.0535302	-0.0481476	-0.228239	0.0154203	0.5048	0.418377	0.0268675
ADAM10	Disintegrin and metalloproteinase domain-containing protein 10	O14672	O14672	ADA10_HUMAN	-0.71267	0.043472	0.0974764	-0.261856	-0.974526	-0.885358	0.315966	0.320442	-0.798474	-0.967204	-0.969353	-0.746225	-1.21532
KMT2D	Histone-lysine N-methyltransferase 2D	O14686	O14686;A0A804HHR9;A0A8I5KSG1	KMT2D_HUMAN	-0.235863	0.0299381	0.0731005	-0.763113	-0.998976	-0.864248	-0.659472	-0.752679	-0.776053	-1.08888	-0.930742	-0.867074	-1.10921
ITGB1BP1	Integrin beta-1-binding protein 1	O14713	O14713;A8MPU2;C9JBU8	ITBP1_HUMAN	0.152017	0.465912	0.582884	-1.00201	-0.849989	-0.728464	-1.50815	-1.02155	-0.749859	-0.691154	-0.918236	-1.1833	-0.607269
TRDMT1	tRNA (cytosine(38)-C(5))-methyltransferase	O14717	O14717;B7Z8H2;H0Y2T8	TRDMT_HUMAN	-0.85855	0.0757295	0.148749	-3.12839	-3.98694	-2.86259	-2.6702	-3.23626	-3.74452	-3.70888	-5.1487	-3.65366	-3.43652
APAF1	Apoptotic protease-activating factor 1	O14727	O14727;C9JLV4	APAF_HUMAN	1.14161	0.298961	0.417955	-4.23765	-3.09605	-4.28709	-4.28927	-4.33738	-4.03688	-1.68845	-4.49141	-0.510829	-5.6935
RIOK3	Serine/threonine-protein kinase RIO3	O14730	O14730;B4E1Q4	RIOK3_HUMAN	-0.241811	0.0239666	0.0614881	-0.551073	-0.792884	-0.508354	-0.669956	-0.55382	-0.472161	-0.669716	-0.941524	-0.733093	-0.827203
IMPA2	Inositol monophosphatase 2	O14732	O14732	IMPA2_HUMAN	-0.234693	0.145519	0.243425	-0.587916	-0.822609	-0.592773	-0.929044	-0.367626	-0.462223	-0.581607	-0.783235	-0.874421	-1.05117
MAP2K7	Dual specificity mitogen-activated protein kinase kinase 7	O14733	O14733	MP2K7_HUMAN	-1.08753	8.93657e-07	6.75056e-05	0.729384	-0.358151	0.808989	0.559346	0.643676	0.905524	-0.351094	-0.388566	-0.373663	-0.31928
ACOT8	Acyl-coenzyme A thioesterase 8	O14734	O14734;A0A494C0N6;H7C5A7	ACOT8_HUMAN	0.419662	0.0863182	0.16366	0.459239	0.878901	0.744714	0.304612	0.261929	0.525701	1.25265	0.306243	0.747647	1.20906
PDCD5	Programmed cell death protein 5	O14737	O14737;K7EQA1	PDCD5_HUMAN	0.322363	0.0228593	0.0593136	3.60038	3.92275	3.56069	3.59128	3.73857	3.51099	3.7221	4.2382	3.92215	3.80853
PRMT5	Protein arginine N-methyltransferase 5	O14744	O14744;G3V5T6;H0YJ77;H0YJX6	ANM5_HUMAN	0.285053	0.00276472	0.0120622	1.8671	2.15215	1.9118	1.85109	1.77203	1.93346	2.10594	2.11061	2.27007	2.12197
SLC9A3R1	Na(+)/H(+) exchange regulatory cofactor NHE-RF1	O14745	O14745	NHRF1_HUMAN	0.181328	0.182097	0.286604	5.49456	5.67589	5.41203	5.54141	5.64385	5.38094	5.4703	5.97708	5.75343	5.50273
CHEK1	Serine/threonine-protein kinase Chk1	O14757	O14757;E7EPP6	CHK1_HUMAN	-1.38107	2.24357e-07	3.69459e-05	-0.166724	-1.5478	-0.00830977	-0.308167	-0.266191	-0.084228	-1.55671	-1.51428	-1.62377	-1.49643
TNFRSF10B	Tumor necrosis factor receptor superfamily member 10B	O14763	O14763	TR10B_HUMAN	0.463229	0.1904	0.296682	-3.60213	-3.1389	-3.66316	-3.66379	-2.97129	-4.1103	-2.53266	-3.49699	-3.50373	-3.02224
FPGT	Fucose-1-phosphate guanylyltransferase	O14772	O14772;A0A0S2Z5C6	FPGT_HUMAN	-0.0951267	0.466092	0.583006	-1.30572	-1.40085	-1.28527	-1.26089	-1.45219	-1.22452	-1.23742	-1.69796	-1.32216	-1.34584
TPP1	Tripeptidyl-peptidase 1	O14773	O14773;A0A2R8Y7U1;A0A2R8YD45;A0A804HJ17;A0A2R8YE64;E7EV34	TPP1_HUMAN	-0.531638	7.75731e-05	0.000998718	3.19372	2.66208	3.26517	3.14956	3.29232	3.06782	2.66654	2.64925	2.75585	2.57668
TCERG1	Transcription elongation regulator 1	O14776	O14776;A0A7P0T8N8	TCRG1_HUMAN	0.28847	0.00238958	0.0108327	2.12847	2.41694	2.16289	2.07691	2.11146	2.16263	2.33062	2.55102	2.39326	2.39286
NDC80	Kinetochore protein NDC80 homolog	O14777	O14777	NDC80_HUMAN	-0.98021	1.76036e-07	3.18699e-05	0.482195	-0.498015	0.508371	0.49031	0.512688	0.417411	-0.456528	-0.482384	-0.468066	-0.585082
TNPO2	Transportin-2	O14787	O14787;A0A075B780	TNPO2_HUMAN	-0.0987793	0.691834	0.772338	1.60184	1.50306	1.80797	1.58232	1.24618	1.77091	1.79967	0.765991	1.65624	1.79035
APOL1	Apolipoprotein L1	O14791	O14791	APOL1_HUMAN	-1.18922	0.00483652	0.0180439	-2.87086	-4.06008	-2.61111	-2.57706	-3.05467	-3.24062	-3.2737	-4.31026	-4.4064	-4.24997
UNC13B	Protein unc-13 homolog B	O14795	O14795;A0A1B0GUS7;A0A1B0GVW8;B1AM27;I6L9J0	UN13B_HUMAN	-0.211386	0.0864972	0.163898	1.43096	1.21958	1.58634	1.31417	1.22152	1.60182	1.2248	1.13327	1.12856	1.39167
POLR3A	DNA-directed RNA polymerase III subunit RPC1	O14802	O14802	RPC1_HUMAN	0.23345	0.00274707	0.0120148	0.436672	0.670122	0.44503	0.44739	0.391954	0.462315	0.687673	0.650111	0.692682	0.650024
PSMA7	Proteasome subunit alpha type-7	O14818	O14818;H0Y586	PSA7_HUMAN	0.672526	0.00394941	0.0156364	3.32815	4.00067	3.27001	3.34891	3.31792	3.37573	3.80593	4.57707	3.77006	3.84963
SCAMP3	Secretory carrier-associated membrane protein 3	O14828	O14828	SCAM3_HUMAN	0.135624	0.202256	0.310532	3.62933	3.76496	3.6434	3.6484	3.63254	3.59299	3.74034	4.04552	3.60711	3.66686
TNFRSF13B	Tumor necrosis factor receptor superfamily member 13B	O14836	O14836;E7ER05;J3QR67	TR13B_HUMAN	-1.27353	0.00340483	0.0139604	-3.03649	-4.31002	-3.19038	-2.73581	-2.63526	-3.58451	-4.42499	-4.69777	-3.70008	-4.41723
OPLAH	5-oxoprolinase	O14841	O14841	OPLA_HUMAN	0.557871	0.00123534	0.00684461	-1.27104	-0.713169	-1.18061	-1.11769	-1.23306	-1.55281	-0.581256	-0.855967	-0.672037	-0.743417
BACH1	Transcription regulator protein BACH1	O14867	O14867	BACH1_HUMAN	0.273992	0.745829	0.815877	-1.35664	-1.08265	-1.50906	-1.35851	-1.26906	-1.28993	1.77287	-1.60674	-2.3723	-2.12442
BCKDK	[3-methyl-2-oxobutanoate dehydrogenase [lipoamide]] kinase, mitochondrial	O14874	O14874;H3BS02;H3BTL2	BCKD_HUMAN	0.78682	7.99917e-06	0.000236009	0.258504	1.04532	0.31167	0.350688	0.132215	0.239442	1.02267	0.892503	1.13842	1.12771
IFIT3	Interferon-induced protein with tetratricopeptide repeats 3	O14879	O14879;A0A7P0T7D6;A0A7P0T855	IFIT3_HUMAN	0.43608	0.00117077	0.0065329	2.38959	2.82567	2.40556	2.30697	2.32325	2.52257	2.69667	3.03761	2.79814	2.77025
MGST3	Microsomal glutathione S-transferase 3	O14880	O14880;Q5VV87;Q5VV89	MGST3_HUMAN	-0.782417	0.259348	0.375562	-2.19293	-2.97535	-3.3172	-0.793713	-1.27923	-3.38158	-3.04525	-2.7035	-2.30063	-3.85201
GEMIN2	Gem-associated protein 2	O14893	O14893;A0A3B3IU42;A0A8J9FJK1;A0A8J9FN78;H0YDP6;H0YEL0	GEMI2_HUMAN	-0.276139	0.0599921	0.124248	-0.465885	-0.742024	-0.625934	-0.179295	-0.499662	-0.558647	-0.844955	-0.494326	-0.745611	-0.883203
TAX1BP3	Tax1-binding protein 3	O14907	O14907	TX1B3_HUMAN	-0.305475	0.0667103	0.13481	-0.846268	-1.15174	-0.629457	-0.852103	-0.963857	-0.939656	-1.15111	-0.780717	-1.33496	-1.34019
GIPC1	PDZ domain-containing protein GIPC1	O14908	O14908;Q8TF64;A0A2R8Y651;K7EM11	GIPC1_HUMAN	0.191025	0.41493	0.534981	-1.06277	-0.87175	-1.10739	-0.959845	-0.872425	-1.31144	-1.34975	-0.389738	-0.564562	-1.18294
IKBKB	Inhibitor of nuclear factor kappa-B kinase subunit beta	O14920	O14920;A0A499FJS7	IKKB_HUMAN	-0.449487	0.00108525	0.00625193	-0.405569	-0.855056	-0.331747	-0.382021	-0.606121	-0.302388	-0.728365	-0.899727	-0.868667	-0.923467
TIMM23	Mitochondrial import inner membrane translocase subunit Tim23	O14925	O14925;Q5SRD1	TIM23_HUMAN	-1.26698	0.0456766	0.101232	-2.16048	-3.42747	-3.79419	-1.04045	-1.5615	-2.24579	-3.46806	-3.59385	-2.96341	-3.68454
HAT1	Histone acetyltransferase type B catalytic subunit	O14929	O14929	HAT1_HUMAN	-0.275063	0.116603	0.206364	3.03523	2.76017	2.98447	2.96375	2.88344	3.30929	2.87173	2.31815	2.87202	2.97878
UBE2L6	Ubiquitin/ISG15-conjugating enzyme E2 L6	O14933	O14933;E9PKW8	UB2L6_HUMAN	-0.481072	0.0213732	0.0563034	1.35845	0.877376	1.65894	1.23635	1.40204	1.13647	0.621184	1.24186	1.03341	0.613044
CASK	Peripheral plasma membrane protein CASK	O14936	O14936;A0A2R8Y6F8;A0A2R8YE77;A0A2R8YEK3;A0A2R8YFN5;A0A2U3TZM1;A0A2U3TZM4;A0A2U3TZN6;A0A7I2RJN6;Q5JS72;Q5JS79	CSKP_HUMAN	0.630445	0.00065101	0.00434068	-1.00178	-0.371335	-1.19612	-0.758688	-0.897697	-1.15462	-0.507389	-0.238093	-0.297027	-0.442833
UQCRQ	Cytochrome b-c1 complex subunit 8	O14949	O14949	QCR8_HUMAN	-1.4759	0.0444367	0.0991668	-0.737693	-2.2136	-1.83907	0.0921442	0.150685	-1.35453	-3.30736	-0.807157	-2.0523	-2.68757
MYL12A;MYL12B	Myosin regulatory light chain 12B	O14950;P19105	O14950;P19105;J3QRS3	ML12A_HUMAN;ML12B_HUMAN	0.657895	4.55388e-05	0.000713813	5.53469	6.19258	5.58011	5.43041	5.42542	5.70281	6.08911	6.27169	6.25377	6.15575
HGS	Hepatocyte growth factor-regulated tyrosine kinase substrate	O14964	O14964;A0A7I2V6E0;I3L1P5;A0A7I2V2D8;A0A7I2V2K2;A0A7I2V2R9;A0A7I2V2W5;A0A7I2V307;A0A7I2V3I8;A0A7I2V3J3;A0A7I2V3Z1;A0A7I2V5A2;A0A7I2V5A3;A0A7I2V637;A0A7I2YQD1;A0A7I2V4M9;I3L1E3	HGS_HUMAN	0.193385	0.0565547	0.118832	1.70659	1.89997	1.72713	1.72942	1.76268	1.60711	1.77904	2.04676	2.01913	1.75496
AURKA	Aurora kinase A	O14965	O14965;A3KFJ0;Q5QPD4	AURKA_HUMAN	-1.10653	0.000438227	0.00325271	-0.543199	-1.64972	-0.462429	-0.618497	-0.458077	-0.633795	-1.75683	-1.61458	-2.13479	-1.0927
CLGN	Calmegin	O14967	O14967	CLGN_HUMAN	-0.0506857	0.879303	0.919153	-3.37285	-3.42354	-3.98752	-2.72441	-3.02711	-3.75237	-3.56116	-3.64821	-3.4473	-3.03748
VPS26C	Vacuolar protein sorting-associated protein 26C	O14972	O14972	VP26C_HUMAN	-0.236547	0.111823	0.199602	-0.211001	-0.447549	-0.177266	-0.347399	-0.259251	-0.0600896	-0.206331	-0.806201	-0.434968	-0.342694
PPP1R12A	Protein phosphatase 1 regulatory subunit 12A	O14974	O14974;H0YIM2;H0YIS3	MYPT1_HUMAN	0.0386136	0.697044	0.77643	2.27301	2.31162	2.2554	2.28698	2.3513	2.19834	2.16911	2.54802	2.35794	2.17141
SLC27A2	Long-chain fatty acid transport protein 2	O14975	O14975;G3V1R7	S27A2_HUMAN	-0.927581	0.119071	0.209528	-1.68557	-2.61315	-2.39831	-1.27738	-1.41011	-1.65648	-1.84139	-4.26725	-1.90547	-2.43849
GAK	Cyclin-G-associated kinase	O14976	O14976	GAK_HUMAN	-0.0694468	0.38881	0.508808	1.31771	1.24826	1.4484	1.36363	1.22758	1.23122	1.25336	1.16793	1.35443	1.21733
XPO1	Exportin-1	O14980	O14980;A0A7I2V2C5;A0A7I2V2H0;A0A7I2V2S3;A0A7I2V2Y6;A0A7I2V3J1;A0A7I2V3N0;A0A7I2V3P3;A0A7I2V3W6;A0A7I2V461;A0A7I2V4A3;A0A7I2YQP1;A0A7I2YQV4;A0A7I2YQX3;C9J673;C9JKM9	XPO1_HUMAN	0.105258	0.695856	0.775473	2.74794	2.8532	3.01376	2.57476	2.35338	3.04986	3.18096	2.11837	2.9557	3.15776
BTAF1	TATA-binding protein-associated factor 172	O14981	O14981	BTAF1_HUMAN	-0.254463	0.00739612	0.0247729	-0.111527	-0.36599	-0.0676397	-0.104705	-0.203916	-0.0698457	-0.320934	-0.481932	-0.294346	-0.366746
PIP5K1B	Phosphatidylinositol 4-phosphate 5-kinase type-1 beta	O14986	O14986	PI51B_HUMAN	-0.0772865	0.805019	0.862292	-2.19554	-2.27282	-2.10236	-2.40035	-2.08461	-2.19483	-1.64167	-2.01495	-3.16498	-2.2697
ZNF609	Zinc finger protein 609	O15014	O15014	ZN609_HUMAN	-0.115494	0.514973	0.626258	-0.823594	-0.939089	-0.599729	-0.690196	-0.676497	-1.32795	-0.919155	-1.16146	-0.851572	-0.824172
SPTBN2	Spectrin beta chain, non-erythrocytic 2	O15020	O15020;A0A087WYQ1	SPTN2_HUMAN	0.283256	0.462268	0.579759	-4.08698	-3.80373	-4.42506	-4.15063	-4.15126	-3.62098	-3.8223	-3.22285	-4.71221	-3.45755
MAST4	Microtubule-associated serine/threonine-protein kinase 4	O15021	O15021;H7C1I9	MAST4_HUMAN	-0.0761923	0.476349	0.592568	-0.0060355	-0.0822278	0.0856762	0.10567	-0.0838725	-0.131615	-0.083688	-0.141932	-0.246281	0.14299
SEC16A	Protein transport protein Sec16A	O15027	O15027;A0A3F2YNX0;A0A3F2YNZ0;A0A8I5KPG1;F1T0I1;X6RGP5	SC16A_HUMAN	0.0467578	0.586797	0.689293	1.86013	1.90689	1.9098	1.80449	1.91643	1.8098	1.82166	2.09179	1.93941	1.77469
PLXNB2	Plexin-B2	O15031	O15031	PLXB2_HUMAN	-0.347613	0.320751	0.440333	-2.70176	-3.04937	-3.52278	-2.23078	-2.31846	-2.73501	-2.76147	-3.60608	-2.91056	-2.91936
KHNYN	Protein KHNYN	O15037	O15037	KHNYN_HUMAN	-0.278258	0.0287624	0.0707177	-1.09437	-1.37263	-1.12857	-1.04549	-1.20525	-0.998172	-1.56939	-1.24421	-1.27034	-1.40656
U2SURP	U2 snRNP-associated SURP motif-containing protein	O15042	O15042;E7ET15;H7C4V2	SR140_HUMAN	0.108961	0.290173	0.409198	1.7641	1.87306	1.89945	1.56815	1.6562	1.93259	1.93193	1.84659	1.77982	1.93388
SETD1A	Histone-lysine N-methyltransferase SETD1A	O15047	O15047	SET1A_HUMAN	-0.206469	0.061822	0.127218	-0.674138	-0.880608	-0.656782	-0.730255	-0.67935	-0.630166	-1.01511	-0.649183	-0.888511	-0.969627
SYNJ2	Synaptojanin-2	O15056	O15056;A0A1W2PR85;E7ER60	SYNJ2_HUMAN	-0.0696407	0.615992	0.711208	-2.31237	-2.38201	-2.20526	-2.33298	-2.33994	-2.3713	-2.34788	-2.3078	-2.35116	-2.5212
SYNM	Synemin	O15061	O15061;A0A075B7B1;H0YL34	SYNEM_HUMAN	-0.104378	0.489947	0.604816	-1.79061	-1.89498	-1.79312	-1.79177	-1.49418	-2.08336	-1.9687	-1.85248	-1.83966	-1.9191
ZBTB5	Zinc finger and BTB domain-containing protein 5	O15062	O15062	ZBTB5_HUMAN	-0.460039	0.293244	0.411997	-2.94254	-3.40257	-3.19164	-2.62754	-2.58625	-3.36471	-3.98751	-2.64344	-4.20391	-2.77544
KIF3B	Kinesin-like protein KIF3B	O15066	O15066	KIF3B_HUMAN	-0.183874	0.0787038	0.152899	-0.674916	-0.85879	-0.600905	-0.737398	-0.612117	-0.749244	-0.87056	-0.667075	-0.96834	-0.929183
PFAS	Phosphoribosylformylglycinamidine synthase	O15067	O15067	PUR4_HUMAN	-0.00840975	0.907107	0.938931	2.98409	2.97568	3.05305	2.96005	3.01993	2.90334	2.94795	2.96866	3.09725	2.88885
CEP290	Centrosomal protein of 290 kDa	O15078	O15078;A0A5F9ZHU6;A0A6Q8PGB1;A0A6Q8PH78;J3KNF5;A0A5K1VW81;A0A6Q8PEZ6;A0A6Q8PG44;A0A6Q8PGC3;A0A6Q8PGP6;A0A6Q8PH24;S4R322	CE290_HUMAN	-0.354726	0.0351194	0.0830874	-1.77158	-2.12631	-1.79288	-1.79858	-1.7809	-1.71397	-1.95019	-1.93574	-2.39298	-2.22633
ANKRD28	Serine/threonine-protein phosphatase 6 regulatory ankyrin repeat subunit A	O15084	O15084	ANR28_HUMAN	0.0706496	0.473984	0.590168	0.22296	0.29361	0.321214	0.259328	0.303223	0.00807516	0.372773	0.130972	0.313889	0.356804
ARHGEF11	Rho guanine nucleotide exchange factor 11	O15085	O15085	ARHGB_HUMAN	0.173496	0.0466733	0.102861	0.349565	0.523061	0.227451	0.307336	0.450108	0.413363	0.5459	0.471028	0.464705	0.610609
PRORP	Mitochondrial ribonuclease P catalytic subunit	O15091	O15091;A0A0A0MTQ0	MRPP3_HUMAN	-0.184895	0.443615	0.561249	-1.37306	-1.55796	-1.12844	-1.32041	-1.64321	-1.40019	-1.26318	-2.13563	-1.71719	-1.11584
CHUK	Inhibitor of nuclear factor kappa-B kinase subunit alpha	O15111	O15111	IKKA_HUMAN	-0.419899	0.041746	0.0947143	-0.513899	-0.933798	-0.316848	-0.579805	-0.893852	-0.265092	-0.811247	-1.30341	-0.910798	-0.709736
LSM1	U6 snRNA-associated Sm-like protein LSm1	O15116	O15116	LSM1_HUMAN	0.418374	0.000691758	0.0045355	1.73502	2.1534	1.76022	1.56991	1.74899	1.86098	2.10921	2.27217	2.15138	2.08083
NPC1	NPC intracellular cholesterol transporter 1	O15118	O15118;K7EQ23	NPC1_HUMAN	-0.00523912	0.982959	0.990961	-1.84137	-1.84661	-2.38479	-1.75185	-1.31831	-1.91053	-1.55917	-2.0142	-2.12125	-1.6918
SCAMP1	Secretory carrier-associated membrane protein 1	O15126	O15126;A0A087WZA6	SCAM1_HUMAN	0.0377328	0.630037	0.723648	0.372095	0.409828	0.382813	0.383569	0.408798	0.3132	0.526969	0.495086	0.288267	0.328991
SCAMP2	Secretory carrier-associated membrane protein 2	O15127	O15127	SCAM2_HUMAN	0.134864	0.26801	0.38518	-0.45102	-0.316157	-0.757417	-0.3442	-0.277209	-0.425255	-0.232025	-0.2475	-0.392433	-0.392668
ARPC1B	Actin-related protein 2/3 complex subunit 1B	O15143	O15143;A0A1W2PNV4;C9JEY1;C9K057;F8VXW2	ARC1B_HUMAN	0.0445282	0.821837	0.875596	4.53148	4.57601	4.73963	4.43889	4.43171	4.51568	4.82195	3.9597	4.72998	4.7924
ARPC2	Actin-related protein 2/3 complex subunit 2	O15144	O15144	ARPC2_HUMAN	0.332069	0.12146	0.212769	3.72777	4.05984	3.91046	3.63887	3.41614	3.94562	4.23648	3.51747	4.20051	4.2849
ARPC3	Actin-related protein 2/3 complex subunit 3	O15145	O15145	ARPC3_HUMAN	0.380281	0.00144789	0.00763402	4.59365	4.97393	4.49613	4.53165	4.65309	4.69372	4.86898	5.12767	4.98583	4.91324
BET1	BET1 homolog	O15155	O15155;A0A3B3IU16;C9JTT8;H7C1N3;Q68DU7	BET1_HUMAN	-0.588573	0.0245094	0.0625636	-1.42572	-2.01429	-1.72198	-1.79917	-1.33039	-0.851328	-2.00895	-1.80148	-2.14664	-2.10008
ZBTB7B	Zinc finger and BTB domain-containing protein 7B	O15156	O15156	ZBT7B_HUMAN	0.715446	0.000896221	0.00548026	-2.17859	-1.46314	-1.99832	-2.28439	-2.37816	-2.05349	-1.44868	-1.66028	-1.2558	-1.48779
POLR1C	DNA-directed RNA polymerases I and III subunit RPAC1	O15160	O15160;A0A2R8Y5D3;A0A2R8YEZ4;E7EQB9;A0A2R8Y8D6;H0Y723	RPAC1_HUMAN	-0.0429676	0.593143	0.69443	1.44415	1.40118	1.41801	1.33978	1.46046	1.55836	1.45403	1.26002	1.49419	1.39649
PLSCR1	Phospholipid scramblase 1	O15162	O15162;C9J7K9;C9JE06;C9J0H3	PLS1_HUMAN	-1.13949	0.000995915	0.0059311	-2.21133	-3.35083	-2.63133	-2.00199	-2.09261	-2.1194	-2.8913	-3.63881	-3.35527	-3.51793
TRIM24	Transcription intermediary factor 1-alpha	O15164	O15164	TIF1A_HUMAN	-0.357201	0.00508049	0.0186786	-0.500625	-0.857826	-0.498578	-0.650148	-0.46873	-0.385044	-0.917762	-0.708347	-0.803413	-1.00178
AXIN1	Axin-1	O15169	O15169	AXIN1_HUMAN	-0.000730701	0.998912	0.999149	-4.67323	-4.67396	-4.48848	-4.88125	-4.34485	-4.97836	-5.27827	-3.51732	-5.80489	-4.09538
PGRMC2	Membrane-associated progesterone receptor component 2	O15173	O15173	PGRC2_HUMAN	-0.30147	0.416503	0.536424	0.569363	0.267893	-0.457764	1.13182	1.27354	0.329854	0.287007	0.317878	0.484366	-0.0176773
CETN3	Centrin-3	O15182	O15182;E5RFM2;E5RH67;E5RJF8;E5RK82	CETN3_HUMAN	-0.752938	0.00606843	0.0213974	-1.25364	-2.00658	-1.29372	-1.22841	-1.14726	-1.34518	-2.39444	-1.39253	-2.03266	-2.20668
RGL2	Ral guanine nucleotide dissociation stimulator-like 2	O15211	O15211	RGL2_HUMAN	-0.474329	0.222575	0.334832	-3.12345	-3.59778	-3.0109	-2.81268	-3.13184	-3.53838	-3.15651	-4.58391	-3.08243	-3.56827
PFDN6	Prefoldin subunit 6	O15212	O15212	PFD6_HUMAN	0.204002	0.111186	0.198666	3.35948	3.56349	3.32104	3.32226	3.40397	3.39067	3.3839	3.89107	3.58871	3.39026
WDR46	WD repeat-containing protein 46	O15213	O15213;A0A0G2JJL1;A0A140T9L0;H0Y6G3	WDR46_HUMAN	0.224588	0.0379253	0.0879624	0.174611	0.399199	0.231741	0.232555	0.25945	-0.0253037	0.426096	0.542493	0.348947	0.279261
GNPAT	Dihydroxyacetone phosphate acyltransferase	O15228	O15228	GNPAT_HUMAN	-0.127344	0.574473	0.679128	-0.58858	-0.715924	-0.548559	-0.165253	-0.682276	-0.958231	-0.275857	-1.16487	-0.800786	-0.622187
CASC3	Protein CASC3	O15234	O15234	CASC3_HUMAN	0.331906	0.000998169	0.005937	-0.501451	-0.169545	-0.468405	-0.578818	-0.433601	-0.524981	-0.165996	-0.231564	-0.16115	-0.119471
MRPS12	28S ribosomal protein S12, mitochondrial	O15235	O15235	RT12_HUMAN	0.318817	0.0463652	0.102406	0.0308034	0.34962	-0.215978	0.127568	0.236425	-0.0248011	0.297382	0.110126	0.651315	0.339658
CLIC2	Chloride intracellular channel protein 2	O15247	O15247	CLIC2_HUMAN	-0.028209	0.7617	0.828892	3.02443	2.99622	3.0007	3.0745	3.02013	3.0024	2.87639	3.23132	3.0128	2.86438
ACOX3	Peroxisomal acyl-coenzyme A oxidase 3	O15254	O15254	ACOX3_HUMAN	-0.0547829	0.644132	0.734477	-1.51686	-1.57164	-1.47924	-1.41732	-1.61831	-1.55257	-1.64316	-1.36547	-1.55969	-1.71826
RER1	Protein RER1	O15258	O15258	RER1_HUMAN	0.306813	0.442401	0.560401	-0.37178	-0.0649666	-0.196359	0.117604	-0.420906	-0.987457	-0.359186	0.962672	-0.0252057	-0.838147
MAPK13	Mitogen-activated protein kinase 13	O15264	O15264;Q5R3E6	MK13_HUMAN	0.0651878	0.457968	0.575385	1.86521	1.9304	1.95224	1.68385	1.81086	2.0139	1.91807	1.99178	1.86351	1.94825
SPTLC1	Serine palmitoyltransferase 1	O15269	O15269;A0A8I5QKQ8	SPTC1_HUMAN	-0.97075	0.00599936	0.0212514	-1.90244	-2.87319	-2.40695	-1.38769	-1.64174	-2.1734	-2.58331	-3.12206	-3.15177	-2.63563
SPTLC2	Serine palmitoyltransferase 2	O15270	O15270;H0YJV2	SPTC2_HUMAN	-0.315718	0.424957	0.544731	-2.46233	-2.77805	-1.83014	-2.59896	-2.57951	-2.84072	-3.8042	-2.58748	-2.55892	-2.16161
FANCG	Fanconi anemia group G protein	O15287	O15287	FANCG_HUMAN	-0.464877	0.319233	0.43893	-1.76009	-2.22497	-1.32832	-1.99218	-2.50017	-1.21969	-2.60951	-3.06587	-1.17474	-2.04975
OGT	UDP-N-acetylglucosamine--peptide N-acetylglucosaminyltransferase 110 kDa subunit	O15294	O15294	OGT1_HUMAN	-0.946105	1.35674e-07	3.0597e-05	2.18951	1.2434	2.23769	2.15003	2.15456	2.21575	1.23927	1.21859	1.32401	1.19174
PPM1D	Protein phosphatase 1D	O15297	O15297;A0A8J9C7E3	PPM1D_HUMAN	-0.159477	0.256428	0.372694	-1.50907	-1.66855	-1.36655	-1.5645	-1.47264	-1.63261	-1.76278	-1.37798	-1.72453	-1.80891
PMM2	Phosphomannomutase 2	O15305	O15305;H3BV55;A0A804HKA7;H3BPH4	PMM2_HUMAN	0.212353	0.0431952	0.0971308	3.36851	3.58086	3.36623	3.24541	3.4077	3.45471	3.4777	3.7785	3.60421	3.46304
POLR3G	DNA-directed RNA polymerase III subunit RPC7	O15318	O15318;D6R9U7;A0A7I2R591	RPC7_HUMAN	0.113733	0.437063	0.556227	-1.53048	-1.41675	-1.63478	-1.47588	-1.43368	-1.57757	-1.59492	-1.05284	-1.48287	-1.53635
MID1	E3 ubiquitin-protein ligase Midline-1	O15344	O15344;A0A6Q8PF94;C9J453;A0A087X255;A0A8I5KPB2;A0A8I5KR14;A0A8I5KPE0	TRI18_HUMAN	-0.385743	0.0688057	0.137825	-2.08026	-2.466	-2.22272	-1.86611	-1.81914	-2.41306	-2.39927	-2.54287	-2.26042	-2.66145
HMGB3	High mobility group protein B3	O15347	O15347;E7EQU1;E7ES08;E9PES6	HMGB3_HUMAN	0.353095	0.14435	0.241927	2.5343	2.8874	2.40085	2.69565	2.57397	2.46674	2.59391	3.41424	3.1754	2.36605
PPM1G	Protein phosphatase 1G	O15355	O15355	PPM1G_HUMAN	0.200263	0.035992	0.0848966	3.43597	3.63623	3.4278	3.36362	3.45953	3.4929	3.52125	3.82096	3.64315	3.55956
INPPL1	Phosphatidylinositol 3,4,5-trisphosphate 5-phosphatase 2	O15357	O15357	SHIP2_HUMAN	0.108728	0.123912	0.216167	0.821168	0.929896	0.919178	0.730386	0.807838	0.827271	0.905478	0.952001	0.89762	0.964486
FANCA	Fanconi anemia group A protein	O15360	O15360;F5H8D5;H3BRX3;H3BSI9;Q0VAP4	FANCA_HUMAN	-0.692516	0.0450434	0.100205	-2.89315	-3.58567	-2.99364	-2.85712	-2.84738	-2.87446	-3.55219	-3.29864	-3.08657	-4.40527
EIF3D	Eukaryotic translation initiation factor 3 subunit D	O15371	O15371	EIF3D_HUMAN	-0.17724	0.0766577	0.14999	3.13256	2.95532	3.08175	3.01844	3.16474	3.2653	2.90133	2.81137	3.11335	2.99521
EIF3H	Eukaryotic translation initiation factor 3 subunit H	O15372	O15372;B3KS98;E5RJT0	EIF3H_HUMAN	0.367648	0.00106422	0.00619281	4.03284	4.40049	4.11675	3.89905	3.98801	4.12754	4.34453	4.37639	4.49626	4.38476
HDAC3	Histone deacetylase 3	O15379	O15379;E7ESJ6	HDAC3_HUMAN	-0.504861	0.00112998	0.00641653	-0.6875	-1.19236	-0.592826	-0.803983	-0.875515	-0.477674	-1.21004	-1.24571	-1.14243	-1.17127
NVL	Nuclear valosin-containing protein-like	O15381	O15381;E7EWK7;E9PGD8;E9PH71;F8WF01	NVL_HUMAN	-0.399461	0.000327594	0.00265108	1.98904	1.58958	2.01866	1.98759	1.98374	1.96618	1.51047	1.74701	1.55907	1.54178
BCAT2	Branched-chain-amino-acid aminotransferase, mitochondrial	O15382	O15382;B3KSI3;M0QXF9;M0QZ10;M0QZP4	BCAT2_HUMAN	1.25656	7.56369e-07	6.4166e-05	1.51216	2.76872	1.54683	1.5315	1.47733	1.49296	2.82006	2.47979	2.88537	2.88965
BIRC5	Baculoviral IAP repeat-containing protein 5	O15392	O15392;A0A0B4J1S3;H3BLT4;K7EMW2	BIRC5_HUMAN	0.12879	0.597941	0.698337	-1.79758	-1.66879	-1.40381	-1.64856	-1.70664	-2.4313	-1.6826	-1.31485	-1.91962	-1.75808
IPO8	Importin-8	O15397	O15397	IPO8_HUMAN	-0.806912	0.0104986	0.0327059	-0.671138	-1.47805	-0.418777	-0.874962	-0.936569	-0.454243	-1.12412	-2.19036	-1.40505	-1.19267
STX7	Syntaxin-7	O15400	O15400	STX7_HUMAN	0.945955	0.00011127	0.00127129	3.00972	3.95568	2.74901	3.07229	3.23165	2.98593	3.7882	4.25646	4.02579	3.75225
FOXP2	Forkhead box protein P2	O15409	O15409;A0A0U1RQE0;A0A0U1RQM2;A0A0U1RQR8;A0A0U1RQY3;A8MUV4;C9JQP8;Q8N6B5	FOXP2_HUMAN	-1.13505	0.00261034	0.0115308	-2.66234	-3.79739	-2.51384	-2.49119	-2.6598	-2.98454	-4.08643	-3.11573	-3.97009	-4.01733
TNRC18	Trinucleotide repeat-containing gene 18 protein	O15417	O15417;H9KVB4	TNC18_HUMAN	0.29938	0.19171	0.297959	-1.24661	-0.947228	-1.06167	-1.2742	-1.29147	-1.3591	-0.469826	-1.29005	-1.37765	-0.65139
SLC16A3	Monocarboxylate transporter 4	O15427	O15427;J3KTM6;J3QQV2	MOT4_HUMAN	-0.209661	0.507951	0.620127	-3.55502	-3.76469	-4.14261	-3.03446	-3.18546	-3.85757	-3.72195	-3.8599	-3.99207	-3.48482
ABCC4	ATP-binding cassette sub-family C member 4	O15439	O15439	MRP4_HUMAN	-0.694073	0.142244	0.239303	-3.50348	-4.19756	-4.07353	-3.40175	-3.44147	-3.09719	-3.66535	-4.01833	-3.71328	-5.39326
POLR1G	DNA-directed RNA polymerase I subunit RPA34	O15446	O15446	RPA34_HUMAN	0.188009	0.181597	0.286007	1.06784	1.25585	1.05338	1.14362	1.23793	0.836409	1.054	1.54216	1.31944	1.10778
YKT6	Synaptobrevin homolog YKT6	O15498	O15498;A0A7I2V3A1;A0A7I2V3V7;A0A7I2V4L6;H7C3K7	YKT6_HUMAN	0.429853	0.000828022	0.00518869	0.590175	1.02003	0.650752	0.436361	0.608066	0.665521	0.933455	1.11008	1.13303	0.903548
NUP42	Nucleoporin NUP42	O15504	O15504;C9JYA1;B4DT96	NUP42_HUMAN	-0.191249	0.0837115	0.160282	-0.497348	-0.688598	-0.552781	-0.543147	-0.430431	-0.463034	-0.675391	-0.455912	-0.78873	-0.834357
ARPC5	Actin-related protein 2/3 complex subunit 5	O15511	O15511;B1ALC0	ARPC5_HUMAN	0.189941	0.0887968	0.166827	4.83152	5.02146	4.93015	4.81728	4.89423	4.68442	4.85524	5.2048	5.11142	4.91439
POLR2D	DNA-directed RNA polymerase II subunit RPB4	O15514	O15514;E9PB93;E9PHV4	RPB4_HUMAN	0.426665	0.00708019	0.0239899	1.41476	1.84142	1.31343	1.46968	1.5518	1.32412	1.675	2.18194	1.80046	1.70829
CLOCK	Circadian locomoter output cycles protein kaput	O15516	O15516	CLOCK_HUMAN	-0.12026	0.567831	0.673165	-2.62925	-2.74951	-2.58547	-2.57376	-2.59695	-2.7608	-2.5452	-3.14283	-2.40303	-2.90697
MAFG	Transcription factor MafG	O15525	O15525;O60675	MAFG_HUMAN	-1.00098	0.125733	0.218428	-1.44689	-2.44787	-1.48335	-1.14597	-2.57033	-0.587883	-2.52661	-1.1531	-2.2919	-3.81986
PDPK1	3-phosphoinositide-dependent protein kinase 1	O15530	O15530;E9PER6	PDPK1_HUMAN	-0.520855	6.85781e-05	0.000916758	-0.0604158	-0.581271	0.0578371	-0.0649521	-0.0792178	-0.15533	-0.526118	-0.640312	-0.588285	-0.570368
TAPBP	Tapasin	O15533	O15533;A0A0A0MSV9;A0A0G2JH37;A0A0G2JKZ1;A2AB90;C9JA35;Q6P1N7	TPSN_HUMAN	-0.930193	0.00468152	0.0176611	0.299756	-0.630437	-0.232888	0.851864	0.712616	-0.132568	-0.574877	-0.60411	-0.65187	-0.69089
RNF113A	E3 ubiquitin-protein ligase RNF113A	O15541	O15541	R113A_HUMAN	0.137821	0.262532	0.378922	0.864495	1.00232	0.763366	0.722107	1.04915	0.923356	0.844636	1.21631	1.10899	0.839337
KDM6A	Lysine-specific demethylase 6A	O15550	O15550;A0A087X0R0;A0A6Q8PFK0;A0A6Q8PHJ0	KDM6A_HUMAN	-0.216218	0.165253	0.266976	-1.24673	-1.46295	-1.15862	-1.00269	-1.32292	-1.50268	-1.21569	-1.63785	-1.53022	-1.46802
DHX15	ATP-dependent RNA helicase DHX15	O43143	O43143	DHX15_HUMAN	0.0564978	0.782894	0.845201	3.51338	3.56988	3.75333	3.29498	3.21322	3.79198	3.77541	3.06604	3.66362	3.77444
RNMT	mRNA cap guanine-N7 methyltransferase	O43148	O43148;K7EP06;K7ERH6	MCES_HUMAN	0.246892	0.00677951	0.0231912	1.48525	1.73214	1.54468	1.43928	1.3952	1.56183	1.76512	1.76273	1.61954	1.78117
ZZEF1	Zinc finger ZZ-type and EF-hand domain-containing protein 1	O43149	O43149	ZZEF1_HUMAN	-0.158539	0.119357	0.209928	1.21849	1.05995	1.32645	1.20198	1.12278	1.22276	1.17649	0.826711	1.11256	1.12406
TTI1	TELO2-interacting protein 1 homolog	O43156	O43156	TTI1_HUMAN	-0.410138	0.000615581	0.00414952	-0.208112	-0.61825	-0.0964992	-0.350411	-0.153365	-0.232173	-0.569818	-0.597824	-0.6637	-0.641656
RRP8	Ribosomal RNA-processing protein 8	O43159	O43159;E9PPY3	RRP8_HUMAN	-0.225361	0.0146931	0.0423624	0.512877	0.287517	0.645063	0.488933	0.410439	0.507074	0.218636	0.358667	0.334835	0.23793
PJA2	E3 ubiquitin-protein ligase Praja-2	O43164	O43164	PJA2_HUMAN	-2.3564	2.46672e-05	0.000477237	-1.46324	-3.81965	-1.46606	-1.3001	-1.40929	-1.67752	-3.60101	-3.21853	-4.57832	-3.88073
SIPA1L1	Signal-induced proliferation-associated 1-like protein 1	O43166	O43166	SI1L1_HUMAN	-0.499925	0.0374852	0.0872847	-2.70661	-3.20653	-2.59475	-2.57641	-2.55916	-3.09611	-3.09597	-3.02723	-3.25031	-3.45261
ZBTB24	Zinc finger and BTB domain-containing protein 24	O43167	O43167	ZBT24_HUMAN	-0.845312	0.0763089	0.149473	-4.5228	-5.36812	-4.50455	-4.85025	-5.21619	-3.52022	-5.57503	-5.19706	-5.63498	-5.0654
CYB5B	Cytochrome b5 type B	O43169	O43169;A0A8I5KP74;A0A8I5KSY3;A0A8I5KSY8;A0A8I5KX20;A0A8I5KYK4;A0A8I5QJ67;A0A8I5QKN7;D6RFH4;H3BUX2;J3QR91	CYB5B_HUMAN	0.00854004	0.976505	0.98732	-0.427291	-0.418751	-1.06884	0.300098	-0.103608	-0.836814	-0.290791	-0.336152	-0.422104	-0.625957
PRPF4	U4/U6 small nuclear ribonucleoprotein Prp4	O43172	O43172	PRP4_HUMAN	0.249823	0.039223	0.090273	2.15414	2.40396	2.18533	2.12016	2.28212	2.02895	2.3109	2.61033	2.49061	2.204
PHGDH	D-3-phosphoglycerate dehydrogenase	O43175	O43175;A0A286YF22;A0A2C9F2M7;A0A286YER3;A0A286YF34;A0A286YFA2;A0A286YFB2;A0A286YFC8;A0A286YFL2;A0A286YFM8	SERA_HUMAN	0.0482532	0.49932	0.612983	4.52304	4.57129	4.49625	4.41243	4.61579	4.56768	4.54261	4.61483	4.61025	4.51748
NDUFS4	NADH dehydrogenase [ubiquinone] iron-sulfur protein 4, mitochondrial	O43181	O43181;H0Y9M8	NDUS4_HUMAN	1.14501	4.0569e-06	0.00015784	0.402836	1.54785	0.391667	0.391863	0.504603	0.323209	1.40907	1.86581	1.50952	1.40699
ARHGAP6	Rho GTPase-activating protein 6	O43182	O43182	RHG06_HUMAN	-0.851087	2.50027e-06	0.00012737	-0.175889	-1.02698	-0.180339	-0.179277	-0.188789	-0.15515	-1.12932	-0.877604	-1.03473	-1.06624
PHF1	PHD finger protein 1	O43189	O43189;A0A140TA01;A2AB22;A2AB23;E9PQT8;E9PQZ5;A0A087WVG4	PHF1_HUMAN	0.332881	0.0778434	0.151639	-0.815976	-0.483096	-0.998265	-0.81501	-0.771053	-0.679579	-0.233621	-0.165268	-0.660181	-0.873312
DYNC1LI2	Cytoplasmic dynein 1 light intermediate chain 2	O43237	O43237;B4E2E0	DC1L2_HUMAN	0.0574372	0.517064	0.6278	1.2482	1.30564	1.27784	1.13248	1.13659	1.4459	1.3146	1.36962	1.22365	1.31468
PSMD3	26S proteasome non-ATPase regulatory subunit 3	O43242	O43242	PSMD3_HUMAN	0.381926	0.0506741	0.109631	3.7678	4.14973	3.90805	3.64604	3.57517	3.94194	4.32904	3.65682	4.26067	4.35237
RBFOX2	RNA binding protein fox-1 homolog 2	O43251	O43251;A0A0G2JRA5;B0QYV1;A0A0G2JRD1;S4R3K7	RFOX2_HUMAN	0.27455	0.209988	0.319632	-1.40243	-1.12788	-1.79692	-1.44487	-1.31965	-1.04829	-1.54466	-1.19308	-0.959676	-0.814107
PAPSS1	Bifunctional 3'-phosphoadenosine 5'-phosphosulfate synthase 1	O43252	O43252	PAPS1_HUMAN	0.0291974	0.69105	0.772183	2.86978	2.89898	3.00234	2.78548	2.77532	2.91598	2.91491	2.89452	2.93068	2.85579
SIAH2	E3 ubiquitin-protein ligase SIAH2	O43255	O43255;C9J9D7	SIAH2_HUMAN	-0.440462	0.12385	0.216111	-1.94465	-2.38511	-1.94566	-2.01847	-2.03284	-1.78162	-2.5735	-3.04895	-2.06794	-1.85007
ZNHIT1	Zinc finger HIT domain-containing protein 1	O43257	O43257	ZNHI1_HUMAN	-1.14061	0.0496281	0.107898	-2.95802	-4.09862	-3.10204	-2.94032	-2.82095	-2.96876	-5.73979	-3.41773	-3.51097	-3.72599
ZW10	Centromere/kinetochore protein zw10 homolog	O43264	O43264	ZW10_HUMAN	-0.272374	0.00243123	0.0109444	1.61683	1.34445	1.70343	1.60053	1.50204	1.66131	1.31288	1.35475	1.35591	1.35429
SPINT1	Kunitz-type protease inhibitor 1	O43278	O43278;H3BVD9;H3BMB6;H3BR01;H3BTQ8	SPIT1_HUMAN	-0.877358	0.140112	0.236561	-1.62111	-2.49847	-1.87527	-0.919623	-1.52216	-2.16739	-1.04529	-2.51844	-2.62391	-3.80623
SART1	U4/U6.U5 tri-snRNP-associated protein 1	O43290	O43290	SNUT1_HUMAN	0.0620373	0.580397	0.684167	2.25317	2.31521	2.19513	2.2613	2.38725	2.16901	2.15923	2.59521	2.33414	2.17226
AP5Z1	AP-5 complex subunit zeta-1	O43299	O43299;A0A3B3IS81	AP5Z1_HUMAN	-0.302018	0.0121298	0.0363944	-0.648966	-0.950984	-0.528005	-0.751824	-0.736623	-0.579412	-1.00116	-1.03858	-0.773125	-0.99107
CCP110	Centriolar coiled-coil protein of 110 kDa	O43303	O43303	CP110_HUMAN	-0.358721	0.0246255	0.0626802	-1.61006	-1.96878	-1.63433	-1.56006	-1.59	-1.65584	-1.96394	-1.69267	-2.03889	-2.17962
CTIF	CBP80/20-dependent translation initiation factor	O43310	O43310	CTIF_HUMAN	0.29906	0.110682	0.19796	-1.9335	-1.63444	-1.86565	-1.89235	-2.18535	-1.79065	-1.87273	-1.23841	-1.69472	-1.73189
PPIP5K2	Inositol hexakisphosphate and diphosphoinositol-pentakisphosphate kinase 2	O43314	O43314;A0A087WZV0;H0Y9S9	VIP2_HUMAN	-0.641051	4.60635e-06	0.000170773	0.326845	-0.314207	0.373481	0.256841	0.336627	0.34043	-0.356489	-0.279575	-0.35114	-0.269622
MAP3K7	Mitogen-activated protein kinase kinase kinase 7	O43318	O43318;Q9UG54	M3K7_HUMAN	-0.549121	0.00209463	0.00986833	-1.20111	-1.75023	-1.04521	-1.1566	-1.29237	-1.31027	-1.97953	-1.79562	-1.67688	-1.5489
EEF1E1	Eukaryotic translation elongation factor 1 epsilon-1	O43324	O43324;D6RBD7;C9J1V9;H0YAL7	MCA3_HUMAN	0.30941	0.278449	0.396162	2.37214	2.68155	2.63571	2.14018	1.9106	2.80207	3.05108	2.04911	2.62837	2.99764
LYRM1	LYR motif-containing protein 1	O43325	O43325;H3BNK2	LYRM1_HUMAN	0.996595	0.0001995	0.00183884	-1.49807	-0.501476	-1.36197	-1.21632	-1.7566	-1.6574	-0.653853	-0.164851	-0.521186	-0.666012
RIPK2	Receptor-interacting serine/threonine-protein kinase 2	O43353	O43353	RIPK2_HUMAN	-0.576758	0.0214636	0.0564457	-2.04037	-2.61713	-2.06127	-2.2753	-2.11732	-1.70759	-2.75902	-2.413	-2.31621	-2.98027
RASA4	Ras GTPase-activating protein 4	O43374	O43374;C9J798;E7ERK1;F8W6L0;E5RK78;F5GXT2;H0YBU2	RASL2_HUMAN	-0.891332	7.58151e-07	6.4166e-05	0.120978	-0.770354	0.21713	0.0606362	0.074854	0.131293	-0.764489	-0.804359	-0.81342	-0.699147
WDR62	WD repeat-containing protein 62	O43379	O43379;A0A7P0T8C3;A0A7P0T975;A0A7P0T9D9;A0A7P0T9F6;A0A7P0T9T4;A0A7P0TA81;A0A7P0TAK3;A0A7P0TBE7;A0A7P0Z436	WDR62_HUMAN	-0.611692	0.00285207	0.0123369	-1.16254	-1.77424	-0.936351	-1.23181	-1.18219	-1.29983	-1.57576	-2.11789	-1.64893	-1.75437
HNRNPR	Heterogeneous nuclear ribonucleoprotein R	O43390	O43390;A0A6Q8PEX7	HNRPR_HUMAN	0.404859	0.000307195	0.00252936	4.58831	4.99317	4.56304	4.50529	4.58164	4.70327	4.93384	5.04577	5.04699	4.94607
PRPF3	U4/U6 small nuclear ribonucleoprotein Prp3	O43395	O43395	PRPF3_HUMAN	0.22255	0.0406129	0.0925885	1.21099	1.43354	1.19743	1.15041	1.26476	1.23138	1.32917	1.68998	1.39835	1.31667
TXNL1	Thioredoxin-like protein 1	O43396	O43396;K7EML9;K7ER96	TXNL1_HUMAN	0.224265	0.0116827	0.0354777	4.49861	4.72287	4.46161	4.52067	4.55278	4.45938	4.6154	4.79654	4.81284	4.66671
TPD52L2	Tumor protein D54	O43399	O43399;A0A087WZ51	TPD54_HUMAN	0.443599	0.00280875	0.0122098	3.05156	3.49516	3.04198	3.00868	3.11095	3.04464	3.35701	3.81841	3.41149	3.39373
EMC8	ER membrane protein complex subunit 8	O43402	O43402	EMC8_HUMAN	0.128998	0.343744	0.463629	0.38601	0.515009	0.355788	0.561379	0.485938	0.140936	0.590462	0.270632	0.758091	0.44085
ERI3	ERI1 exoribonuclease 3	O43414	O43414;A0A3B3ISV9;F6UGJ8	ERI3_HUMAN	0.311195	0.020761	0.0551213	0.407367	0.718562	0.603405	0.427229	0.371797	0.227037	0.781519	0.472604	0.842494	0.777632
THAP12	52 kDa repressor of the inhibitor of the protein kinase	O43422	O43422;A0A804HL83	P52K_HUMAN	0.165538	0.128534	0.22209	0.624683	0.79022	0.874842	0.495489	0.56346	0.564939	0.89318	0.828754	0.659587	0.779359
SYNJ1	Synaptojanin-1	O43426	O43426;C9JFZ1;J3KQV8;A0A0D9SGJ6;J3KPK1	SYNJ1_HUMAN	0.158411	0.113676	0.202307	-1.33758	-1.17917	-1.24066	-1.39049	-1.32667	-1.39249	-1.2946	-1.09589	-1.14744	-1.17873
FIBP	Acidic fibroblast growth factor intracellular-binding protein	O43427	O43427;E9PJW6;E9PSD3	FIBP_HUMAN	-0.0294759	0.901914	0.934922	-0.383417	-0.412893	-0.0428833	-0.524971	-0.852523	-0.113292	-0.176044	-0.903998	-0.500495	-0.0710363
PPIH	Peptidyl-prolyl cis-trans isomerase H	O43447	O43447;A0A7I2V2H6;A0A7I2V343;C9JQD4	PPIH_HUMAN	0.1457	0.145883	0.243865	1.91895	2.06465	1.9179	1.70519	1.93923	2.11349	2.00185	2.11963	2.11596	2.02117
SUV39H1	Histone-lysine N-methyltransferase SUV39H1	O43463	O43463	SUV91_HUMAN	-0.250632	0.691511	0.772333	-2.65083	-2.90146	-2.47655	-2.53052	-2.32526	-3.27097	-4.86323	-2.65191	-1.90849	-2.18219
HTRA2	Serine protease HTRA2, mitochondrial	O43464	O43464;A0A0C4DG44	HTRA2_HUMAN	0.703013	0.0111856	0.0342879	1.56217	2.26518	1.37895	1.91067	1.78415	1.17489	1.92625	2.75432	2.32369	2.05647
OIP5	Protein Mis18-beta	O43482	O43482	MS18B_HUMAN	-1.35846	7.2212e-06	0.000226456	-0.932761	-2.29122	-1.04483	-0.919701	-0.83977	-0.926743	-2.35231	-2.57967	-1.99982	-2.2331
AKR7A2	Aflatoxin B1 aldehyde reductase member 2	O43488	O43488;H3BLU7	ARK72_HUMAN	0.208254	0.0589628	0.122727	2.67518	2.88343	2.75137	2.52744	2.52736	2.89453	2.88709	2.79853	2.93492	2.91317
EPB41L2	Band 4.1-like protein 2	O43491	O43491;A0A2R8Y5B3;E9PHY5;E9PII3;E9PK52	E41L2_HUMAN	0.418598	0.00145559	0.00765972	1.14845	1.56705	1.12383	1.33686	1.17261	0.96049	1.52241	1.69184	1.54562	1.50831
TGOLN2	Trans-Golgi network integral membrane protein 2	O43493	O43493;A0A5F9UY30	TGON2_HUMAN	-0.173683	0.257259	0.373554	-1.81094	-1.98463	-1.98488	-1.67732	-1.56914	-2.01244	-1.87696	-2.07472	-2.01303	-1.9738
LAMTOR5	Ragulator complex protein LAMTOR5	O43504	O43504;A0A0C4DGV4;E9PLX3;R4GMU8	LTOR5_HUMAN	0.486628	0.000115034	0.00129904	2.22914	2.71577	2.11342	2.33388	2.26568	2.2036	2.611	2.78769	2.72802	2.73637
MED7	Mediator of RNA polymerase II transcription subunit 7	O43513	O43513;E5RIE8	MED7_HUMAN	0.171896	0.256258	0.372524	-0.60198	-0.430084	-0.830708	-0.354555	-0.592312	-0.630346	-0.705904	-0.184035	-0.306386	-0.524013
WIPF1	WAS/WASL-interacting protein family member 1	O43516	O43516;B8ZZ90;C9JTB9;E9PB87	WIPF1_HUMAN	0.231897	0.0277944	0.0687194	3.49739	3.72928	3.54462	3.41241	3.6091	3.42342	3.62597	3.87193	3.81711	3.60212
BCL2L11	Bcl-2-like protein 11	O43521	O43521	B2L11_HUMAN	-0.299221	0.0391585	0.0902021	-1.04083	-1.34005	-1.20724	-0.982314	-0.903628	-1.07013	-1.08201	-1.34255	-1.39266	-1.54299
FOXO3	Forkhead box protein O3	O43524	O43524	FOXO3_HUMAN	-0.998534	1.82753e-06	0.000102704	2.34397	1.34543	2.44197	2.17766	2.40238	2.35385	1.33458	1.50244	1.33046	1.21424
AKAP10	A-kinase anchor protein 10, mitochondrial	O43572	O43572	AKA10_HUMAN	-0.252032	0.298461	0.417421	1.39158	1.13955	1.36443	1.42976	1.48626	1.28589	0.826918	1.91543	0.916147	0.899721
DENR	Density-regulated protein	O43583	O43583	DENR_HUMAN	0.441349	0.00243535	0.010956	0.481618	0.922967	0.456319	0.241943	0.566762	0.661448	0.81073	1.02824	1.00747	0.845425
XPOT	Exportin-T	O43592	O43592;F8WDU6	XPOT_HUMAN	0.269433	0.453986	0.571498	2.02924	2.29867	2.43622	1.71256	1.50356	2.46462	2.73725	1.39867	2.29894	2.75983
DNPH1	2'-deoxynucleoside 5'-phosphate N-hydrolase 1	O43598	O43598;H0Y8X4	DNPH1_HUMAN	0.167732	0.174998	0.27861	3.27506	3.44279	3.35584	3.14417	3.27928	3.32094	3.2377	3.7456	3.45019	3.33767
TIMM44	Mitochondrial import inner membrane translocase subunit TIM44	O43615	O43615;M0QXU7	TIM44_HUMAN	1.00969	1.12907e-06	7.8382e-05	1.95057	2.96026	2.03728	1.93826	2.02926	1.79748	3.04408	2.80925	2.97612	3.0116
TRAPPC3	Trafficking protein particle complex subunit 3	O43617	O43617;A0A087WWM0;A0A087WYS5	TPPC3_HUMAN	0.0297041	0.917529	0.945985	2.52168	2.55139	2.75486	2.24744	2.19391	2.89052	2.95048	1.79573	2.50875	2.95058
CHMP2A	Charged multivesicular body protein 2a	O43633	O43633;M0QXX8;M0R1L7;M0R1T5	CHM2A_HUMAN	0.23407	0.0157668	0.0446935	2.79209	3.02616	2.78686	2.7027	2.75397	2.92481	2.96727	3.17322	2.98365	2.98048
NCK2	Cytoplasmic protein NCK2	O43639	O43639;E7ERP6;E7EPF5;E9PEE2	NCK2_HUMAN	-0.301795	0.00453065	0.0172853	1.1211	0.819303	1.1463	0.988217	1.04873	1.30115	0.80049	0.830226	0.856724	0.789773
PLRG1	Pleiotropic regulator 1	O43660	O43660	PLRG1_HUMAN	0.530865	0.0383412	0.0886945	1.37998	1.91084	1.46607	1.47947	1.51302	1.06134	1.6311	2.57108	1.83278	1.60841
PRC1	Protein regulator of cytokinesis 1	O43663	O43663	PRC1_HUMAN	-0.815104	4.99178e-06	0.000179425	-0.378986	-1.19409	-0.376476	-0.370674	-0.414704	-0.354091	-1.23478	-1.03385	-1.22598	-1.28175
RGS10	Regulator of G-protein signaling 10	O43665	O43665	RGS10_HUMAN	0.0549834	0.548073	0.656252	-0.439573	-0.38459	-0.363678	-0.440802	-0.462695	-0.491119	-0.576452	-0.229857	-0.368471	-0.36358
ZNF207	BUB3-interacting and GLEBS motif-containing protein ZNF207	O43670	O43670;X6R4W8;H0Y3M2;J3KRB6;J3KRW6;J3KTL1;J3QRS9;J3QS27	ZN207_HUMAN	0.209212	0.0393371	0.0904663	2.40364	2.61285	2.52294	2.44849	2.44222	2.2009	2.57803	2.54988	2.73414	2.58934
NDUFB5	NADH dehydrogenase [ubiquinone] 1 beta subcomplex subunit 5, mitochondrial	O43674	O43674;E7EWP0;H0Y886	NDUB5_HUMAN	-0.700602	0.190606	0.296829	-1.46481	-2.16541	-2.57904	-0.378659	-0.652949	-2.2486	-1.82443	-2.49575	-2.25002	-2.09146
NDUFB3	NADH dehydrogenase [ubiquinone] 1 beta subcomplex subunit 3	O43676	O43676	NDUB3_HUMAN	-1.87192	0.00512398	0.01878	-1.51201	-3.38393	-1.68989	-1.1556	-0.825384	-2.37717	-2.5082	-2.66401	-4.23434	-4.12918
NDUFA2	NADH dehydrogenase [ubiquinone] 1 alpha subcomplex subunit 2	O43678	O43678	NDUA2_HUMAN	0.436365	0.15026	0.249412	1.29564	1.732	1.24159	1.26077	1.38267	1.29752	1.36644	2.65851	1.65123	1.25183
GET3	ATPase GET3	O43681	O43681	GET3_HUMAN	0.0053005	0.971427	0.983927	3.42018	3.42548	3.63518	3.37873	3.20882	3.458	3.60871	3.03464	3.50639	3.55218
BUB1	Mitotic checkpoint serine/threonine-protein kinase BUB1	O43683	O43683	BUB1_HUMAN	-1.23698	0.000379714	0.00294497	-0.196814	-1.4338	-0.198074	-0.289347	-0.0796042	-0.220233	-1.70968	-0.714313	-1.55799	-1.75319
BUB3	Mitotic checkpoint protein BUB3	O43684	O43684;J3QSX4;J3QT28	BUB3_HUMAN	-0.0173529	0.817979	0.8727	3.54548	3.52813	3.61554	3.54912	3.52905	3.48823	3.50804	3.40865	3.66959	3.52624
BUD23	Probable 18S rRNA (guanine-N(7))-methyltransferase	O43709	O43709;H7C0G4	BUD23_HUMAN	-0.561245	0.000131276	0.00138419	1.81721	1.25597	1.88462	1.80729	1.78549	1.79144	1.20991	1.48526	1.16864	1.16006
TRIAP1	TP53-regulated inhibitor of apoptosis 1	O43715	O43715	TRIA1_HUMAN	0.0216622	0.849655	0.896633	0.755145	0.776807	0.845454	0.928358	0.787916	0.458852	0.680074	0.860217	0.876122	0.690816
GATC	Glutamyl-tRNA(Gln) amidotransferase subunit C, mitochondrial	O43716	O43716;H0YIV9	GATC_HUMAN	0.408068	0.000745787	0.00478344	-0.55389	-0.145822	-0.642002	-0.648261	-0.462863	-0.462433	-0.201752	-0.0702106	-0.102151	-0.209174
HTATSF1	HIV Tat-specific factor 1	O43719	O43719	HTSF1_HUMAN	0.0014151	0.992381	0.996013	0.763543	0.764959	0.772253	0.594798	0.773464	0.91366	0.603157	1.18505	0.726126	0.545499
TRAF3IP2	E3 ubiquitin ligase TRAF3IP2	O43734	O43734;A0A494C172;A0A494C1J9	CIKS_HUMAN	-0.680466	0.417372	0.53709	-2.1631	-2.84356	-1.76528	-1.6346	-2.27722	-2.97529	-1.38477	-4.74949	-3.94384	-1.29617
PRKAB2	5'-AMP-activated protein kinase subunit beta-2	O43741	O43741	AAKB2_HUMAN	-0.321038	0.0371833	0.0867529	-1.73865	-2.05969	-1.46514	-1.87119	-1.80015	-1.81813	-2.08149	-2.04985	-2.10111	-2.00631
AP1G1	AP-1 complex subunit gamma-1	O43747	O43747	AP1G1_HUMAN	0.377256	0.137458	0.233303	1.54171	1.91897	1.65639	1.38653	1.31302	1.81091	2.26389	1.22665	1.97359	2.21174
STX6	Syntaxin-6	O43752	O43752	STX6_HUMAN	0.276683	0.140497	0.237041	-0.589616	-0.312933	-0.762258	-0.450661	-0.660554	-0.484991	-0.543264	0.099504	-0.153947	-0.654026
SYNGR2	Synaptogyrin-2	O43760	O43760;K7ELS8	SNG2_HUMAN	0.382887	0.345307	0.465346	2.17803	2.56092	2.14553	2.04989	2.38908	2.12763	3.32187	1.30193	2.6075	3.01237
SGTA	Small glutamine-rich tetratricopeptide repeat-containing protein alpha	O43765	O43765;A0A7I2V2U2;A0A7I2V4T9;A0A7I2V588;A0A7I2V5Z3;A0A7I2V697;K7EMD6	SGTA_HUMAN	0.161662	0.0870764	0.164643	3.1083	3.26996	3.05674	3.0421	3.23057	3.10379	3.12751	3.38934	3.36717	3.19584
LIAS	Lipoyl synthase, mitochondrial	O43766	O43766;A0A1W2PPM2;A0A1W2PRE7;A0A1X7SBR7;D6RCP8;A0A1W2PQE9	LIAS_HUMAN	0.395838	0.00119199	0.00663559	0.14772	0.543558	0.0893596	0.0348919	0.248111	0.21852	0.49496	0.472038	0.50073	0.706506
ENSA	Alpha-endosulfine	O43768	O43768;A0A1W2PRU0;A6NMQ3;Q5T5H1	ENSA_HUMAN	-0.354373	0.00378921	0.0151761	3.84142	3.48705	3.87677	3.87128	3.99821	3.61944	3.42893	3.58085	3.45537	3.48305
SLC25A20	Mitochondrial carnitine/acylcarnitine carrier protein	O43772	O43772;C9JPE1	MCAT_HUMAN	-0.447072	0.683801	0.766484	-2.04224	-2.48931	0.483784	-2.35296	-2.3883	-3.91148	-3.09143	0.0428349	-3.57451	-3.33414
MYO1B	Unconventional myosin-Ib	O43795	O43795;E9PDF6	MYO1B_HUMAN	-0.147496	0.466701	0.583562	-0.763128	-0.910623	-0.643819	-0.802551	-1.00571	-0.600434	-0.725179	-1.49023	-0.793687	-0.633399
SSNA1	Microtubule nucleation factor SSNA1	O43805	O43805;C9JNU9	SSNA1_HUMAN	-0.428521	0.00867741	0.0280442	1.47615	1.04763	1.42969	1.32673	1.53664	1.61153	0.844095	1.32941	1.17368	0.843321
SLC25A17	Peroxisomal membrane protein PMP34	O43808	O43808;B0QYW5;F6RTR7;F8WE74	PM34_HUMAN	0.778922	0.357014	0.476355	-1.29797	-0.519051	-1.25483	-0.722442	-0.3304	-2.88422	-1.65811	1.38826	0.0218221	-1.82818
NUDT21	Cleavage and polyadenylation specificity factor subunit 5	O43809	O43809	CPSF5_HUMAN	0.411643	0.00462477	0.017499	4.0929	4.50454	4.20698	3.91626	3.95002	4.29833	4.47011	4.66666	4.38021	4.50119
LANCL1	Glutathione S-transferase LANCL1	O43813	O43813;E9PHS0;F8WDS9	LANC1_HUMAN	0.0319193	0.802992	0.86073	1.69818	1.7301	1.72227	1.70683	1.49513	1.86849	1.79716	1.41102	1.91487	1.79735
STRN	Striatin	O43815	O43815	STRN_HUMAN	0.1732	0.0155202	0.0441359	1.40929	1.58249	1.43581	1.39612	1.3494	1.45584	1.5728	1.56089	1.63649	1.5598
RRP9	U3 small nucleolar RNA-interacting protein 2	O43818	O43818	U3IP2_HUMAN	0.45017	0.00428999	0.0166452	2.17277	2.62294	2.23616	2.03546	2.03338	2.38608	2.74481	2.36615	2.63146	2.74934
SCO2	Protein SCO2 homolog, mitochondrial	O43819	O43819	SCO2_HUMAN	0.427513	0.282061	0.400255	-1.93517	-1.50765	-2.18715	-1.43433	-1.5783	-2.54088	-0.954535	-2.48113	-1.15867	-1.43627
CFAP410	Cilia- and flagella-associated protein 410	O43822	O43822	CF410_HUMAN	-0.751299	0.00503536	0.0185512	-1.1052	-1.8565	-1.03313	-1.26244	-1.05638	-1.06884	-2.07959	-1.23002	-2.06717	-2.04921
AKAP8	A-kinase anchor protein 8	O43823	O43823;A0A7P0T893;A0A7P0TBC8;M0QX51	AKAP8_HUMAN	0.0571289	0.648221	0.73772	2.41213	2.46926	2.35846	2.48534	2.60963	2.19508	2.3793	2.68989	2.54872	2.25911
GTPBP6	Putative GTP-binding protein 6	O43824	O43824	GTPB6_HUMAN	0.203337	0.226165	0.339152	-2.10787	-1.90453	-2.03641	-1.98882	-1.93692	-2.46932	-1.94767	-1.95746	-1.97124	-1.74175
ZBTB14	Zinc finger and BTB domain-containing protein 14	O43829	O43829	ZBT14_HUMAN	0.26965	0.153025	0.252228	-2.42878	-2.15913	-2.69986	-2.39415	-2.26314	-2.35796	-2.40963	-2.19014	-1.87625	-2.16049
IDH3B	Isocitrate dehydrogenase [NAD] subunit beta, mitochondrial	O43837	O43837;A0A087WZN1;A0A0D9SG66	IDH3B_HUMAN	0.807855	0.00037837	0.00294099	2.86565	3.67351	3.04958	2.73254	2.85369	2.8268	3.93815	3.31817	3.57166	3.86606
NRDC	Nardilysin	O43847	O43847;G3V1R5	NRDC_HUMAN	0.0828663	0.436169	0.555737	1.69357	1.77644	1.73402	1.57671	1.59569	1.86789	1.85646	1.55879	1.77128	1.91924
CALU	Calumenin	O43852	O43852;H0Y875	CALU_HUMAN	0.995555	2.83801e-06	0.000133086	4.92723	5.92278	4.83966	4.874	5.03381	4.96144	5.7564	6.11842	5.93986	5.87645
ATP9B	Probable phospholipid-transporting ATPase IIB	O43861	O43861;B4DJ94;K7EPH4;K7ERE0	ATP9B_HUMAN	0.325614	0.0199011	0.0532421	-2.04289	-1.71728	-2.09875	-1.9816	-1.9501	-2.14112	-1.63159	-1.81514	-1.73672	-1.68566
AHCYL1	S-adenosylhomocysteine hydrolase-like protein 1	O43865	O43865	SAHH2_HUMAN	-0.347203	0.0020404	0.00968371	-0.347911	-0.695115	-0.297414	-0.328795	-0.413786	-0.35165	-0.704761	-0.580577	-0.840648	-0.654473
KIF1C	Kinesin-like protein KIF1C	O43896	O43896	KIF1C_HUMAN	-0.659041	0.027088	0.0674437	-2.60298	-3.26202	-2.8454	-2.63687	-2.8837	-2.04595	-3.15855	-3.61728	-3.00354	-3.26873
GAS2	Growth arrest-specific protein 2	O43903	O43903;E9PQ74;E9PRR5	GAS2_HUMAN	0.107114	0.256832	0.373051	1.68339	1.7905	1.61392	1.61784	1.63931	1.86247	1.69042	1.89219	1.89739	1.682
ORC5	Origin recognition complex subunit 5	O43913	O43913	ORC5_HUMAN	-0.453118	0.0243437	0.0622302	-1.19588	-1.64899	-1.0712	-1.36763	-1.48997	-0.854704	-1.43254	-1.70252	-1.87043	-1.59049
NDUFS5	NADH dehydrogenase [ubiquinone] iron-sulfur protein 5	O43920	O43920	NDUS5_HUMAN	-0.0317563	0.85109	0.898014	-0.0700083	-0.101765	-0.41621	0.0392446	0.301292	-0.204359	-0.238446	0.0729422	0.0594943	-0.301049
PDE6D	Retinal rod rhodopsin-sensitive cGMP 3',5'-cyclic phosphodiesterase subunit delta	O43924	O43924;B8ZZK5	PDE6D_HUMAN	-0.222851	0.0109655	0.0337007	0.947076	0.724225	0.920982	1.06441	0.821519	0.981394	0.70712	0.73257	0.749338	0.707873
ORC4	Origin recognition complex subunit 4	O43929	O43929	ORC4_HUMAN	-0.569658	0.0109599	0.0337007	-0.284938	-0.854595	0.0273586	-0.341068	-0.693306	-0.132735	-0.634272	-1.19019	-0.820838	-0.773082
PEX1	Peroxisome biogenesis factor 1	O43933	O43933;A0A0C4DG33	PEX1_HUMAN	-0.483758	0.00475805	0.0178375	-0.0804923	-0.564251	0.0479261	-0.101334	-0.42323	0.154669	-0.465029	-0.671331	-0.617348	-0.503295
RAD21	Double-strand-break repair protein rad21 homolog	O60216	O60216;A0A8I5KWV3;E5RFV8;E5RIN7;E5RJK5;E5RJW1	RAD21_HUMAN	0.157942	0.191241	0.297556	2.54505	2.703	2.56333	2.53728	2.53544	2.54418	2.54608	2.97208	2.81973	2.4741
AKR1B10	Aldo-keto reductase family 1 member B10	O60218	O60218	AK1BA_HUMAN	0.673765	0.001089	0.00625405	-1.62427	-0.95051	-1.49046	-1.744	-1.72165	-1.54099	-0.618101	-1.09547	-1.16282	-0.925646
TIMM8A	Mitochondrial import inner membrane translocase subunit Tim8 A	O60220	O60220	TIM8A_HUMAN	0.574407	0.00154748	0.00801004	2.75662	3.33103	2.64077	2.80034	2.98524	2.60014	3.13368	3.48711	3.53031	3.17302
DHX16	Pre-mRNA-splicing factor ATP-dependent RNA helicase DHX16	O60231	O60231;A0A140T947	DHX16_HUMAN	0.0653105	0.629941	0.723648	1.1873	1.25261	1.3464	0.989979	0.967629	1.44518	1.38809	1.05471	1.23191	1.33572
ZNRD2	Protein ZNRD2	O60232	O60232;G3V1B8;H0YEB6	ZNRD2_HUMAN	0.25071	0.0238443	0.0611965	3.08268	3.33339	3.12616	3.23957	2.98774	2.97726	3.23046	3.41362	3.46797	3.22152
GMFG	Glia maturation factor gamma	O60234	O60234;M0QYJ8;M0R0C1;M0R1D2;M0QYG8	GMFG_HUMAN	-0.195698	0.271995	0.389405	3.67085	3.47516	3.57636	3.53403	3.7137	3.85933	3.15345	3.93404	3.53858	3.27456
PPP1R12B	Protein phosphatase 1 regulatory subunit 12B	O60237	O60237;Q6GQY8	MYPT2_HUMAN	-0.149972	0.341063	0.461419	-1.37626	-1.52624	-1.2552	-1.2226	-1.22881	-1.79845	-1.52865	-1.46644	-1.47598	-1.63387
BNIP3L	BCL2/adenovirus E1B 19 kDa protein-interacting protein 3-like	O60238	O60238;H0YBC7	BNI3L_HUMAN	1.79684	0.000876072	0.00539167	-4.35963	-2.56279	-4.09313	-4.68008	-5.16969	-3.49562	-2.6124	-2.31372	-2.72949	-2.59554
MED14	Mediator of RNA polymerase II transcription subunit 14	O60244	O60244;H7C3E5	MED14_HUMAN	0.194697	0.0861135	0.163346	-0.221001	-0.0263034	-0.0232338	-0.289098	-0.398971	-0.1727	0.0558018	-0.162388	-0.0746855	0.0760584
PRPSAP2	Phosphoribosyl pyrophosphate synthase-associated protein 2	O60256	O60256;C9JDH0;C9JDU5;C9JJS3;C9K0K7;E7EPA1;E7EW35;I3L164;I3L331	KPRB_HUMAN	0.156088	0.192282	0.298651	2.40722	2.56331	2.54815	2.28781	2.29892	2.49401	2.7171	2.28845	2.62261	2.62507
GNG7	Guanine nucleotide-binding protein G(I)/G(S)/G(O) subunit gamma-7	O60262	O60262;K7ESC6	GBG7_HUMAN	-0.0502914	0.831244	0.882861	1.02466	0.974367	0.496942	1.41298	1.45125	0.737459	0.791897	0.895061	1.29358	0.916928
SMARCA5	SWI/SNF-related matrix-associated actin-dependent regulator of chromatin subfamily A member 5	O60264	O60264;P28370;B7ZLQ5;A0A0A0MRP6	SMCA5_HUMAN	0.160981	0.2623	0.378741	1.05611	1.21709	1.21333	1.01027	0.921788	1.07903	1.38435	0.818818	1.32479	1.34039
KIAA0513	Uncharacterized protein KIAA0513	O60268	O60268	K0513_HUMAN	-0.645722	0.229965	0.343433	-2.21831	-2.86404	-2.69247	-2.09254	-1.97458	-2.11366	-2.72364	-1.8709	-2.44227	-4.41934
SPAG9	C-Jun-amino-terminal kinase-interacting protein 4	O60271	O60271	JIP4_HUMAN	0.217728	0.00799059	0.026268	0.737875	0.955603	0.779202	0.674852	0.756513	0.740933	0.900424	1.04305	0.977754	0.901182
ZNF292	Zinc finger protein 292	O60281	O60281;H0YAU0;J3KNV1	ZN292_HUMAN	0.898189	0.0150317	0.0431279	-0.812324	0.0858653	-0.856635	-1.1188	-0.814352	-0.459512	0.0624527	0.985502	-0.371653	-0.332841
NUAK1	NUAK family SNF1-like kinase 1	O60285	O60285;F8VXF0	NUAK1_HUMAN	-2.68069	1.8003e-07	3.18699e-05	-1.3918	-4.07249	-1.41839	-1.43592	-1.29194	-1.42095	-4.25893	-3.84668	-4.2948	-3.88956
URB1	Nucleolar pre-ribosomal-associated protein 1	O60287	O60287	NPA1P_HUMAN	-0.443283	0.0486896	0.106426	0.197082	-0.246201	0.500486	-0.0352573	-0.157993	0.481093	0.0256565	-0.56616	-0.37086	-0.0734411
MGRN1	E3 ubiquitin-protein ligase MGRN1	O60291	O60291;K7EPJ5	MGRN1_HUMAN	-0.879651	0.00684551	0.0233605	-3.15024	-4.02989	-3.35526	-3.29951	-2.89312	-3.05307	-3.75183	-4.51617	-4.00583	-3.84572
ZFC3H1	Zinc finger C3H1 domain-containing protein	O60293	O60293	ZC3H1_HUMAN	0.00747569	0.937092	0.961534	-1.11785	-1.11037	-1.15514	-1.22014	-0.976874	-1.11923	-1.18831	-1.04852	-1.02316	-1.1815
LCMT2	tRNA wybutosine-synthesizing protein 4	O60294	O60294	TYW4_HUMAN	-0.112662	0.671664	0.756181	-2.39343	-2.50609	-2.35497	-2.88338	-2.51988	-1.81549	-2.24781	-2.86921	-2.59778	-2.30957
TRAK2	Trafficking kinesin-binding protein 2	O60296	O60296	TRAK2_HUMAN	0.196083	0.471056	0.587865	-3.65061	-3.45453	-3.67438	-3.51588	-3.23458	-4.17762	-3.58959	-3.27169	-3.67951	-3.27733
AQR	RNA helicase aquarius	O60306	O60306	AQR_HUMAN	-0.0820308	0.686192	0.768452	1.2191	1.13707	1.46483	1.11574	0.922235	1.3736	1.38463	0.584593	1.22414	1.35492
MAST3	Microtubule-associated serine/threonine-protein kinase 3	O60307	O60307;A0A8I5KST9	MAST3_HUMAN	-0.295775	0.131028	0.225361	-2.0189	-2.31468	-2.02199	-1.85466	-2.02003	-2.17893	-2.32342	-1.9292	-2.37416	-2.63193
CEP104	Centrosomal protein of 104 kDa	O60308	O60308;A0A6Q8PFR4;A0A6Q8PGF0;A0A6Q8PH14;A0A6Q8PH69;A0A6Q8PHE1;A0A6Q8PHR0;J3QLL3;Q5SR27	CE104_HUMAN	-1.01686	0.00163183	0.00832092	-0.693474	-1.71033	-0.773174	-1.01366	-0.675705	-0.311361	-1.88426	-1.18367	-1.63148	-2.14192
MCM3AP	Germinal-center associated nuclear protein	O60318	O60318	GANP_HUMAN	-0.0982272	0.182542	0.287033	0.898119	0.799892	1.01999	0.881898	0.872815	0.817773	0.830041	0.813468	0.83238	0.72368
PIP5K1C	Phosphatidylinositol 4-phosphate 5-kinase type-1 gamma	O60331	O60331;A0A7P0T808	PI51C_HUMAN	-0.230342	0.126396	0.219258	-1.17086	-1.40121	-0.932679	-1.29373	-1.39389	-1.06315	-1.24046	-1.43316	-1.61108	-1.32012
KIF1B	Kinesin-like protein KIF1B	O60333	O60333;Q12756;A0A087WWA3;A0A3B3IT28;A0A3B3ITE5;A0A3B3ITF7;A0A3B3ITW6;A0A3B3IU40;A0A3B3IUA1;A0A3F2YNW9;H7C0K6;Q4R9M9	KIF1B_HUMAN	-0.200254	0.0311874	0.0753199	0.135611	-0.0646428	0.161161	0.0294744	0.0914426	0.260367	-0.0397947	-0.187248	-0.020541	-0.0109871
KDM1A	Lysine-specific histone demethylase 1A	O60341	O60341;R4GMQ1;A0A8I5KRB8;A0A8I5KSH0;A0A8I5KV76;A0A8I5KVZ4;A0A8I5KXU4;A0A8I5QJJ5;A0A8I5QKM3;A0A8I5KSI8;A0A8I5QJR3;R4GMP9	KDM1A_HUMAN	-0.0909599	0.209646	0.319356	1.17787	1.08691	1.29256	1.14088	1.14488	1.13315	1.099	1.01976	1.17001	1.05886
PHLPP1	PH domain leucine-rich repeat-containing protein phosphatase 1	O60346	O60346	PHLP1_HUMAN	-0.210701	0.632052	0.725257	-3.20048	-3.41118	-3.04876	-2.56687	-3.59035	-3.59594	-2.84888	-3.82154	-4.30902	-2.66529
TBC1D12	TBC1 domain family member 12	O60347	O60347	TBC12_HUMAN	0.226958	0.396704	0.516657	-2.50703	-2.28007	-2.82191	-2.9552	-1.91137	-2.33965	-2.28271	-2.02987	-2.56409	-2.24363
HBP1	HMG box-containing protein 1	O60381	O60381;H7C4S2;U3KQE5	HBP1_HUMAN	0.325357	0.269558	0.386585	-3.62557	-3.30021	-3.45549	-3.28174	-3.47701	-4.28802	-3.30999	-3.00858	-3.30467	-3.5776
GSDME	Gasdermin-E	O60443	O60443;C9JSR4;H7BZJ0;H7C147	GSDME_HUMAN	-0.532788	0.197179	0.304919	-3.82608	-4.35887	-3.40321	-3.82996	-4.20542	-3.86574	-3.81944	-4.13922	-4.11514	-5.36169
LY75	Lymphocyte antigen 75	O60449	O60449	LY75_HUMAN	0.0653778	0.744784	0.815118	2.42504	2.49042	2.12045	2.44322	2.58953	2.54695	2.58369	1.91604	2.77306	2.68888
PLXNC1	Plexin-C1	O60486	O60486;B4DHQ7;F5H3A2	PLXC1_HUMAN	0.610441	0.0210811	0.0558037	-1.94316	-1.33272	-2.19428	-1.68165	-1.59093	-2.30577	-1.08897	-1.76484	-1.25034	-1.22672
ACSL4	Long-chain-fatty-acid--CoA ligase 4	O60488	O60488;A0A804HI36;D6RF95	ACSL4_HUMAN	-0.527976	0.00407835	0.0160438	1.07713	0.549157	1.23774	0.967401	0.891617	1.21177	0.756151	0.204222	0.584848	0.651405
SNX3	Sorting nexin-3	O60493	O60493	SNX3_HUMAN	-0.236397	0.116425	0.206153	3.08701	2.85061	3.01253	3.06489	3.19921	3.07138	2.67434	3.19345	2.97008	2.56456
DOK2	Docking protein 2	O60496	O60496;E5RIG9	DOK2_HUMAN	-0.17678	0.18039	0.284423	-0.16044	-0.337221	-0.0298509	-0.187214	-0.0745931	-0.350102	-0.393998	-0.0672471	-0.31779	-0.569847
STX10	Syntaxin-10	O60499	O60499;K7EIY4;Q5U8S2;F6RTM7;K7EK75;X6R2W0	STX10_HUMAN	0.639267	0.000779396	0.00495858	-1.12998	-0.490712	-1.33486	-1.16636	-0.88432	-1.13438	-0.580491	-0.231629	-0.551242	-0.599488
OGA	Protein O-GlcNAcase	O60502	O60502	OGA_HUMAN	-0.385186	0.00022265	0.00198562	2.65194	2.26676	2.70295	2.62388	2.58258	2.69836	2.32468	2.30584	2.24226	2.19424
CDC40	Pre-mRNA-processing factor 17	O60508	O60508;Q5SRN1	PRP17_HUMAN	-0.0384405	0.657738	0.745191	0.925181	0.886741	0.962326	0.842595	0.802326	1.09348	0.99634	0.798677	0.868255	0.883691
B4GALT3	Beta-1,4-galactosyltransferase 3	O60512	O60512	B4GT3_HUMAN	0.062705	0.878911	0.919015	-2.89019	-2.82748	-2.93281	-2.25715	-3.00564	-3.36516	-2.40115	-3.91583	-2.25937	-2.73358
RANBP6	Ran-binding protein 6	O60518	O60518	RNBP6_HUMAN	0.0417474	0.764363	0.830811	2.59165	2.6334	2.67213	2.37368	2.35813	2.96265	2.66164	2.52472	2.68585	2.66138
NEMF	Ribosome quality control complex subunit NEMF	O60524	O60524;G3V5V3	NEMF_HUMAN	0.28635	0.0231119	0.0597938	-1.4322	-1.14585	-1.43529	-1.46724	-1.48713	-1.33917	-1.08113	-1.01311	-1.35538	-1.13379
GMDS	GDP-mannose 4,6 dehydratase	O60547	O60547	GMDS_HUMAN	-0.0808484	0.472988	0.589549	1.2751	1.19425	1.43517	1.19601	1.11001	1.35922	1.28567	0.953903	1.20797	1.32947
NMT2	Glycylpeptide N-tetradecanoyltransferase 2	O60551	O60551;Q5VUC6	NMT2_HUMAN	0.142782	0.371054	0.490101	-1.41611	-1.27333	-1.2506	-1.46201	-1.68881	-1.26302	-0.999217	-1.53284	-1.35039	-1.21086
CCNT1	Cyclin-T1	O60563	O60563;A0A1W2PQ16	CCNT1_HUMAN	-0.20782	0.153332	0.252558	-0.0226285	-0.230449	0.118379	-0.0423708	0.0869798	-0.253502	-0.372061	0.0527277	-0.147519	-0.454943
BUB1B	Mitotic checkpoint serine/threonine-protein kinase BUB1 beta	O60566	O60566	BUB1B_HUMAN	-1.02887	1.46252e-07	3.0597e-05	0.631206	-0.397661	0.643006	0.551295	0.635598	0.694927	-0.410943	-0.308463	-0.433418	-0.437819
PLOD3	Multifunctional procollagen lysine hydroxylase and glycosyltransferase LH3	O60568	O60568;H7C2V1	PLOD3_HUMAN	0.288498	0.0319156	0.0768165	0.394011	0.682509	0.53701	0.324788	0.286107	0.42814	0.841832	0.383361	0.711479	0.793367
EIF4E2	Eukaryotic translation initiation factor 4E type 2	O60573	O60573;A0A8I5KSA5;A0A8I5KT16;B4E1E4;B8ZZ50;B8ZZL3;B9A023;B9A044;C9JEL3	IF4E2_HUMAN	0.126487	0.293925	0.41279	0.824671	0.951158	0.959506	0.594909	0.735093	1.00918	0.959565	0.939881	1.12043	0.78476
CCNT2	Cyclin-T2	O60583	O60583	CCNT2_HUMAN	0.348505	0.317367	0.437384	-2.98454	-2.63604	-2.73061	-2.58999	-2.64827	-3.9693	-2.47535	-2.4232	-2.70896	-2.93664
DIAPH1	Protein diaphanous homolog 1	O60610	O60610;A0A2R8Y5N1	DIAP1_HUMAN	0.315001	0.0569591	0.119398	2.66236	2.97737	2.83041	2.52167	2.48325	2.81412	3.15082	2.60463	3.01075	3.14326
SELENOF	Selenoprotein F	O60613	O60613;A0A0J9YX89	SEP15_HUMAN	0.600687	4.87331e-05	0.000738928	1.02179	1.62247	1.09914	0.898359	1.10142	0.988228	1.59545	1.7782	1.56603	1.55022
EXOC3	Exocyst complex component 3	O60645	O60645;D6RB59;H0Y995	EXOC3_HUMAN	-0.0488267	0.655823	0.743379	0.697646	0.648819	0.769389	0.635571	0.560588	0.825037	0.6093	0.868152	0.684539	0.433287
PLIN3	Perilipin-3	O60664	O60664;K7EL96;K7ER39;K7ERZ3	PLIN3_HUMAN	-0.0685199	0.537533	0.647765	2.13515	2.06663	2.14565	2.15078	2.18294	2.06124	1.89745	2.34646	2.12659	1.89603
FCMR	Fas apoptotic inhibitory molecule 3	O60667	O60667;E9PMT7;E9PN59	FAIM3_HUMAN	0.224428	0.464224	0.581432	-2.73366	-2.50923	-2.82669	-2.39223	-2.67999	-3.03575	-2.29536	-3.33573	-2.24453	-2.16132
RAD1	Cell cycle checkpoint protein RAD1	O60671	O60671;D6R9A1	RAD1_HUMAN	-0.0296686	0.842872	0.891347	0.515222	0.485553	0.659737	0.400078	0.313659	0.687413	0.691125	0.103542	0.558731	0.588815
PRMT3	Protein arginine N-methyltransferase 3	O60678	O60678	ANM3_HUMAN	-0.203053	0.0871578	0.164683	0.880998	0.677945	0.791414	0.838892	0.794162	1.09952	0.705351	0.47361	0.85603	0.676789
KPNA6	Importin subunit alpha-7	O60684	O60684	IMA7_HUMAN	-0.105222	0.342043	0.462039	2.52051	2.41529	2.62228	2.47048	2.45626	2.53302	2.5919	2.12456	2.4725	2.47219
UGDH	UDP-glucose 6-dehydrogenase	O60701	O60701	UGDH_HUMAN	-0.0501541	0.423678	0.543391	1.13302	1.08286	1.18603	1.13512	1.06988	1.14104	1.10171	1.0461	1.14351	1.04014
TPST2	Protein-tyrosine sulfotransferase 2	O60704	O60704;B1AHJ5	TPST2_HUMAN	0.236591	0.55969	0.666302	-3.14073	-2.90413	-3.15306	-2.87723	-3.35499	-3.17762	-2.91015	-3.49901	-3.47589	-1.73148
LPXN	Leupaxin	O60711	O60711;B7Z5P7	LPXN_HUMAN	-0.944204	0.000254974	0.00220831	4.16189	3.21769	4.01879	4.1152	4.47643	4.03715	2.99675	3.57038	3.31445	2.98917
EIF1B	Eukaryotic translation initiation factor 1b	O60739	O60739	EIF1B_HUMAN	0.0285468	0.838331	0.888523	-1.27098	-1.24244	-1.39347	-1.40319	-1.28829	-0.998976	-1.37851	-1.00071	-1.18816	-1.40237
SNX2	Sorting nexin-2	O60749	O60749;Q13596;H0YK42	SNX2_HUMAN	0.200043	0.0850675	0.161925	2.65241	2.85246	2.79096	2.54036	2.54018	2.73815	2.95539	2.62513	2.84187	2.98743
CYTIP	Cytohesin-interacting protein	O60759	O60759	CYTIP_HUMAN	-1.90514	7.03276e-08	2.48995e-05	0.765201	-1.13994	0.734076	0.717027	0.745776	0.863925	-1.23968	-0.846949	-1.12293	-1.35019
DPM1	Dolichol-phosphate mannosyltransferase subunit 1	O60762	O60762;A0A804HIB3;A0A804HIK9;H0Y368;Q5QPJ9;Q5QPK2	DPM1_HUMAN	0.265835	0.116853	0.206652	0.215535	0.48137	-0.0363961	0.374584	0.259275	0.264677	0.752341	0.0771469	0.598388	0.497603
USO1	General vesicular transport factor p115	O60763	O60763	USO1_HUMAN	0.317378	0.000666632	0.00441574	2.63994	2.95732	2.67754	2.57767	2.64226	2.66231	2.90968	3.03959	2.91964	2.96037
MRPS14	28S ribosomal protein S14, mitochondrial	O60783	O60783	RT14_HUMAN	0.666205	0.000340654	0.00272561	0.856512	1.52272	0.750993	0.775563	1.07958	0.819911	1.41645	1.81226	1.4197	1.44246
TOM1	Target of Myb protein 1	O60784	O60784	TOM1_HUMAN	0.171161	0.0413389	0.0939112	0.898849	1.07001	0.983518	0.881245	0.759203	0.97143	1.05514	1.09144	1.01062	1.12284
H2BC12	Histone H2B type 1-K	O60814	O60814;P06899;P23527;P33778;P57053;P58876;P62807;Q16778;Q5QNW6;Q8N257;Q93079;Q96A08;Q99877;Q99879;Q99880;U3KQK0	H2B1K_HUMAN	0.449494	0.0601795	0.124516	9.58415	10.0336	9.23085	9.44458	10.0157	9.64543	9.77143	10.4051	10.2205	9.73758
PFKFB2	6-phosphofructo-2-kinase/fructose-2,6-bisphosphatase 2	O60825	O60825	F262_HUMAN	-0.120608	0.358731	0.477576	0.465667	0.34506	0.592271	0.419376	0.383305	0.467718	0.497853	-0.0264705	0.41872	0.490137
CCDC22	Coiled-coil domain-containing protein 22	O60826	O60826	CCD22_HUMAN	0.0313227	0.591303	0.693155	0.88081	0.912133	0.866269	0.903236	0.883577	0.87016	0.882876	0.884395	0.972972	0.908289
PQBP1	Polyglutamine-binding protein 1	O60828	O60828;H7C053	PQBP1_HUMAN	-0.178366	0.213329	0.32395	2.45185	2.27348	2.47391	2.38808	2.55479	2.3906	2.07172	2.66448	2.28361	2.0741
PRAF2	PRA1 family protein 2	O60831	O60831;A6NM71	PRAF2_HUMAN	-1.04056	0.0377739	0.0878127	-1.82667	-2.86723	-2.15786	-1.74254	-1.70478	-1.70151	-3.93295	-1.93048	-2.25608	-3.34942
DKC1	H/ACA ribonucleoprotein complex subunit DKC1	O60832	O60832;H7C2Q2	DKC1_HUMAN	0.482895	2.2772e-05	0.00046268	2.42812	2.91102	2.46262	2.38038	2.43409	2.4354	2.96307	2.84867	2.92879	2.90355
EIF5B	Eukaryotic translation initiation factor 5B	O60841	O60841;A0A087WUT6	IF2P_HUMAN	0.118229	0.144231	0.241841	3.23121	3.34943	3.25511	3.26297	3.2972	3.10954	3.25501	3.40673	3.44165	3.29434
EDF1	Endothelial differentiation-related factor 1	O60869	O60869	EDF1_HUMAN	0.0313301	0.84134	0.89049	4.0243	4.05563	4.02777	4.12494	4.19154	3.75296	3.89822	4.46331	3.9975	3.8635
KIN	DNA/RNA-binding protein KIN17	O60870	O60870	KIN17_HUMAN	0.0940582	0.528648	0.638907	-0.384523	-0.290465	-0.0892855	-0.578448	-0.687931	-0.182428	-0.304647	-0.153878	-0.400835	-0.302498
DIAPH2	Protein diaphanous homolog 2	O60879	O60879	DIAP2_HUMAN	0.196482	0.0307914	0.0745671	-0.385602	-0.18912	-0.365399	-0.433644	-0.49151	-0.251853	-0.1403	-0.256996	-0.201519	-0.157664
DNAJA2	DnaJ homolog subfamily A member 2	O60884	O60884	DNJA2_HUMAN	0.030504	0.721136	0.796004	2.91854	2.94904	2.82983	2.90725	2.95836	2.97871	2.84497	3.07982	3.05346	2.81791
BRD4	Bromodomain-containing protein 4	O60885	O60885	BRD4_HUMAN	0.047358	0.592479	0.694019	1.68706	1.73442	1.67708	1.5886	1.77477	1.70779	1.61348	1.93429	1.72951	1.66038
CUTA	Protein CutA	O60888	O60888;C9IZG4	CUTA_HUMAN	0.382139	0.0189699	0.0514657	2.59009	2.97223	2.40524	2.53964	2.76342	2.65207	2.75992	3.3093	2.99026	2.82945
TBL1X	F-box-like/WD repeat-containing protein TBL1X	O60907	O60907;A0A2R8YFW3;A0A804HJZ5	TBL1X_HUMAN	0.142017	0.432549	0.552069	-0.0191678	0.122849	0.112249	0.0825293	-0.199567	-0.0718824	0.318763	-0.408128	0.211109	0.369653
HUS1	Checkpoint protein HUS1	O60921	O60921	HUS1_HUMAN	0.171906	0.26164	0.37802	-0.0438687	0.128037	0.0554216	-0.288327	-0.152299	0.20973	0.236796	-0.19691	0.173163	0.2991
PFDN1	Prefoldin subunit 1	O60925	O60925;E5RGS4	PFD1_HUMAN	0.416516	0.00213082	0.00997905	3.5243	3.94082	3.56318	3.51273	3.55136	3.46995	3.76847	4.20296	3.90533	3.88652
PPP1R11	E3 ubiquitin-protein ligase PPP1R11	O60927	O60927	PP1RB_HUMAN	-0.871978	0.000291964	0.00243797	-0.741039	-1.61302	-0.492993	-0.691543	-0.61268	-1.16694	-1.7204	-1.55181	-1.58235	-1.5975
RNASEH1	Ribonuclease H1	O60930	O60930	RNH1_HUMAN	-0.492943	0.0571036	0.119666	-2.0204	-2.51334	-1.87811	-2.193	-1.98907	-2.02142	-2.89926	-2.09133	-2.1935	-2.86929
NBN	Nibrin	O60934	O60934;A0A0C4DG07	NBN_HUMAN	-0.160453	0.0615707	0.126923	0.498825	0.338372	0.565553	0.465509	0.415138	0.549101	0.352423	0.45594	0.212587	0.332538
NOL3	Nucleolar protein 3	O60936	O60936;H3BM67;H3BUN4;H3BUP2	NOL3_HUMAN	0.079894	0.292084	0.411263	0.421251	0.501145	0.390679	0.378581	0.507731	0.408012	0.477511	0.475674	0.635067	0.416326
DTNB	Dystrobrevin beta	O60941	O60941;E7EVB6;E9PEY4	DTNB_HUMAN	0.0999863	0.884638	0.923231	-2.26763	-2.16765	-1.28801	-1.1987	-2.08502	-4.49881	-2.23814	-1.87641	-2.49596	-2.06008
RNGTT	mRNA-capping enzyme	O60942	O60942	MCE1_HUMAN	-0.402813	0.000537641	0.00376866	0.9974	0.594587	1.07808	0.855947	0.941013	1.11456	0.553694	0.63225	0.579379	0.613024
ABCB7	Iron-sulfur clusters transporter ABCB7, mitochondrial	O75027	O75027;A0A087WW65;A0A2R8Y473;A0A5F9ZA98;B4DGL8	ABCB7_HUMAN	0.569446	0.382494	0.502028	-3.2179	-2.64846	-4.616	-2.06215	-1.99453	-4.19894	-2.26591	-2.99227	-2.4886	-2.84705
MITF	Microphthalmia-associated transcription factor	O75030	O75030;A0A8I5KTU3	MITF_HUMAN	-1.82415	0.000759201	0.0048519	-1.52955	-3.35369	-1.60098	-1.19591	-1.23022	-2.09108	-3.55248	-3.50696	-3.96247	-2.39285
KIF21B	Kinesin-like protein KIF21B	O75037	O75037	KI21B_HUMAN	-0.28903	0.0121582	0.0364335	-0.915973	-1.205	-0.803627	-0.837682	-1.01152	-1.01107	-1.0994	-1.26571	-1.26195	-1.19296
SRGAP2	SLIT-ROBO Rho GTPase-activating protein 2	O75044	O75044;Q7Z6B7;B7ZM87;A0A075B7B5;G5EA48;Q5VZB4	SRGP2_HUMAN	0.12619	0.0699855	0.139833	0.517261	0.643451	0.530524	0.500704	0.5041	0.533716	0.629694	0.714918	0.671288	0.557904
NOS1AP	Carboxyl-terminal PDZ ligand of neuronal nitric oxide synthase protein	O75052	O75052;E9PSG0	CAPON_HUMAN	0.433941	0.00373408	0.0149807	0.756008	1.18995	0.716356	0.776662	0.924519	0.606495	1.19443	1.37044	1.26288	0.93204
DNAJC6	Putative tyrosine-protein phosphatase auxilin	O75061	O75061;S4R305	AUXI_HUMAN	-0.0579762	0.897852	0.931666	-2.90379	-2.96177	-2.85024	-3.22935	-2.67524	-2.86033	-4.37131	-2.50701	-2.66311	-2.30565
FAM20B	Glycosaminoglycan xylosylkinase	O75063	O75063	XYLK_HUMAN	0.599453	0.106662	0.192426	-3.71742	-3.11797	-4.0228	-3.52713	-3.78901	-3.53075	-2.73778	-4.06296	-2.86396	-2.80718
DENND4B	DENN domain-containing protein 4B	O75064	O75064;E9PAK5	DEN4B_HUMAN	-0.0726402	0.609212	0.705881	-1.62406	-1.6967	-1.54965	-1.67798	-1.81152	-1.45707	-1.74252	-1.48669	-1.63352	-1.92405
WDR1	WD repeat-containing protein 1	O75083	O75083	WDR1_HUMAN	0.186155	0.112151	0.199985	4.65569	4.84184	4.73468	4.62387	4.56885	4.69536	4.95263	4.54693	4.88112	4.98669
N4BP1	NEDD4-binding protein 1	O75113	O75113	N4BP1_HUMAN	-0.377131	0.000496859	0.00358597	-0.5869	-0.964031	-0.575436	-0.668113	-0.559056	-0.544997	-0.985716	-0.957771	-0.954044	-0.958593
ROCK2	Rho-associated protein kinase 2	O75116	O75116;E9PF63	ROCK2_HUMAN	0.0471823	0.487429	0.602143	0.555912	0.603095	0.55798	0.52957	0.512604	0.623495	0.511231	0.677907	0.640974	0.582267
PTCD1	Pentatricopeptide repeat-containing protein 1, mitochondrial	O75127	O75127;C9JGL8;C9JQN9;G3V325	PTCD1_HUMAN	0.18323	0.154377	0.254101	-1.46594	-1.28271	-1.45868	-1.42434	-1.42893	-1.55181	-1.25051	-1.54431	-1.25647	-1.07956
CPNE3	Copine-3	O75131	O75131;A0A087WYQ3;E5RHZ0;H0YB26	CPNE3_HUMAN	-0.19113	0.0777618	0.151606	2.13514	1.94401	2.11191	2.10775	2.07811	2.24279	1.99816	1.68392	2.06921	2.02475
ZBED4	Zinc finger BED domain-containing protein 4	O75132	O75132	ZBED4_HUMAN	-0.804181	0.136434	0.232177	-4.20653	-5.01071	-4.08743	-4.5675	-3.97494	-4.19624	-3.5943	-5.37912	-5.21761	-5.85181
DEPDC5	GATOR complex protein DEPDC5	O75140	O75140;A0A5F9UWT1;A0A2R8Y5K9;A0A2R8Y5T1;A0A2R8Y6H3;A0A2R8Y6V4;A0A2R8Y721;A0A2R8Y7U0;A0A2R8Y842;A0A2R8YEW8;H0Y770;H7C1T0	DEPD5_HUMAN	0.0650868	0.565573	0.671274	-1.44519	-1.38011	-1.41088	-1.37544	-1.58589	-1.40857	-1.38184	-1.18782	-1.51885	-1.43192
ATG13	Autophagy-related protein 13	O75143	O75143;H0YEM7	ATG13_HUMAN	-0.349614	0.0453568	0.100712	3.43914	3.08952	3.53943	3.30372	3.23886	3.67454	3.02442	2.81973	3.06561	3.44833
HIP1R	Huntingtin-interacting protein 1-related protein	O75146	O00291;O75146	HIP1R_HUMAN	0.01468	0.809665	0.866048	0.376958	0.391638	0.375156	0.337944	0.450044	0.344689	0.388304	0.377579	0.372908	0.427762
OBSL1	Obscurin-like protein 1	O75147	O75147;A6NN50	OBSL1_HUMAN	1.5663	0.327813	0.447598	-2.53102	-0.964716	-0.420479	-0.95902	-4.30653	-4.43805	1.49555	-0.501091	-5.07485	0.221524
RNF40	E3 ubiquitin-protein ligase BRE1B	O75150	O75150;H3BP71;H3BQ99;H3BUL6;I3L332	BRE1B_HUMAN	-0.380094	0.00106435	0.00619281	1.78886	1.40876	1.87091	1.71597	1.76816	1.80038	1.37297	1.58507	1.3827	1.29431
PHF2	Lysine-specific demethylase PHF2	O75151	O75151	PHF2_HUMAN	0.0747116	0.887106	0.924853	-3.82804	-3.75332	-4.56895	-3.78068	-4.49812	-2.4644	-4.41253	-3.06072	-3.8961	-3.64395
ZC3H11A	Zinc finger CCCH domain-containing protein 11A	O75152	O75152;A0A1B0GTU1;A0A1W2PPR9;E9PBY7;E9PQ61	ZC11A_HUMAN	-0.175532	0.0636326	0.130301	2.39641	2.22088	2.44456	2.38875	2.48175	2.27058	2.14625	2.38071	2.24541	2.11116
TSC22D2	TSC22 domain family protein 2	O75157	O75157	T22D2_HUMAN	0.108369	0.669459	0.754447	-1.69265	-1.58428	-1.70158	-1.9612	-1.6868	-1.42101	-1.64747	-0.950105	-1.58457	-2.15497
KDM4A	Lysine-specific demethylase 4A	O75164	O75164;A0A2R8Y4U1;A0A2R8YDF7	KDM4A_HUMAN	-0.334419	0.00461987	0.0174937	-0.749387	-1.08381	-0.734518	-0.797738	-0.695218	-0.770072	-1.22571	-0.997742	-0.960732	-1.15104
DNAJC13	DnaJ homolog subfamily C member 13	O75165	O75165;A0A3B3IRM0	DJC13_HUMAN	0.408321	0.0369301	0.0863044	1.40527	1.81359	1.57443	1.25965	1.16762	1.61939	2.03891	1.38889	1.82829	1.99828
PHACTR2	Phosphatase and actin regulator 2	O75167	O75167;F5H858;H9KVA6;J3KP75	PHAR2_HUMAN	0.38336	0.0419164	0.09504	-2.46236	-2.079	-2.5473	-2.22416	-2.565	-2.513	-2.0609	-1.88565	-2.02251	-2.34696
CNOT3	CCR4-NOT transcription complex subunit 3	O75175	O75175;A0A0G2JPP0;H7C5J4	CNOT3_HUMAN	0.336949	0.00102034	0.00601673	1.29108	1.62803	1.42573	1.27406	1.25015	1.2144	1.5786	1.70696	1.62303	1.60354
SS18L1	Calcium-responsive transactivator	O75177	O75177	CREST_HUMAN	0.163728	0.581681	0.68511	-1.9865	-1.82277	-1.79243	-1.40679	-2.14272	-2.60406	-1.27928	-1.89471	-1.97137	-2.14574
ANKRD17	Ankyrin repeat domain-containing protein 17	O75179	O75179;Q8IWZ3;H0YM23;E9PDP5;H0Y4P6;H0YLQ3;H3BLS9;H7C2F5	ANR17_HUMAN	-0.210473	0.00581957	0.0207913	0.873782	0.663308	0.846744	0.896566	0.880827	0.870989	0.679551	0.722787	0.611785	0.63911
SIN3B	Paired amphipathic helix protein Sin3b	O75182	O75182;M0R271	SIN3B_HUMAN	-0.554315	0.0518584	0.111141	-2.58592	-3.14024	-2.73905	-2.59349	-2.43437	-2.57678	-3.08991	-2.708	-2.99432	-3.76873
DNAJB6	DnaJ homolog subfamily B member 6	O75190	O75190;P25686;Q8NHS0;A0A0J9YX62;C9J2C4;C9JRD2;C9JXB9	DNJB6_HUMAN	-0.188435	0.171837	0.274843	0.370732	0.182298	0.543188	0.399295	0.0196463	0.520801	0.181848	0.261531	0.0109637	0.274848
XYLB	Xylulose kinase	O75191	O75191;A0A3B3IRM4	XYLB_HUMAN	0.0299182	0.793121	0.852732	-0.733166	-0.703248	-0.768661	-0.695644	-0.620163	-0.848196	-0.714199	-0.4953	-0.648782	-0.95471
COQ9	Ubiquinone biosynthesis protein COQ9, mitochondrial	O75208	O75208;H3BNT2;H3BPC6;H3BRC0;H3BSJ5;H3BVA5;H3BPW3	COQ9_HUMAN	0.903936	0.000134362	0.00139914	-0.0358107	0.868125	-0.0418182	0.00490913	-0.04986	-0.0564738	0.997688	0.431196	0.936106	1.10751
GGCT	Gamma-glutamylcyclotransferase	O75223	O75223;M0QZK8	GGCT_HUMAN	0.221299	0.36131	0.480187	1.6259	1.8472	1.77121	1.642	1.2825	1.80787	2.13693	1.15469	1.93209	2.16508
NDUFS7	NADH dehydrogenase [ubiquinone] iron-sulfur protein 7, mitochondrial	O75251	O75251;F5GXJ1;F5H5N1	NDUS7_HUMAN	0.594599	0.000161411	0.00159573	2.13847	2.73307	2.12305	2.06241	2.14294	2.2255	2.81984	2.47828	2.82199	2.81218
NDUFS2	NADH dehydrogenase [ubiquinone] iron-sulfur protein 2, mitochondrial	O75306	O75306;A0A7I2V2B9;A0A7I2V3J6;A0A7I2V410;A0A7I2V4G5;A0A7I2V4W5;A0A7I2V4X8;A0A7I2V517;A0A7I2V596;A0A7I2V5E2;A0A7I2V5G4;A0A7I2V630;A0A7I2YQD8;A0A7I2YQG7;A0A7I2V5D5	NDUS2_HUMAN	0.962843	1.41069e-05	0.000346844	2.79019	3.75303	2.92693	2.801	2.70581	2.72703	3.84608	3.4518	3.82873	3.88553
ZPR1	Zinc finger protein ZPR1	O75312	O75312;H7BZM7;H7C449	ZPR1_HUMAN	0.0298283	0.743348	0.814302	1.81656	1.84639	1.79446	1.80553	1.89666	1.76959	1.72944	2.07087	1.85513	1.73011
USP12	Ubiquitin carboxyl-terminal hydrolase 12	O75317	O75317;P62068;H7BZK6	UBP12_HUMAN	0.271764	0.62371	0.718082	-4.39384	-4.12207	-4.04428	-4.95782	-5.31423	-3.25903	-3.90494	-5.07998	-4.08527	-3.4181
DUSP11	RNA/RNP complex-1-interacting phosphatase	O75319	O75319	DUS11_HUMAN	-0.691243	0.00146244	0.00767076	-1.43034	-2.12158	-1.49039	-1.38793	-1.30354	-1.53949	-2.48257	-1.93281	-1.98588	-2.08505
NIPSNAP2	Protein NipSnap homolog 2	O75323	O75323;H7C333	NIPS2_HUMAN	0.699454	3.15296e-05	0.000556761	0.661829	1.36128	0.677488	0.678075	0.772911	0.518842	1.51445	1.20613	1.32726	1.3973
HMMR	Hyaluronan mediated motility receptor	O75330	O75330	HMMR_HUMAN	-0.86233	7.32904e-06	0.000227618	-0.17068	-1.03301	-0.153361	-0.219268	-0.108531	-0.201559	-1.05529	-0.825924	-1.15679	-1.09404
PDCD6	Programmed cell death protein 6	O75340	O75340;A0A024QZ42	PDCD6_HUMAN	0.470359	0.00216427	0.0100725	2.40713	2.87749	2.53564	2.33622	2.23505	2.5216	2.97149	2.63893	2.87002	3.0295
TBCA	Tubulin-specific chaperone A	O75347	O75347;E5RIW3;E5RJD8;E5RHG6	TBCA_HUMAN	0.359261	0.0303069	0.0736204	4.80854	5.1678	4.74424	4.59218	5.00042	4.89732	4.94329	5.51159	5.1525	5.06381
ATP6V1G1	V-type proton ATPase subunit G 1	O75348	O75348	VATG1_HUMAN	0.37557	0.0607212	0.125391	3.28536	3.66093	3.08081	3.37079	3.41262	3.27724	3.47588	4.08731	3.81801	3.26254
VPS4B	Vacuolar protein sorting-associated protein 4B	O75351	O75351	VPS4B_HUMAN	-0.258611	0.00971185	0.0306733	2.06646	1.80785	2.12548	1.96355	2.11838	2.05843	1.74796	1.96341	1.8262	1.69383
MPDU1	Mannose-P-dolichol utilization defect 1 protein	O75352	O75352;I3L1D2;I3L261;I3L295;I3L405;I3L4E0;J3KSI4;J3KT75;J3KTK8;J3QQZ4;J3QRD5;J3QS48;J3QW43	MPU1_HUMAN	-0.717285	0.141108	0.237902	-0.669956	-1.38724	-1.75445	0.155902	0.0997479	-1.18102	-0.980797	-1.93313	-1.19239	-1.44264
ZNF217	Zinc finger protein 217	O75362	O75362	ZN217_HUMAN	-1.08992	1.24604e-05	0.000319115	-0.305357	-1.39528	-0.28798	-0.315015	-0.279495	-0.338938	-1.5557	-1.04164	-1.52303	-1.46072
MACROH2A1	Core histone macro-H2A.1	O75367	O75367;B4DJC3	H2AY_HUMAN	0.847516	0.00023916	0.00210111	3.8177	4.66522	3.60981	4.22336	3.86571	3.57192	4.71763	4.58446	4.72198	4.6368
SH3BGRL	SH3 domain-binding glutamic acid-rich-like protein	O75368	O75368	SH3L1_HUMAN	0.297305	0.318565	0.438406	2.3896	2.68691	2.75117	2.11945	1.82964	2.85815	2.93528	2.15479	2.5439	3.11366
FLNB	Filamin-B	O75369	O75369;A0A804HK76;E7EN95	FLNB_HUMAN	-0.191212	0.164048	0.265602	-1.10162	-1.29283	-1.17404	-0.960348	-0.931776	-1.34032	-1.50145	-1.24945	-1.17766	-1.24276
VAMP4	Vesicle-associated membrane protein 4	O75379	O75379	VAMP4_HUMAN	-0.0639461	0.476498	0.592568	-0.86206	-0.926006	-0.899041	-0.859128	-0.789232	-0.900838	-1.02849	-0.759638	-0.97064	-0.945253
NDUFS6	NADH dehydrogenase [ubiquinone] iron-sulfur protein 6, mitochondrial	O75380	O75380	NDUS6_HUMAN	0.642904	0.00110969	0.00633177	1.026	1.66891	0.977019	1.03176	1.28143	0.813808	1.47892	1.9549	1.72179	1.52003
PEX14	Peroxisomal membrane protein PEX14	O75381	O75381	PEX14_HUMAN	-0.282981	0.244141	0.359037	-0.716945	-0.999926	-0.948537	-0.359397	-0.364966	-1.19488	-1.02229	-0.592418	-1.10394	-1.28105
TRIM3	Tripartite motif-containing protein 3	O75382	O75382;E9PMK8	TRIM3_HUMAN	-0.252169	0.302932	0.422588	-3.05876	-3.31092	-3.06515	-2.66452	-3.00007	-3.50529	-3.25019	-3.4925	-3.41084	-3.09017
ULK1	Serine/threonine-protein kinase ULK1	O75385	O75385	ULK1_HUMAN	-1.39874	0.00789722	0.0259973	-2.41911	-3.81785	-2.41823	-2.77487	-1.7063	-2.77703	-4.59773	-3.50685	-2.95995	-4.20686
TULP3	Tubby-related protein 3	O75386	O75386	TULP3_HUMAN	-0.636435	0.00853482	0.0276971	-2.38575	-3.02219	-2.63458	-2.58576	-2.13814	-2.18453	-2.97118	-3.22607	-2.93345	-2.95804
SPAG7	Sperm-associated antigen 7	O75391	O75391;I3L0X5;I3L4C3	SPAG7_HUMAN	-0.0556789	0.637243	0.728734	0.748501	0.692822	0.90264	0.718422	0.819415	0.553528	0.547943	0.940135	0.733339	0.549872
MRPL33	39S ribosomal protein L33, mitochondrial	O75394	O75394	RM33_HUMAN	0.202307	0.222756	0.335033	-0.788855	-0.586548	-0.71905	-0.789886	-0.567583	-1.0789	-0.848954	-0.323009	-0.418402	-0.755827
SEC22B	Vesicle-trafficking protein SEC22b	O75396	O75396	SC22B_HUMAN	0.863457	0.00012101	0.00133615	1.20557	2.06903	0.979074	1.34522	1.47263	1.02535	1.92851	2.20173	2.19056	1.9553
DEAF1	Deformed epidermal autoregulatory factor 1 homolog	O75398	O75398;A0A8I5KQY1;A0A8I5KR93;A0A8I5KUA2;A0A8I5KZ80;A0A8I5QJC6;A0A8I5QL28	DEAF1_HUMAN	-0.956001	0.0919365	0.171452	-1.31579	-2.27179	-1.37115	-1.23287	-1.03046	-1.62867	-3.95957	-1.50204	-1.63489	-1.99065
PRPF40A	Pre-mRNA-processing factor 40 homolog A	O75400	O75400;A0A7N4I394;F5H578	PR40A_HUMAN	0.133613	0.0459562	0.101666	2.2539	2.38751	2.33036	2.21121	2.24116	2.23287	2.39397	2.40381	2.3972	2.35506
TACC1	Transforming acidic coiled-coil-containing protein 1	O75410	O75410;E5RJG6	TACC1_HUMAN	-0.00872297	0.925199	0.952425	1.92761	1.91889	1.92943	1.88171	1.98663	1.91269	1.81794	2.14748	1.94617	1.76398
NME6	Nucleoside diphosphate kinase 6	O75414	O75414;A0A0C4DG91;A0A2R8Y547;A0A2R8Y7V2;C9J9V6;C9JQB1	NDK6_HUMAN	0.60661	0.00240052	0.0108614	-0.857365	-0.250755	-0.530702	-1.08877	-1.11527	-0.694718	-0.134966	-0.362869	-0.255939	-0.249246
CDC45	Cell division control protein 45 homolog	O75419	O75419;A0A5F9ZH29;A0A5K1VW85	CDC45_HUMAN	-1.0318	2.97766e-05	0.000536652	-0.52326	-1.55506	-0.328685	-0.599858	-0.774545	-0.389953	-1.42327	-1.76244	-1.57558	-1.45897
GIGYF1	GRB10-interacting GYF protein 1	O75420	O75420	GGYF1_HUMAN	-0.198314	0.149661	0.248696	-0.642077	-0.840391	-0.61413	-0.71158	-0.458307	-0.78429	-1.09764	-0.585959	-0.786965	-0.890998
MTX2	Metaxin-2	O75431	O75431;C9JNK6	MTX2_HUMAN	0.0270633	0.934218	0.95928	0.653211	0.680274	0.723919	0.851147	0.36693	0.670849	1.27394	-0.358784	0.84557	0.960367
VPS26A	Vacuolar protein sorting-associated protein 26A	O75436	O75436	VP26A_HUMAN	0.308496	0.24639	0.361306	5.44773	5.75622	5.63506	5.23729	5.1357	5.78285	6.05695	5.04309	5.88044	6.04441
NDUFB1	NADH dehydrogenase [ubiquinone] 1 beta subcomplex subunit 1	O75438	O75438	NDUB1_HUMAN	-1.58276	0.00995199	0.0312506	-1.38996	-2.97272	-2.20904	-0.541791	-0.4974	-2.31161	-3.23409	-2.68794	-2.50545	-3.46338
PMPCB	Mitochondrial-processing peptidase subunit beta	O75439	O75439	MPPB_HUMAN	0.840772	5.05772e-07	5.87111e-05	3.08428	3.92505	3.09343	3.1158	3.08944	3.03845	3.95042	3.82482	3.93189	3.99307
MAF	Transcription factor Maf	O75444	O75444;H3BP11	MAF_HUMAN	-3.04415	0.000615894	0.00414952	-0.430902	-3.47505	-0.515363	-0.384801	-0.323545	-0.4999	-3.4519	-3.47461	-1.84623	-5.12746
SAP30	Histone deacetylase complex subunit SAP30	O75446	O75446	SAP30_HUMAN	-0.199547	0.0601917	0.124516	-0.356259	-0.555806	-0.366528	-0.289835	-0.351046	-0.417627	-0.766187	-0.466867	-0.410566	-0.579604
[truncated: 6,299 more rows]
