# Supplementary material for: Direct-to-biology, automated, nano-scale synthesis, and phenotypic screening-enabled E3 ligase modulator discovery
Source: Nat Commun. 2023 Dec 19;14:8437. doi: 10.1038/s41467-023-43614-3 (PMC10730884; doi:10.1038/s41467-023-43614-3)
Supplement: Supplementary file 3 — Source Data [file 41467_2023_43614_MOESM3_ESM.zip › Source Data/source data in supplementary file.xlsx]

## Sheet: figure 10
384 plate compound screening (total number of compounds:226)
24022020
	Raw Data (Lens)
	1	2	3	4	5	6	7	8	9	10	11	12
A
B		5294	6989	7817	8020	8596	9220	12297	10927	12235	91
C		21217	25778	28551	7420	6746	8159	21325	22097	21476	206
D		17370	20059	23478	65809	67658	73323	65233	65489	64180	251
E		6102	7297	8753	8052	9338	8251	68052	67016	64828	177
F		5114	5849	7191	25071	28486	29036	361
G		3694	3829	3838	63483	69400	69136	235
H
#1 B1-N2				Average		Norm. To average
DMSO	65233	65489	64180	64967.3	100.409	100.803	98.7881
B1	5294	6989	7817	6700	8.14871	10.7577	12.0322
E1	21217	25778	28551	25182	32.658	39.6784	43.9467
F1	17370	20059	23478	20302.3	26.7365	30.8755	36.1382
G1	6102	7297	8753	7384	9.39241	11.2318	13.4729
I1	5114	5849	7191	6051.33	7.87165	9.00299	11.0686
J1	3694	3829	3838	3787	5.68593	5.89373	5.90758
K1	8020	8596	9220	8612	12.3447	13.2313	14.1917
L1	7420	6746	8159	7441.67	11.4211	10.3837	12.5586
M1	65809	67658	73323	68930	101.296	104.142	112.861
O1	8052	9338	8251	8547	12.3939	14.3734	12.7002
D2	25071	28486	29036	27531	38.5902	43.8467	44.6932
J2	63483	69400	69136	67339.7	97.7153	106.823	106.417
M2	12297	10927	12235	11819.7	18.928	16.8192	18.8325
N2	21325	22097	21476	21632.7	32.8242	34.0125	33.0566
1032020
	Raw Data (Lens)
	1	2	3	4	5	6	7	8	9	10	11	12
A
B		3082	4440	4977	19048	24855	29473	19805	30845	24192	159340
C		8721	15190	18674	7795	7018	9052	121432	134215	116705	168646
D		15645	20574	19050	8403	12212	11142	144900	158932	140208	163927
E		4900	9766	9534	7956	8721	9510	15904	18933	14720	166463
F		3424	5385	7055	10607	13543	13651	25030	33141	20273	168042
G		2922	5759	6148	6968	7874	9809	186805	186677	190298	166917
H
#2 A3-O4				Average		Norm. To average
DMSO	168646	163927	166463	166345	101.383	98.5462	100.071
A3	3082	4440	4977	4166.33	1.85277	2.66915	2.99197
B3	8721	15190	18674	14195	5.24271	9.13161	11.226
C3	15645	20574	19050	18423	9.40513	12.3682	11.4521
E3	4900	9766	9534	8066.67	2.94568	5.87092	5.73145
F3	3424	5385	7055	5288	2.05837	3.23724	4.24118
I3	2922	5759	6148	4943	1.75659	3.46207	3.69593
K3	19048	24855	29473	24458.7	11.4509	14.9418	17.718
M3	7795	7018	9052	7955	4.68603	4.21893	5.44169
O3	8403	12212	11142	10585.7	5.05154	7.34135	6.69811
P3	7956	8721	9510	8729	4.78282	5.24271	5.71702
G4	10607	13543	13651	12600.3	6.37649	8.1415	8.20642
H4	6968	7874	9809	8217	4.18888	4.73353	5.89677
I4	19805	30845	24192	24947.3	11.906	18.5428	14.5432
J4	121432	134215	116705	124117	72.9999	80.6846	70.1583
K4	144900	158932	140208	148013	87.1079	95.5434	84.2873
M4	15904	18933	14720	16519	9.56083	11.3817	8.84906
O4	25030	33141	20273	26148	15.047	19.923	12.1873
1032020
	Raw Data (Lens)
	1	2	3	4	5	6	7	8	9	10	11	12
A
B		9915	19171	18608	51542	71513	81462	10419	16982	11381	147311
C		13886	19091	23038	24652	40892	32281	43502	62824	49975	153105
D		67885	77007	84911	35431	48103	50013	13252	13761	12277	154564
E		7001	11347	11866	10968	24472	20805	21775	27515	19424	160577
F		17635	29773	31652	11785	27243	20410	18325	30228	21656	154274
G		37408	61597	55513	79713	121553	123067	15652	17342	17394	152101
H
#3 A5-P6				Average		Norm. To average
DMSO	153105	154564	160577	156082	98.0927	99.0274	102.88
A5	9915	19171	18608	15898	6.35243	12.2826	11.9219
C5	13886	19091	23038	18671.7	8.89661	12.2314	14.7602
D5	67885	77007	84911	76601	43.4932	49.3375	54.4015
E5	7001	11347	11866	10071.3	4.48546	7.2699	7.60241
H5	17635	29773	31652	26353.3	11.2985	19.0752	20.2791
L5	37408	61597	55513	51506	23.9669	39.4645	35.5666
P5	51542	71513	81462	68172.3	33.0224	45.8176	52.1918
C6	24652	40892	32281	32608.3	15.7943	26.199	20.6821
D6	35431	48103	50013	44515.7	22.7002	30.8191	32.0428
E6	10968	24472	20805	18748.3	7.02708	15.6789	13.3295
H6	11785	27243	20410	19812.7	7.55052	17.4543	13.0765
I6	79713	121553	123067	108111	51.0712	77.8777	78.8477
J6	10419	16982	11381	12927.3	6.67534	10.8802	7.29168
K6	43502	62824	49975	52100.3	27.8712	40.2506	32.0184
M6	13252	13761	12277	13096.7	8.49041	8.81652	7.86574
N6	21775	27515	19424	22904.7	13.951	17.6286	12.4447
O6	18325	30228	21656	23403	11.7406	19.3667	13.8748
P6	15652	17342	17394	16796	10.0281	11.1108	11.1441
1032020
	Raw Data (Lens)
	1	2	3	4	5	6	7	8	9	10	11	12
A
B		43357	57008	61159	52925	80763	78013	9762	10849	8105	127106
C		2804	4073	5054	16083	19660	21707	16581	26580	12950	132828
D		2350	2756	3575	7362	10241	10498	8521	13536	10627	137855
E		2566	4557	5686	108799	119567	122671	10214	10161	7554	151702
F		4192	7761	7059	14302	27637	21913	16523	16698	11552	143145
G		3784	8060	8309	15414	27497	22909	16581	27635	16582	146509
H
#4 C7-E9				Average		Norm. To average
DMSO	151702	143145	146509	147119	103.115	97.299	99.5856
C7	43357	57008	61159	53841.3	29.4708	38.7497	41.5712
G7	2804	4073	5054	3977	1.90594	2.76851	3.43532
H7	2350	2756	3575	2893.67	1.59735	1.87332	2.43001
I7	2566	4557	5686	4269.67	1.74417	3.0975	3.86491
J7	4192	7761	7059	6337.33	2.8494	5.27533	4.79817
K7	3784	8060	8309	6717.67	2.57207	5.47857	5.64782
D8	52925	80763	78013	70567	35.9744	54.8965	53.0273
G8	16083	19660	21707	19150	10.932	13.3634	14.7548
H8	7362	10241	10498	9367	5.00412	6.96105	7.13574
I8	108799	119567	122671	117012	73.9532	81.2725	83.3823
J8	14302	27637	21913	21284	9.7214	18.7855	14.8948
L8	15414	27497	22909	21940	10.4773	18.6904	15.5718
M8	9762	10849	8105	9572	6.63546	7.37432	5.50916
O8	16581	26580	12950	18703.7	11.2705	18.067	8.80242
A9	8521	13536	10627	10894.7	5.79192	9.20074	7.22342
C9	10214	10161	7554	9309.67	6.94269	6.90667	5.13463
D9	16523	16698	11552	14924.3	11.2311	11.35	7.85216
E9	16581	27635	16582	20266	11.2705	18.7842	11.2712
1032020
	Raw Data (Lens)
	1	2	3	4	5	6	7	8	9	10	11	12
A
B		3807	4307	5995	69523	82059	88675	110029	120142	120879	117495
C		14687	14739	20600	13368	18489	13323	16864	17752	13987	124068
D		32348	43110	49634	56275	72462	91165	17760	25756	44190	129537
E		5550	6531	8790	11707	16365	20108	13801	13675	19880	123313
F		3673	4674	5519	57408	82399	83757	132416	144120	142419	134250
G		4025	4329	4275	12181	17783	16854	113520	117365	111681	150517
H
#5 F9-O10				Average		Norm. To average
DMSO	124068	129537	123313	125639	98.7493	103.102	98.1484
F9	3807	4307	5995	4703	3.0301	3.42807	4.77159
G9	14687	14739	20600	16675.3	11.6898	11.7312	16.3961
I9	32348	43110	49634	41697.3	25.7467	34.3125	39.5051
K9	5550	6531	8790	6957	4.41741	5.19821	6.99622
N9	3673	4674	5519	4622	2.92345	3.72017	4.39273
O9	4025	4329	4275	4209.67	3.20361	3.44558	3.4026
P9	69523	82059	88675	80085.7	55.3354	65.3131	70.579
A10	13368	18489	13323	15060	10.64	14.7159	10.6042
B10	56275	72462	91165	73300.7	44.7909	57.6746	72.5609
D10	11707	16365	20108	16060	9.31794	13.0254	16.0045
E10	57408	82399	83757	74521.3	45.6927	65.5838	66.6646
F10	12181	17783	16854	15606	9.69521	14.154	13.4146
I10	110029	120142	120879	117017	87.5753	95.6245	96.2111
J10	16864	17752	13987	16201	13.4225	14.1293	11.1327
L10	17760	25756	44190	29235.3	14.1357	20.4999	35.1721
M10	13801	13675	19880	15785.3	10.9846	10.8843	15.8231
N10	132416	144120	142419	139652	105.394	114.709	113.355
O10	113520	117365	111681	114189	90.3539	93.4142	88.8902
5032020
	Raw Data (Lens)
	1	2	3	4	5	6	7	8	9	10	11	12
A
B		54012	89472	90604	219069	204545	200130	4143	2495	3839	143270
C		83758	127074	175439	26055	23547	36022	96458	88558	74503	160844
D		30967	14905	7118	1466	1508	2348	20165	44841	93953	127605
E		19744	12269	5223	979	1367	1248	1337	1869	3523	124196
F		1183	1105	1074	1033	2627	8913	1330	2547	3564	89042
G		17959	15071	5870	1128	847	1093	12001	39310	89308	75045
H
#6 P10-I12				Average		Norm. To average
DMSO	143270	160844	127605	143906	99.5578	111.77	88.6723
P10	54012	89472	90604	78029.3	37.5327	62.1738	62.9604
A11	83758	127074	175439	128757	58.2031	88.3033	121.912
B11	30967	14905	7118	17663.3	21.5189	10.3574	4.94627
C11	19744	12269	5223	12412	13.72	8.52568	3.62944
F11	1183	1105	1074	1120.67	0.822062	0.767861	0.746319
H11	17959	15071	5870	12966.7	12.4796	10.4728	4.07904
I11	219069	204545	200130	207915	152.23	142.138	139.07
J11	26055	23547	36022	28541.3	18.1055	16.3627	25.0316
K11	1466	1508	2348	1774	1.01872	1.0479	1.63162
M11	979	1367	1248	1198	0.680304	0.949923	0.867231
N11	1033	2627	8913	4191	0.717828	1.82549	6.19361
O11	1128	847	1093	1022.67	0.783843	0.588577	0.759522
P11	4143	2495	3839	3492.33	2.87896	1.73377	2.66771
C12	96458	88558	74503	86506.3	67.0283	61.5386	51.7719
D12	20165	44841	93953	52986.3	14.0126	31.1599	65.2876
G12	1337	1869	3523	2243	0.929077	1.29876	2.44812
H12	1330	2547	3564	2480.33	0.924212	1.7699	2.47661
I12	12001	39310	89308	46873	8.33945	27.3164	62.0598
5032020
	Raw Data (Lens)
	1	2	3	4	5	6	7	8	9	10	11	12
A
B		9992	16587	25141	4316	5039	4121	6571	8378	6163	149617
C		165653	173829	178144	14324	13548	8669	190360	190029	164690	166219
D		10233	16144	12554	37458	39225	29305	146639	139422	129919	156709
E		34618	36996	33469	25326	17029	18653	27311	25597	11419	136681
F		215701	236954	223442	21267	14052	10675	20869	13975	7554	135460
G		5719	6533	5395	95730	94648	86978	14610	12707	11736	102529
H
#7 J10-E14				Average		Norm. To average
DMSO	149617	166219	156709	157515	94.9859	105.526	99.4883
J12	9992	16587	25141	17240	6.34352	10.5304	15.961
K12	165653	173829	178144	172542	105.166	110.357	113.097
L12	10233	16144	12554	12977	6.49652	10.2492	7.97003
M12	34618	36996	33469	35027.7	21.9776	23.4873	21.2481
N12	215701	236954	223442	225366	136.94	150.433	141.854
O12	5719	6533	5395	5882.33	3.63077	4.14754	3.42507
G13	4316	5039	4121	4492	2.74006	3.19906	2.61626
H13	14324	13548	8669	12180.3	9.09374	8.60109	5.5036
J13	37458	39225	29305	35329.3	23.7806	24.9024	18.6046
L13	25326	17029	18653	20336	16.0785	10.811	11.842
M13	21267	14052	10675	15331.3	13.5016	8.92106	6.77713
N13	95730	94648	86978	92452	60.7752	60.0882	55.2189
O13	6571	8378	6163	7037.33	4.17167	5.31886	3.91264
P13	190360	190029	164690	181693	120.852	120.642	104.555
A14	146639	139422	129919	138660	93.0953	88.5135	82.4804
B14	27311	25597	11419	21442.3	17.3387	16.2505	7.24947
D14	20869	13975	7554	14132.7	13.2489	8.87217	4.79573
E14	14610	12707	11736	13017.7	9.27531	8.06717	7.45072
5032020
	Raw Data (Lens)
	1	2	3	4	5	6	7	8	9	10	11	12
A
B		29234	74330	28579	8607	5497	9617	4732	4135	4733	156426
C		89506	123073	93904	70342	50757	36915	175550	177101	180746	162558
D		197676	223479	219902	30552	22570	19353	10906	9087	23544	158456
E		50438	82582	57836	29289	10785	11014	62519	80515	49372	152932
F		8076	9527	10991	42931	28828	17889	54295	43750	118944	148663
G		189941	212029	204050	7916	5844	6704	107853	112899	104466	115247
H
#8 J10-E14				Average		Norm. To average
DMSO	162558	158456	152932	157982	102.897	100.3	96.8034
G14	29234	74330	28579	44047.7	18.5046	47.0497	18.09
H14	89506	123073	93904	102161	56.6558	77.9032	59.4397
I14	197676	223479	219902	213686	125.126	141.459	139.194
J14	50438	82582	57836	63618.7	31.9264	52.273	36.6092
L14	8076	9527	10991	9531.33	5.11197	6.03043	6.95712
N14	189941	212029	204050	202007	120.23	134.211	129.16
O14	8607	5497	9617	7907	5.44809	3.47951	6.0874
E15	70342	50757	36915	52671.3	44.5253	32.1283	23.3666
G15	30552	22570	19353	24158.3	19.3389	14.2864	12.2501
H15	29289	10785	11014	17029.3	18.5395	6.82673	6.97168
J15	42931	28828	17889	29882.7	27.1746	18.2476	11.3234
L15	7916	5844	6704	6821.33	5.0107	3.69916	4.24352
M15	4732	4135	4733	4533.33	2.99528	2.61739	2.99591
N15	175550	177101	180746	177799	111.12	112.102	114.409
O15	10906	9087	23544	14512.3	6.90332	5.75192	14.903
P15	62519	80515	49372	64135.3	39.5735	50.9647	31.2517
A16	54295	43750	118944	72329.7	34.3678	27.693	75.2896
C16	107853	112899	104466	108406	68.2692	71.4632	66.1253
5032020
	Raw Data (Lens)
	1	2	3	4	5	6	7	8	9	10	11	12
A
B		76780	97072	56962	12753	21965	12812	117046	131020	86313	182154
C		24101	28620	29815	13615	22134	8353	8783	10223	11919	169244
D		84070	99297	81641	173758	174198	204003	65959	63066	32623	151440
E		185429	217615	223732	16265	15578	32157	30145	13760	32871	143696
F		73555	77001	73841	37902	46075	24972	168983	181902	167925	134980
G		39970	51903	52615	7612	9081	6011	103650	99534	102212	117268
H
#9 D16-O17				Average		Norm. To average
DMSO	162558	158456	152932	157982	102.897	100.3	96.8034
D16	76780	97072	56962	76938	48.6005	61.445	36.056
G16	24101	28620	29815	27512	15.2555	18.116	18.8724
H16	84070	99297	81641	88336	53.2149	62.8534	51.6774
I16	185429	217615	223732	208925	117.373	137.747	141.619
J16	73555	77001	73841	74799	46.5591	48.7404	46.7401
K16	39970	51903	52615	48162.7	25.3004	32.8537	33.3044
L16	12753	21965	12812	15843.3	8.07244	13.9035	8.10978
M16	13615	22134	8353	14700.7	8.61807	14.0105	5.28731
N16	173758	174198	204003	183986	109.986	110.264	129.131
O16	16265	15578	32157	21333.3	10.2955	9.86062	20.3549
E17	37902	46075	24972	36316.3	23.9913	29.1647	15.8069
F17	7612	9081	6011	7568	4.81827	5.74812	3.80486
H17	117046	131020	86313	111460	74.0882	82.9335	54.6347
I17	8783	10223	11919	10308.3	5.55949	6.47099	7.54453
J17	65959	63066	32623	53882.7	41.751	39.9197	20.6498
K17	30145	13760	32871	25592	19.0813	8.70985	20.8068
N17	168983	181902	167925	172937	106.963	115.141	106.294
O17	103650	99534	102212	101799	65.6087	63.0034	64.6985
5032020
	Raw Data (Lens)
	1	2	3	4	5	6	7	8	9	10	11	12
A
B		79654	115368	119156	169911	165241	172221	4484	4150	3309	137805
C		3585	12447	7156	16286	10237	12243	125473	125804	120379	159882
D		4317	7481	12450	40612	36381	29545	21108	13498	9695	146947
E		2980	10807	7058	59302	61954	59412	11091	6404	7127	144678
F		16004	18461	27941	118529	112445	108124	37798	31806	10597	148281
G		4794	6998	9239	9648	12283	9679	34829	23148	15147	138039
H
#10 B18-P19				Average		Norm. To average
DMSO	146947	144678	148281	146635	100.213	98.6652	101.122
B18	79654	115368	119156	104726	54.3212	78.6768	81.2601
C18	3585	12447	7156	7729.33	2.44484	8.4884	4.88013
F18	4317	7481	12450	8082.67	2.94404	5.10177	8.49045
G18	2980	10807	7058	6948.33	2.03225	7.36998	4.8133
H18	16004	18461	27941	20802	10.9141	12.5897	19.0548
L18	4794	6998	9239	7010.33	3.26933	4.77238	6.30066
N18	169911	165241	172221	169124	115.873	112.688	117.449
P18	16286	10237	12243	12922	11.1065	6.98126	8.34928
A19	40612	36381	29545	35512.7	27.6959	24.8105	20.1486
E19	59302	61954	59412	60222.7	40.4418	42.2504	40.5168
F19	118529	112445	108124	113033	80.8325	76.6834	73.7367
H19	9648	12283	9679	10536.7	6.57959	8.37656	6.60073
I19	4484	4150	3309	3981	3.05793	2.83015	2.25662
J19	125473	125804	120379	123885	85.5681	85.7938	82.0941
K19	21108	13498	9695	14767	14.3949	9.20515	6.61164
M19	11091	6404	7127	8207.33	7.56366	4.3673	4.86036
O19	37798	31806	10597	26733.7	25.7769	21.6905	7.22677
P19	34829	23148	15147	24374.7	23.7521	15.7861	10.3297
8032020
	Raw Data (Lens)
	1	2	3	4	5	6	7	8	9	10	11	12
A
B		12304	19830	14515	21486	24206	14462	11360	9275	8719	34050
C		22879	30159	26011	36103	18371	16799	21529	18942	13023	41321
D		13908	21662	22626	34690	28869	20679	38727	37024	30622	45166
E		31031	52269	34638	78910	87011	63366	26564	15845	11983	52767
F		10116	15248	13017	19838	16471	10211	12154	8911	7558	49334
G		16568	19474	19644	18486	13731	13036	62449	47662	48574	40319
H
#11 A20-N21				Average		Norm. To average
DMSO	45166	52767	49334	49089	92.0084	107.493	100.499
A20	12304	19830	14515	15549.7	25.0647	40.396	29.5687
B20	22879	30159	26011	26349.7	46.6072	61.4374	52.9874
C20	13908	21662	22626	19398.7	28.3322	44.128	46.0918
E20	31031	52269	34638	39312.7	63.2138	106.478	70.5616
G20	10116	15248	13017	12793.7	20.6075	31.0619	26.5171
H20	16568	19474	19644	18562	33.7509	39.6708	40.0171
J20	21486	24206	14462	20051.3	43.7695	49.3104	29.4608
M20	36103	18371	16799	23757.7	73.546	37.4239	34.2215
A21	34690	28869	20679	28079.3	70.6676	58.8095	42.1255
B21	78910	87011	63366	76429	160.749	177.252	129.084
C21	19838	16471	10211	15506.7	40.4123	33.5533	20.801
D21	18486	13731	13036	15084.3	37.6581	27.9716	26.5558
E21	11360	9275	8719	9784.67	23.1416	18.8943	17.7616
H21	21529	18942	13023	17831.3	43.8571	38.5871	26.5294
J21	38727	37024	30622	35457.7	78.8914	75.4222	62.3806
L21	26564	15845	11983	18130.7	54.114	32.2781	24.4108
M21	12154	8911	7558	9541	24.7591	18.1527	15.3965
N21	62449	47662	48574	52895	127.216	97.093	98.9509
8032020
	Raw Data (Lens)
	1	2	3	4	5	6	7	8	9	10	11	12
A
B		31190	37208	34512	110666	88919	74814	11614	11174	9373	124121
C		27462	29152	22905	20938	16450	7987	28654	26566	24155	115121
D		15376	23705	22978	112951	101619	74634	9349	9010	6535	113523
E		117139	133074	122713	117055	105233	73733	16233	16906	11611	113652
F		18588	56949	29500	29877	23896	12823	27721	22076	18746	123413
G		22072	27437	26384	63659	59895	40494	7336	7780	7580	123044
H
#12 A20-N21				Average		Norm. To average
DMSO	113523	113652	123413	116863	97.1422	97.2526	105.605
D22	31190	37208	34512	34303.3	26.6894	31.8391	29.5321
E22	27462	29152	22905	26506.3	23.4994	24.9455	19.5999
F22	15376	23705	22978	20686.3	13.1573	20.2845	19.6624
G22	117139	133074	122713	124309	100.236	113.872	105.006
H22	18588	56949	29500	35012.3	15.9058	48.7316	25.2433
I22	22072	27437	26384	25297.7	18.8871	23.478	22.5769
J22	110666	88919	74814	91466.3	94.6975	76.0885	64.0187
K22	20938	16450	7987	15125	17.9168	14.0764	6.83452
M22	112951	101619	74634	96401.3	96.6528	86.9559	63.8647
N22	117055	105233	73733	98673.7	100.165	90.0484	63.0937
P22	29877	23896	12823	22198.7	25.5659	20.4479	10.9727
A23	63659	59895	40494	54682.7	54.4733	51.2525	34.6509
B23	11614	11174	9373	10720.3	9.93816	9.56165	8.02053
C23	28654	26566	24155	26458.3	24.5194	22.7327	20.6696
H23	9349	9010	6535	8298	7.99999	7.7099	5.59203
I23	16233	16906	11611	14916.7	13.8907	14.4666	9.93559
J23	27721	22076	18746	22847.7	23.721	18.8905	16.0411
K23	7336	7780	7580	7565.33	6.27745	6.65739	6.48625
8032020
	Raw Data (Lens)
	1	2	3	4	5	6	7	8	9	10	11	12
A
B		14179	25073	14362	129657	96566	71608	48770	52249	41666	73022
C		109710	126991	113957	23595	18783	11785	18614	18315	15849	66879
D		22492	34701	34468	33891	21802	14815	44439	48319	48518	84439
E		98997	109105	112665	63364	46413	26832	42174	43022	46879	78319
F		78426	83009	81391	31582	26468	15181	46657	41368	46939	68518
G		9147	13172	12621	17710	18009	9348	49688	43848	58314	82549
H
#13 M23-P24				Average		Norm. To average
DMSO	84439	78319	82549	81769	103.265	95.7808	100.954
M23	14179	25073	14362	17871.3	17.3403	30.6632	17.5641
N23	109710	126991	113957	116886	134.171	155.305	139.365
P23	22492	34701	34468	30553.7	27.5068	42.4378	42.1529
A24	98997	109105	112665	106922	121.069	133.431	137.784
B24	78426	83009	81391	80942	95.9117	101.516	99.5377
C24	9147	13172	12621	11646.7	11.1864	16.1088	15.4349
D24	129657	96566	71608	99277	158.565	118.096	87.5735
F24	23595	18783	11785	18054.3	28.8557	22.9708	14.4126
G24	33891	21802	14815	23502.7	41.4472	26.6629	18.1181
I24	63364	46413	26832	45536.3	77.4915	56.7611	32.8144
K24	31582	26468	15181	24410.3	38.6234	32.3692	18.5657
L24	17710	18009	9348	15022.3	21.6586	22.0242	11.4322
N24	48770	52249	41666	47561.7	59.6436	63.8983	50.9557
P24	18614	18315	15849	17592.7	22.7641	22.3985	19.3827
Len	84439	78319	68518	77092	103.265	95.7808	83.7946
Len	82174	73022	66879	74025	100.495	89.3028	81.7902
Pom	76657	71368	56939	68321.3	93.7482	87.28	69.634
Pom	69688	63848	58314	63950	85.2255	78.0834	71.3155

## Sheet: Figure 11
	RPMI/8226
	96hrs		luc-1			luc-2			CRBN ko #1			CRBN ko #3
	Len	DMSO	533348	576815	655719	300514	287982	297381	342505	279669	334337	934445	965695	861422
		1µM	370367	379403	373191	197083	200337	229683	334076	339665	326110	964759	803485	802007
		10µM	274903	289488	344777	160142	158846	185808	310411	348056	361234	303147	963409	885230
	Pom	DMSO	533348	576815	655719	300514	287982	297381	342505	279669	334337	934445	965695	861422
		1µM	141568	153505	135566	71361	87067	90456	316003	361497	338960	870557	825698	794395
		10µM	98585	91535	97932	57437	59533	44465	301411	300819	277172	841058	898162	784879
	G7	DMSO	533348	576815	655719	300514	287982	297381	342505	279669	334337	934445	965695	861422
		1µM	150682	161192	127489	68454	94867	72285	281086	317895	306393	945599	933898	879875
		10µM	32603	38185	33030	15552	15037	15227	85742	92313	82305	116388	127053	112345
	H7	DMSO	533348	576815	655719	300514	287982	297381	342505	279669	334337	934445	965695	861422
		1µM	337196	317911	294998	162820	176106	163428	353813	349374	324757	938460	840151	799890
		10µM	159536	167399	157695	82214	72231	79333	318421	331868	285834	909208	825329	832261
	C9	DMSO	420297	418524	444613	254981	269510	269232	439691	315497	406645	750722	795491	736107
		1µM	155300	171284	153750	118156	92958	108234	442033	401722	399485	736532	820230	839267
		10µM	82253	88470	85486	74813	64244	60365	373904	369871	355371	695271	692064	773096
	F9	DMSO	420297	418524	444613	254981	269510	269232	439691	315497	406645	750722	795491	736107
		1µM	71778	73180	74745	46393	48118	52001	440840	378880	373010	835657	949843	684547
		10µM	22956	33076	22916	10462	14857	12756	332816	321870	309070	683458	753789	774256
	K11	DMSO	420297	418524	444613	254981	269510	269232	439691	315497	406645	750722	795491	736107
		1µM	83971	76205	80754	49221	44845	44588	404195	351358	404646	795178	807118	749550
		10µM	35532	34692	36432	20896	23410	21760	148994	150808	176048	234440	248409	251842
	E14	DMSO	420297	418524	444613	254981	269510	269232	439691	315497	406645	750722	795491	736107
		1µM	52091	63509	60167	28361	33228	33343	280043	302979	311619	839665	864898	737943
		10µM	33702	34438	40577	22712	20610	25410	364065	347801	341051	594536	732018	889618
