# Supplementary material for: Direct-to-biology, automated, nano-scale synthesis, and phenotypic screening-enabled E3 ligase modulator discovery
Source: Nat Commun. 2023 Dec 19;14:8437. doi: 10.1038/s41467-023-43614-3 (PMC10730884; doi:10.1038/s41467-023-43614-3)
Supplement: Supplementary file 3 — Source Data [file 41467_2023_43614_MOESM3_ESM.zip › Source Data/Source data of Figure 4A, SFC Mass of the destination plate/ZF-ISOR-1P-2C-A10.raw/_INLET.INF]

ACE Experimental Record


Inlet Method File: c:\masslynx\drug design.pro\acqudb\bypass_sol1_iso40%_2min

---------------------   Run method parameters   ----------------

-- PUMP --

Thar Pump
Run Time:                   2.00 minutes
Isocratic run
Total Flow:                 4.00 ml/min
CoSolvent Percentage:       40%
Split Ratio:                MS 0.4 ml/min
Solvent:                    MeOH
Makeup Flow Rate:           1.0 ml/min
System Back Pressure:       120 bar
System Back Pressure Alarm: 300 bar
External Heater Temp:       30 C
External Heater Temp Alarm: 300 C
Column Oven Temperature:    40 C
Post-BPR Temperature:       25 C
Column:                     Bypass

-- END PUMP --

-- DETECTOR -- 

Waters 2998

 Lamp: On 
 Sampling Rate: 10 points/sec
 Filter Time Constant: 0.2000 sec
 Exposure Time: Auto msec
 Interpolate 656 nm Line Region: Yes 
 Interpolate 370 nm Line Region: Yes 
3D Channel...
 Range: 220 nm - 300 nm 
 Resolution: 1.2 nm
Compensation Reference 2D Parameters...
 Range: 310 nm - 410 nm 
 Initial Switch 1: No Change 
 Initial Switch 2: No Change 


-- END DETECTOR -- 

-- AUTOSAMPLER --


Waters 2767 Sample Manager Parameters.

Injection Parameters:
Loop Selection					Left
Aspiration Speed(%)				20
Dispense Speed(%)				20
Injection Type					Partial
Pre-Sample Air Gap(µl)				3.000000
Post-Sample Air Gap(µl)				3.000000
Center In Loop Enabled				Not Centered

Wash Parameters:
Wash After					Injection
Probe Vent					Not Washed
Wash Pump Factor				1.000000
Number of Wash Solvents				1
Port Wash Time(sec)				5.000000

Auxilary Parameters:
Dilution Volume(µl)				0.000000
Dilution Delay(sec)				0.000000
Switch 1					Off
Switch 2					Off
Switch 3					Off
Switch 4					Off

FractionMixing Parameters:
Fraction Mixing Enabled			No
Mixing by volume	Mix volume(µl)					0
Mixing speed(%)				5
Mix air gap(µl)					0

Stacked Injection Parameters:
Injection count					4
Injection interval(min)				5.000000
Loop sweep time(sec)				30
Last Injection In Mins				1.000000
Sample Aspirate Speed				20
Sample Dispense Speed				20
Prime Before Inject				0
Sample Save					1
Pause Injection					0

Sample Manager Configuration:
Syringe Size(µl)				1000
Left Injector Loop Volume(µl)			100.000000
Right Injector Loop Volume(µl)	Not Installed
Addition Holding Loop Volume(µl)		0.000000

Sample Run Injection Parameter

Injection Volume (ul)   -   10.00
-- END AUTOSAMPLER --

----------------------------  oOo  -----------------------------


End of experimental record.
------------------- Generic Instrument Postrun Report  ---------------


 Component Revision: 1.30.1166 

 Firmware Revision: 1.40.5776 (Oct 02 2008) 

 Checksum: 0x1aa04214 

 Serial Number: F11998985A 

 Lamp Life: 7250.00 hours

 Exposure Time: 99.999 msec

 Lambda 1: 186.163 nm

 Lambda 512: 803.384 nm


----------------------------  oOo  -----------------------------
