# Supplementary material for: Direct-to-biology, automated, nano-scale synthesis, and phenotypic screening-enabled E3 ligase modulator discovery
Source: Nat Commun. 2023 Dec 19;14:8437. doi: 10.1038/s41467-023-43614-3 (PMC10730884; doi:10.1038/s41467-023-43614-3)
Supplement: Supplementary file 3 — Source Data [file 41467_2023_43614_MOESM3_ESM.zip › Source Data/Source data of Figure 4A, SFC Mass of the destination plate/ZF-ISOR-1P-2C-A15.raw/_extern.inf]

Parameters for C:\MassLynx\Drug Design.PRO\ACQUDB\Pos_350-850_2min.EXP

Data Processing:
SIR / MRM Chromatogram Spike Removal	ON
SIR / MRM Smoothing		OFF
Smoothing window size (scans)	3
Number of smooths		2


Prescan Statistics:
Initial Average Intensity	7.7583
Initial Average Std Dev		2.6813
Bunch Zero Level		0.0000
Bunch Std Dev			0.0000
Bunch Threshold			0.0000
Spike Removal Std Dev		2.5909


Method Events:
Initial Stop Flow:	No Change
Initial Switch 2:	No Change
Initial Switch 3:	No Change
Initial Switch 4:	No Change
Initial Infusion:	No Change
Initial Flow State:	LC
Initial Flow Rate:	5
Initial Reservoir:	No Action
API Probe Delay Temp:	20
Initial Refill:		No Action
Timed Events Enabled
Event	Time	Name		Action


Instrument Parameters - Function 1:
Parameter File - C:\MassLynx\Drug Design.PRO\ACQUDB\TuneESIposjune2018.IPR
Polarity	ES+
Calibration	Dynamic 1
Capillary (kV)	3.50	3.50
Cone (V)	50.00	50.55
Extractor (V)	1.00	0.73
RF (V)	0.20
Source Temperature (�C)	150	145
Desolvation Temperature (�C)	250	249
Cone Gas Flow (L/Hr)	50	50
Desolvation Gas Flow (L/Hr)	400	398
LM 1 Resolution	19.50
HM 1 Resolution	14.00
Ion Energy 1	0.10
Gain	1.00
Multiplier	-552.91
Active Reservoir	A


Engineers Settings:
Low Mass Position       	520
High Mass Position      	344
Low Mass Resolution     	510
High Mass Resolution    	191
Resolution Linearity    	865
High Mass DC Balance    	0
DC Polarity             	Negative
HM RF Lens Correction + 	0
HM RF Lens Correction - 	0


Inter-scan delays:
Automatic Mode
MS Delay Table
         R     delay
<=   1.000     0.005
<=   3.000     0.010
<=   7.000     0.015
<=  17.000     0.020
>   17.000     0.025
