# Supplementary material for: Direct-to-biology, automated, nano-scale synthesis, and phenotypic screening-enabled E3 ligase modulator discovery
Source: Nat Commun. 2023 Dec 19;14:8437. doi: 10.1038/s41467-023-43614-3 (PMC10730884; doi:10.1038/s41467-023-43614-3)
Supplement: Supplementary file 3 — Source Data [file 41467_2023_43614_MOESM3_ESM.zip › Source Data/Source data of Figure 4A, SFC Mass of the destination plate/ZF-ISOR-1P-2C-A24.raw/_HEADER.TXT]

$$ Version: 01.00
$$ Acquired Name: ZF-ISOR-1P-2C-A24
$$ Acquired Date: 18-Sep-2019
$$ Acquired Time: 12:39:22
$$ Job Code: 1-ZF-IDOT-16-09-19
$$ Task Code: 
$$ User Name: 
$$ Instrument: W3100#NotSet
$$ Conditions: 
$$ Laboratory Name: 
$$ Sample Description: Bypass_Sol1_ISO40%_2min
$$ Solvent Delay: 0.0000
$$ Submitter: 
$$ SampleID: 
$$ Bottle Number: 5,3:A,24
$$ Plate Desc: 01TL,YX,LN,1:16,2:24,3: 45.0,4: 45.0,5:  0.0,6:  0.0,7:O,8:O,9:1280.0,10:860.0,11:123.0,12: 32.0,13:121.0,14: 90.0
$$ Cal MS1 Static: 6.885369373985433e-2,1.000145765181324e0,-4.006056901692394e-7,2.342862037643695e-10,-4.323605725846297e-14,T0
$$ Cal MS2 Static: ,T0
$$ Associated Datafile: 
$$ Cal MS1 Static Params: 20,1974,0.00,5.00,11.7,14.4,0.3,Naics,STAT
$$ Cal MS1 Dynamic Params: 2,2048,20.4600,-1.00,11.7,14.4,0.3,Naics,SCN
$$ Cal MS1 Fast Params: 2,2048,0.2046,-1.00,11.7,14.4,0.3,Naics,FAST
$$ Cal MS2 Static Params: 0,0,0.00,0.00,0.0,0.0,0.0,,
$$ Cal MS2 Dynamic Params: 0,0,0.0000,0.00,0.0,0.0,0.0,,
$$ Cal MS2 Fast Params: 0,0,0.0000,0.00,0.0,0.0,0.0,,
$$ Cal Time: 13:39
$$ Cal Date: 09/13/12
$$ Analog Channel 1 Offset: 0.000
$$ Analog Channel 2 Offset: 0.000
$$ Analog Channel 3 Offset: 0.000
$$ Analog Channel 4 Offset: 0.000
$$ Mux Stream: 0
$$ Cal Temperature: 0.0000000
$$ Inlet Method: C:\MassLynx\Drug Design.PRO\ACQUDB\Bypass_Sol1_ISO40%_2min
$$ Inlet Prerun Method: 
$$ Inlet Postrun Method: 
$$ Inlet Switch Method: 
$$ HPLC Method: 
$$ MS Method: C:\MassLynx\Drug Design.PRO\ACQUDB\Pos_350-850_2min.EXP
$$ Tune Method: C:\MassLynx\Drug Design.PRO\ACQUDB\TuneESIposjune2018.IPR
$$ FractionLynx Method: 
$$ Spare1: 
$$ Spare2: 
$$ Spare3: 
$$ Spare4: 
$$ Spare5: 
$$ Reinjections: 0
$$ PIC MRM Function:  
$$ PIC Scan Function: 0,0
$$ ScanWave Func List: 
$$ Calibration File: C:\MassLynx\IntelliStart\Results\Unit Mass Resolution\Calibration_20120913.cal
$$ Cal Function 1: 5.306850613206671e-2,1.000068908110139e0,-3.302225672885451e-7,2.187022764615412e-10,-4.255752163377708e-14,T0
$$ Cal StdDev Function 1: 9.999999850988388e-3
$$ Cal CoVar 1: 0.000000000000000e0,0.000000000000000e0,0.000000000000000e0,0.000000000000000e0,0.000000000000000e0,0.000000000000000e0,0.000000000000000e0,0.000000000000000e0,0.000000000000000e0,0.000000000000000e0,0.000000000000000e0,0.000000000000000e0,0.000000000000000e0,0.000000000000000e0,0.000000000000000e0
